# Supplementary material for: Role of Phytochromes in Red Light-Regulated Alternative Splicing in Arabidopsis thaliana: Impactful but Not Indispensable
Source: Cells. 2023 Oct 13;12(20):2447. doi: 10.3390/cells12202447 (PMC10605401; doi:10.3390/cells12202447)
Supplement: Supplementary file 1 [file cells-12-02447-s001.zip › Supplementary Tables.xlsx]

## Sheet: Table S1
Supplementary Table S1: Number of reads obtained by sample.
SRA Code	Sample name	Genotype	Light condition	Number of raw reads	Number of mapped reads	Percentage of mapped reads
SRR25899462	Col-0_D_1	WT (Col-0)	Darkness	77719916	64783040	83.3545
SRR25899461	Col-0_D_2	WT (Col-0)	Darkness	51711828	44843458	86.718
SRR25899458	Col-0_D_3	WT (Col-0)	Darkness	60886856	50625562	83.1469
SRR25899454	phyQ_D_1	phyQ	Darkness	45367344	38581644	85.0428
SRR25899453	phyQ_D_2	phyQ	Darkness	43076926	37564598	87.2035
SRR25899452	phyQ_D_3	phyQ	Darkness	60478834	53102254	87.803
SRR25899457	Col-0_R_1	WT (Col-0)	Red light	67822042	60955984	89.8764
SRR25899456	Col-0_R_2	WT (Col-0)	Red light	63846118	56610702	88.6674
SRR25899455	Col-0_R_3	WT (Col-0)	Red light	61518800	55416544	90.0807
SRR25899451	phyQ_R_1	phyQ	Red light	74845506	66956356	89.4594
SRR25899460	phyQ_R_2	phyQ	Red light	85192396	75434638	88.5462
SRR25899459	phyQ_R_3	phyQ	Red light	47005438	38175276	81.2146

## Sheet: Table S2
Supplementary Table S2: Differentially spliced events in WT plants upon a night break treatment. Plants were grown under a 12h light: 12h dark photoperiod during two weeks. The treatment group recievde a Red light light pulse from ZT=18h to 20h, while the control group was left in darkness. Both the control and treatment groups were harvest at ZT=20h. An event was consideRed light differentially …
region	locus	bin.event	b	bjs	ja	jl	bin	feature	J3	binreg	locus_overlap	b.fdr	b.logfc	bjs.fdr	bjs.inclussion	a.fdr	a.dpir	l.fdr	l.dparticipation
Chr1:10499245-10499590	AT1G29970	IR	1	0	0	0	AT1G29970:I001	I	Chr1.10499245.10499590	10499245-10499590	AT1G29965	1.29e-45	-2.80752
Chr1:6688645-6688697	AT1G19350	ASCE	1	*	*	*	AT1G19350:E004	E	Chr1.6688572.6688706
Chr5:3554940-3555623	AT5G11170	IR	1	1	1	1	AT5G11170:I007	I	Chr5.3554939.3555624	3554940-3555623	-	6.32e-33	1.3952	3.91e-20	0.273406	4.68e-17	0.236279	1.64e-14	0.322885
Chr1:2943227-2943564	AT1G09140	Alt3ss*	1	1	1	*	AT1G09140:E003	E	Chr1.2943226.2944169	2943227-2943564	-	2.12e-30	1.36286	7.07e-33	0.642452	6.23e-09	0.104987
Chr5:22726610-22726755	AT5G56140	ASCE	1	1	0	1	AT5G56140:E003	E	Chr5.22726252.22727168	22726610-22726755	-	7.8e-29	-1.46449	2.29e-52	-0.6368			1.67e-48	0.621844
Chr5:21948444-21948528	AT5G54090	IR	1	0	0	0	AT5G54090:I001	I	Chr5.21948444.21948528	21948444-21948528	AT5G54080	2.18e-19	3.39346
Chr2:9265894-9266202	AT2G21660	IR	1	1	0	0	AT2G21660:I002	I	Chr2.9265893.9266203	9265894-9266202	-	1.31e-17	1.22571	3.91e-20	0.110711
Chr3:3222107-3222553	AT3G10380	IR	1	1	1	0	AT3G10380:I009	I	Chr3.3222106.3222554	3222107-3222553	-	3.81e-16	-2.06608	3.96e-12	-0.974359	1.36e-12	-0.97555
Chr3:16618517-16619142	AT3G45290	IR	1	0	0	0	AT3G45290:I003	I	Chr3.16618517.16619142	16618517-16619142	AT3G07105	1.53e-14	2.42636
Chr5:3554101-3554236	AT5G11170	Alt3ss	1	1	0	*	AT5G11170:E004	E	Chr5.3553779.3554237	3554101-3554236	-	7.49e-14	1.12043	2.63e-14	0.279998
Chr4:18274568-18274850	AT4G39260	IR	1	1	1	0	AT4G39260:I005	I	Chr4.18274567.18274851	18274568-18274850	-	1.22e-13	1.01873	3.91e-20	0.184687	1.16e-15	0.163147
Chr5:23489633-23490160	AT5G58040	IR	1	1	1	0	AT5G58040:I001	I	Chr5.23489632.23490161	23489633-23490160	AT5G58050	1.26e-13	2.15931	2.98e-05	0.325912	2.98e-05	0.301765
Chr2:11739266-11739401	AT2G27450	IR*	1	*	*	0	AT2G27450:E011	E	Chr2.11739266.11739401	11739266-11739401	-	2.31e-13	2.65272
Chr3:22901256-22902053	AT3G61860	IR	1	1	1	1	AT3G61860:I004	I	Chr3.22901255.22902054	22901256-22902053	-	8.01e-13	0.900961	3.56e-10	0.294209	6.08e-10	0.284462	3.42e-21	0.557312
Chr2:11739402-11739482	AT2G27450	Alt5ss*	1	1	1	0	AT2G27450:E012	E	Chr2.11739265.11739483	11739402-11739482	-	3.14e-12	3.00254	2.05e-12	0.172263	8.35e-11	0.156813
Chr3:21050018-21050491	AT3G56860	Alt3ss*	1	1	*	*	AT3G56860:E012	E	Chr3.21049754.21050683
Chr3:4430320-4431044	AT3G13570	CSP	1	1	1	*	AT3G13570:I003	I	Chr3.4430319.4431045	4430320-4431044	-	1.18e-10	1.01692	1.67e-05	0.208481	2.82e-06	0.23183
Chr1:631928-632008	AT1G02850	Alt3ss*	1	1	1	1	AT1G02850:E010	E	Chr1.631858.632009	631928-632008	-	1.25e-10	0.937467	3.67e-07	0.242495	1.44e-10	0.254041	3.18e-07	0.233478
Chr4:13374133-13374272	AT4G26480	ASCE	1	1	0	*	AT4G26480:E006	E	Chr4.13373655.13374883	13374133-13374272	AT4G26470
Chr1:23669989-23670090	AT1G63810	IR	1	1	0	0	AT1G63810:I002	I	Chr1.23669988.23670091	23669989-23670090	-	7.49e-10	-2.86966	0.0186838	-1
Chr2:13620045-13620397	AT2G32000	IR	1	0	0	0	AT2G32000:I010	I	Chr2.13620044.13620398	13620045-13620397	-	8.79e-10	-5.73455
Chr3:18332248-18332471	AT3G49430	ES*	1	1	1	1	AT3G49430:E005	E	Chr3.18331712.18332642	18332248-18332471	-	6.23e-09	1.16479	7.58e-22	0.519984	1.04e-07	0.262868	1.52e-23	0.602415
Chr4:6697291-6697673	AT4G10920	IR	1	0	0	0	AT4G10920:I001	I	Chr4.6697291.6697673	6697291-6697673	AT4G10910	6.23e-09	2.82336
Chr5:6139094-6139138	AT5G18500	Alt5ss*	1	1	0	0	AT5G18500:E008	E	Chr5.6138670.6139240	6139094-6139138	AT5G18510	9.3e-09	3.93192	0.0006771	0.161332
Chr1:30217576-30217632	AT1G80380	Alt5ss	1	1	0	1	AT1G80380:E004	E	Chr1.30217575.30217863	30217576-30217632	-	1.21e-08	1.37822	9.18e-13	0.125729			2.57e-10	0.125729
Chr1:631859-631927	AT1G02850	IR*	1	*	*	*	AT1G02850:E009	E	Chr1.631858.631928	631859-631927	-	1.94e-08	0.87557
Chr5:24140406-24140601	AT5G59950	IR*	1	1	1	0	AT5G59950:E006	E	Chr5.24140405.24140602	24140406-24140601	AT5G59945	2.12e-08	1.01215	2.02e-05	0.207078	1.79e-07	0.200606
Chr3:1212567-1212735	AT3G04500	Alt3ss*	1	1	0	1	AT3G04500:E004	E	Chr3.1212566.1212834	1212567-1212735	-	2.21e-08	1.19523	1.43e-09	0.343017			6.51e-08	0.342087
Chr5:21511418-21511425	AT5G53050	IR	1	0	0	0	AT5G53050:E009	E	Chr5.21511418.21511425	21511418-21511425	AT5G53048	2.28e-08	-1.64004
Chr3:10400403-10400766	AT3G27997	IR	1	1	1	0	AT3G27997:E003	E	Chr3.10400402.10400767	10400403-10400766	-	9.26e-08	-1.98094	8.26e-07	-0.537047	9.46e-06	-0.447716
Chr3:8941222-8941397	AT3G24518	ASCE	1	0	0	0	AT3G24518:E007	E	Chr3.8941222.8941397	8941222-8941397	AT3G24514
Chr2:77401-77474	AT2G01070	CSP	1	0	0	*	AT2G01070:I005	I	Chr2.77401.77474	77401-77474	-	4.61e-07	2.50871
Chr5:5580470-5580658	AT5G16980	IR*	1	*	*	0	AT5G16980:E006	E	Chr5.5580470.5580658	5580470-5580658	-	8.21e-07	1.91699
Chr2:9083514-9083582	AT2G21195	IR	1	0	0	0	AT2G21195:E005	E	Chr2.9083513.9083583	9083514-9083582	AT2G21200	9.9e-07	-2.40859
Chr5:18831294-18831394	AT5G46420	IR	1	0	0	0	AT5G46420:I005	I	Chr5.18831293.18831395	18831294-18831394	AT5G46410	9.9e-07	1.41394
Chr2:15200017-15200130	AT2G36250	IR*	1	0	*	0	AT2G36250:E008	E	Chr2.15200017.15200130	15200017-15200130	-	1.04e-06	-2.53772
Chr2:7995218-7995728	AT2G18440	CSP	1	0	*	*	AT2G18440:I001	I	Chr2.7995218.7995728	7995218-7995728	AT2G10045	1.31e-06	-2.14629
Chr3:21244989-21245161	AT3G57410	Alt3ss	1	1	0	1	AT3G57410:E010	E	Chr3.21244988.21245376	21244989-21245161	-	2.03e-06	0.95041	0.0010724	0.127921			0.0149356	0.125758
Chr1:1032860-1033186	AT1G04010	IR	1	0	0	0	AT1G04010:I007	I	Chr1.1032859.1033187	1032860-1033186	-	3.65e-06	2.7779
Chr3:16617736-16618081	AT3G45290	IR	1	0	0	0	AT3G45290:I001	I	Chr3.16617736.16618081	16617736-16618081	AT3G07105	5.5e-06	2.27179
Chr4:7949217-7949428	AT4G13670	CSP	1	0	0	*	AT4G13670:I001	I	Chr4.7949216.7949429	7949217-7949428	-	5.9e-06	0.794332
Chr4:1505834-1506438	AT4G03415	Alt5ss	1	1	0	*	AT4G03415:E009	E	Chr4.1505692.1506439	1505834-1506438	AT4G03410	5.9e-06	-1.79418	0.00281803	-0.308301
Chr4:15716257-15716279	AT4G32570	IR	1	0	0	0	AT4G32560:I011	I	Chr4.15716257.15716279	15716257-15716279	AT4G32560	5.91e-06	1.74565
Chr1:11614907-11615231	AT1G32230	IR	1	1	1	0	AT1G32230:I007	I	Chr1.11614906.11615232	11614907-11615231	-	9.91e-06	0.697813	0.00538881	0.141238	0.00534333	0.123899
Chr3:23216084-23216168	AT3G62750	IR	1	0	1	0	AT3G62750:E016	E	Chr3.23216083.23216169	23216084-23216168	-	9.91e-06	-1.82147			0.00582297	-0.105731
Chr4:10581915-10582020	AT4G19410	IR	1	0	0	0	AT4G19410:I001	I	Chr4.10581915.10582020	10581915-10582020	AT4G19400	9.91e-06	-1.60601
Chr4:303826-303896	AT4G00730	IR	1	0	0	0	AT4G00730:I008	I	Chr4.303825.303897	303826-303896	-	1.09e-05	-2.5994
Chr5:924347-924562	AT5G03630	IR	1	0	0	0	AT5G03630:I009	I	Chr5.924346.924563	924347-924562	-	1.55e-05	1.91369
Chr2:13870262-13870342	AT2G32700	IR	1	0	1	0	AT2G32700:I017	I	Chr2.13870261.13870343	13870262-13870342	-	1.76e-05	1.04516			0.017132	0.182882
Chr5:21948804-21948882	AT5G54090	IR	1	0	0	0	AT5G54090:I002	I	Chr5.21948804.21948882	21948804-21948882	AT5G54080	2.39e-05	3.26016
Chr5:8898984-8899093	AT5G25560	IR*	1	0	1	0	AT5G25560:E010	E	Chr5.8898983.8899094	8898984-8899093	AT5G25570	3.04e-05	-1.38631			0.00214607	-0.133827
Chr2:19621707-19621771	AT2G47940	IR	1	0	0	0	AT2G47940:I017	I	Chr2.19621706.19621772	19621707-19621771	AT2G47935	4.18e-05	-1.6006
Chr3:1347981-1348071	AT3G04890	IR	1	0	0	0	AT3G04890:I002	I	Chr3.1347980.1348072	1347981-1348071	AT3G04900	4.49e-05	1.86506
Chr5:5580659-5580777	AT5G16980	Alt5ss*	1	1	1	0	AT5G16980:E007	E	Chr5.5580469.5580778	5580659-5580777	-	5.46e-05	2.0519	0.00012749	0.558824	6.21e-06	0.704228
Chr5:21511046-21511318	AT5G53050	IR	1	0	0	0	AT5G53048:E009	E	Chr5.21511046.21511318	21511046-21511318	AT5G53048	7.47e-05	-2.09248
Chr5:110401-110496	AT5G01270	IR	1	1	1	0	AT5G01270:I011	I	Chr5.110400.110497	110401-110496	-	8.11e-05	-5.59239	0.00150246	-1	0.00108571	-1
Chr5:23746701-23746869	AT5G58800	IR	1	1	1	0	AT5G58800:I002	I	Chr5.23746700.23746870	23746701-23746869	AT5G58790	8.11e-05	0.844589	4.21e-08	0.237614	5.26e-07	0.215114
Chr5:5821199-5821423	AT5G17670	CSP	1	1	1	*	AT5G17670:I001	I	Chr5.5821198.5821424	5821199-5821423	AT5G17660	8.44e-05	-1.07971	6.56e-05	-0.182986	0.00024903	-0.161691
Chr5:590616-590684	AT5G02620	IR	1	0	0	0	AT5G02620:E007	E	Chr5.590615.590685	590616-590684	AT5G02630	8.44e-05	-3.51579
Chr4:1247560-1247646	AT4G02790	IR	1	1	1	0	AT4G02790:I001	I	Chr4.1247559.1247647	1247560-1247646	-	8.82e-05	3.72949	0.00011531	0.156465	0.00067166	0.139
Chr3:21641519-21641905	AT3G58510	CSP	1	1	1	*	AT3G58510:I005	I	Chr3.21641518.21641906	21641519-21641905	AT3G58520	0.00010484	1.2751	0.00082892	0.236746	0.00021143	0.23209
Chr3:18404444-18404702	AT3G49645	IR	1	0	0	0	AT3G49645:E008	E	Chr3.18404443.18404703	18404444-18404702	AT3G49650	0.00010618	2.57869
Chr3:18491476-18491637	AT3G49860	ASCE	1	0	0	0	AT3G49860:E002	E	Chr3.18491476.18491637	18491476-18491637	-	0.00010742	-1.65675
Chr2:17046336-17046438	AT2G40840	IR	1	0	0	0	AT2G40840:I005	I	Chr2.17046335.17046439	17046336-17046438	-	0.00011131	3.00142
Chr5:23073750-23074358	AT5G57015	IR	1	0	0	0	AT5G57015:I012	I	Chr5.23073749.23074359	23073750-23074358	-	0.00011131	2.28832
Chr5:25896439-25896442	AT5G64760	Alt5ss*	1	1	1	0	AT5G64760:E013	E	Chr5.25896339.25896443	25896439-25896442	AT5G64750	0.00013049	-5.26598	9e-06	-0.993464	1.09e-09	-1
Chr2:16277505-16277725	AT2G38980	IR	1	0	0	0	AT2G38980:I002	I	Chr2.16277504.16277726	16277505-16277725	-	0.00017519	-1.2944
Chr1:20077779-20077988	AT1G53780	ASCE	1	1	0	*	AT1G53780:E024	E	Chr1.20077745.20078080	20077779-20077988	-	0.0002094	0.886956	0.0006694	0.37451
Chr5:639994-640285	AT5G02810	IR	1	0	0	1	AT5G02810:I004	I	Chr5.639993.640286	639994-640285	-	0.00021353	1.55913					3.02e-06	0.62258
Chr3:6815655-6815744	AT3G19620	IR	1	0	0	0	AT3G19613:I005	I	Chr3.6815655.6815744	6815655-6815744	-	0.00023633	-1.84458
Chr3:16618140-16618313	AT3G45290	IR	1	1	1	0	AT3G45290:I002	I	Chr3.16618139.16618314	16618140-16618313	AT3G07105	0.00024497	1.61001	3.12e-06	0.711617	1.83e-06	0.72386
Chr5:21960218-21960304	AT5G54110	IR	1	0	0	0	AT5G54110:I006	I	Chr5.21960217.21960305	21960218-21960304	-	0.00024654	-2.09367
Chr5:18770891-18770973	AT5G46280	IR	1	1	1	0	AT5G46280:E010	E	Chr5.18770890.18770974	18770891-18770973	-	0.00030075	2.80171	0.00024787	0.498003	0.00022725	0.515628
Chr2:77282-77400	AT2G01070	Alt5ss	1	0	0	1	AT2G01070:E005	E	Chr2.77281.77475	77282-77400	-	0.00031644	2.20536					0.00132754	0.188406
Chr5:6026510-6026594	AT5G18230	CSP	1	0	0	*	AT5G18230:I015	I	Chr5.6026510.6026594	6026510-6026594	-	0.00039056	3.16454
Chr2:699657-700246	AT2G02570	IR	1	0	0	0	AT2G02570:I009	I	Chr2.699656.700247	699657-700246	-	0.00065085	0.790566
Chr3:21298580-21298823	AT3G57530	IR	1	0	0	1	AT3G57530:I007	I	Chr3.21298579.21298824	21298580-21298823	-	0.00065085	1.62792					0.00402348	0.349149
Chr5:16474122-16474383	AT5G41150	IR	1	0	0	0	AT5G41150:E008	E	Chr5.16474121.16474384	16474122-16474383	AT5G41140
Chr5:4376474-4376494	AT5G13590	Alt3ss*	1	1	0	1	AT5G13590:E007	E	Chr5.4376419.4376579	4376474-4376494	-	0.00066531	2.22143	4.4e-05	0.302632			0.0070747	0.302632
Chr3:16619812-16619897	AT3G45290	IR	1	0	0	0	AT3G45290:I007	I	Chr3.16619812.16619897	16619812-16619897	AT3G07105	0.00066779	1.94491
Chr5:4675103-4675263	AT5G14500	IR	1	0	0	0	AT5G14500:I003	I	Chr5.4675102.4675264	4675103-4675263	-	0.00070029	2.03467
Chr1:6584426-6584556	AT1G19080	ES	1	1	1	1	AT1G19080:E002	E	Chr1.6584354.6585037	6584426-6584556	AT1G19070	0.00071509	1.34808	1.83e-09	0.749915	0.00014375	0.662325	3.01e-07	0.705515
Chr4:814089-814278	AT4G01883	CSP	1	1	1	*	AT4G01883:I003	I	Chr4.814088.814279	814089-814278	-	0.00071803	-2.05592	2.98e-05	-0.993521	0.0170134	-0.993521
Chr2:630004-630089	AT2G02390	IR	1	0	0	0	AT2G02390:I007	I	Chr2.630003.630090	630004-630089	AT2G02400	0.00079766	1.84452
Chr5:20845574-20845848	AT5G51290	IR	1	0	0	0	AT5G51290:I005	I	Chr5.20845573.20845849	20845574-20845848	AT5G51280	0.00081141	-1.99338
Chr2:15200131-15200468	AT2G36250	Alt5ss*	1	0	1	0	AT2G36250:E009	E	Chr2.15200016.15200469	15200131-15200468	-	0.00083548	-1.87114			0.00248986	-0.141876
Chr1:27822429-27822612	AT1G73980	IR	1	1	1	0	AT1G73980:I008	I	Chr1.27822428.27822613	27822429-27822612	AT1G73970	0.00091124	1.07456	9.44e-07	0.406651	1.05e-05	0.393684
Chr3:16619260-16619390	AT3G45290	IR	1	1	1	0	AT3G45290:I004	I	Chr3.16619259.16619391	16619260-16619390	AT3G07105	0.00101211	1.81087	2.76e-12	0.831937	2.5e-10	0.81985
Chr2:16597766-16597868	AT2G39795	IR	1	0	0	0	AT2G39795:I002	I	Chr2.16597765.16597869	16597766-16597868	AT2G39800	0.00102091	-2.50869
Chr2:16836778-16836794	AT2G40316	Alt5ss	1	1	0	1	AT2G40316:E004	E	Chr2.16836777.16837118	16836778-16836794	-	0.00108363	1.31637	4.45e-05	0.310244			0.000188	0.310244
Chr2:18817221-18817386	AT2G45670	IR	1	0	0	0	AT2G45670:I012	I	Chr2.18817220.18817387	18817221-18817386	-	0.00121319	2.09929
Chr5:18771823-18771977	AT5G46280	ASCE	1	0	0	0	AT5G46280:E014	E	Chr5.18771823.18771977	18771823-18771977	-	0.00137877	-2.01335
Chr3:23453308-23453405	AT3G63520	IR	1	0	0	0	AT3G63520:I002	I	Chr3.23453307.23453406	23453308-23453405	AT3G63530	0.00147788	-4.16432
Chr1:10772222-10772414	AT1G30460	IR	1	0	0	0	AT1G30460:E003	E	Chr1.10772221.10772415	10772222-10772414	-	0.0015925	-2.44542
Chr4:13082091-13082159	AT4G25650	IR	1	1	1	0	AT4G25650:E006	E	Chr4.13082090.13082160	13082091-13082159	-	0.0015925	-3.28261	0.00536643	-0.101141	2.14e-06	-0.117764
Chr1:9716047-9716178	AT1G27900	IR	1	0	0	0	AT1G27900:I002	I	Chr1.9716046.9716179	9716047-9716178	-	0.0015943	-3.28091
Chr2:13795748-13795825	AT2G32500	IR	1	0	0	0	AT2G32500:E004	E	Chr2.13795747.13795826	13795748-13795825	-	0.00166468	-1.93231
Chr1:628777-628856	AT1G02840	ES*	1	1	0	*	AT1G02840:E016	E	Chr1.628469.629288
Chr3:9032065-9032376	AT3G24740	IR	1	1	1	0	AT3G24740:E006	E	Chr3.9032064.9032377	9032065-9032376	-	0.00203425	-1.10353	0.00054253	-0.412756	0.00069829	-0.408213
Chr1:26639685-26640061	AT1G70650	ASCE	1	0	0	0	AT1G70650:E007	E	Chr1.26639685.26640061	26639685-26640061	AT1G70660	0.00206691	-1.71351
Chr4:16945833-16945908	AT4G35770	IR*	1	0	0	0	AT4G35770:E010	E	Chr4.16945832.16945909	16945833-16945908	-	0.00206691	0.997893
Chr5:1370442-1370688	AT5G04740	IR	1	0	0	0	AT5G04740:I011	I	Chr5.1370441.1370689	1370442-1370688	-	0.00206691	1.60945
Chr5:9669548-9669629	AT5G27380	IR	1	0	0	0	AT5G27380:I007	I	Chr5.9669547.9669630	9669548-9669629	-	0.00210124	2.34492
Chr3:6815617-6815654	AT3G19620	ASCE	1	0	0	0	AT3G19613:E005	E	Chr3.6815617.6815654	6815617-6815654	-	0.00210705	-1.81612
Chr3:22157678-22157912	AT3G59990	IR	1	1	0	0	AT3G59990:I008	I	Chr3.22157677.22157913	22157678-22157912	-	0.00215028	0.853289	0.0186838	0.101983
Chr2:19320285-19320362	AT2G47020	IR	1	0	0	0	AT2G47020:E003	E	Chr2.19320284.19320363	19320285-19320362	-	0.00221888	-0.969524
Chr3:2174829-2174895	AT3G06880	ASCE	1	0	0	0	AT3G06880:E021	E	Chr3.2174829.2174895	2174829-2174895	-	0.00221888	-1.91948
Chr5:15257929-15258216	AT5G38200	Alt3ss*	1	1	1	0	AT5G38200:E007	E	Chr5.15257766.15258217	15257929-15258216	-	0.00221888	1.66596	0.018675	0.167448	0.00906557	0.142112
Chr3:10448348-10448445	AT3G28070	IR	1	0	0	0	AT3G28070:I002	I	Chr3.10448348.10448445	10448348-10448445	-	0.00223517	-4.22223
Chr1:2418496-2418646	AT1G07810	IR	1	0	0	0	AT1G07810:I004	I	Chr1.2418495.2418647	2418496-2418646	-	0.00236538	2.19673
Chr2:8645935-8646034	AT2G20020	IR	1	0	0	0	AT2G20020:I003	I	Chr2.8645934.8646035	8645935-8646034	-	0.0024093	-3.51457
Chr4:14757816-14757904	AT4G30160	IR	1	0	0	0	AT4G30160:I019	I	Chr4.14757816.14757904	14757816-14757904	-	0.00242723	2.71822
Chr3:111729-111793	AT3G01320	IR	1	0	0	0	AT3G01320:I017	I	Chr3.111728.111794	111729-111793	AT3G01319	0.00266911	-2.22625
Chr5:18769959-18770048	AT5G46280	IR	1	0	0	0	AT5G46280:I001	I	Chr5.18769958.18770049	18769959-18770048	-	0.00270611	1.84251
Chr1:2186914-2187919	AT1G07119	IR	1	1	1	0	AT1G07119:I007	I	Chr1.2186913.2187920	2186914-2187919	AT1G07120
Chr4:146929-147194	AT4G00335	IR	1	0	0	0	AT4G00335:I004	I	Chr4.146928.147195	146929-147194	-	0.00320523	-1.72458
Chr1:13537529-13537639	AT1G36160	IR	1	0	0	0	AT1G36160:I017	I	Chr1.13537528.13537640	13537529-13537639	-	0.00335563	-5.11463
Chr2:10382411-10382545	AT2G24420	CSP	1	1	1	*	AT2G24420:I012	I	Chr2.10382410.10382546	10382411-10382545	-	0.00388142	-5.449	2.44e-11	-0.999122	1.37e-09	-1
Chr5:1781833-1782017	AT5G05930	IR	1	0	0	0	AT5G05930:I006	I	Chr5.1781832.1782018	1781833-1782017	-	0.00421443	1.70122
Chr5:7732108-7732182	AT5G23050	IR	1	0	0	0	AT5G23050:E004	E	Chr5.7732107.7732183	7732108-7732182	-	0.00427419	-1.63879
Chr4:10031190-10031568	AT4G18070	IR	1	0	0	0	AT4G18070:I002	I	Chr4.10031189.10031569	10031190-10031568	-	0.004322	1.45488
Chr4:14290117-14290323	AT4G28980	Alt5ss*	1	0	1	0	AT4G28980:E005	E	Chr4.14290116.14290439	14290117-14290323	-	0.00441509	-1.63373			0.0282759	-0.11787
Chr2:12905827-12905953	AT2G30260	IR	1	1	0	0	AT2G30260:E002	E	Chr2.12905826.12905954	12905827-12905953	-	0.00466108	1.07317	0.00168675	0.111542
Chr2:13825846-13825925	AT2G32560	IR	1	0	0	0	AT2G32560:I003	I	Chr2.13825845.13825926	13825846-13825925	-	0.00480738	-2.60842
Chr5:3769816-3770281	AT5G11700	IR	1	0	0	0	AT5G11700:I022	I	Chr5.3769815.3770282	3769816-3770281	-	0.00480738	2.0183
Chr1:17912114-17912473	AT1G48460	CSP	1	0	*	0	AT1G48460:I004	I	Chr1.17912113.17912474	17912114-17912473	AT1G07487	0.00496377	-2.92456
Chr2:15832242-15832251	AT2G37760	ASCE	1	0	0	0	AT2G37760:E007	E	Chr2.15832241.15832541
Chr1:9639374-9639700	AT1G27695	IR	1	0	0	0	AT1G27695:I003	I	Chr1.9639373.9639701	9639374-9639700	AT1G27700	0.00503186	-1.71553
Chr5:6013784-6014398	AT5G18190	IR	1	0	0	0	AT5G18190:E017	E	Chr5.6013783.6014399	6013784-6014398	-	0.00516014	1.09984
Chr3:3140825-3140917	AT3G10160	IR	1	1	1	0	AT3G10160:I005	I	Chr3.3140824.3140918	3140825-3140917	-	0.00518315	0.935227	1.93e-05	0.413173	4.1e-06	0.429116
Chr3:10453625-10454443	AT3G28080	IR	1	0	0	0	AT3G28080:I006	I	Chr3.10453624.10454444	10453625-10454443	-	0.00525962	-2.06546
Chr4:9380221-9380314	AT4G16660	IR	1	0	0	0	AT4G16660:I009	I	Chr4.9380220.9380315	9380221-9380314	-	0.00540386	1.95946
Chr1:29524174-29524237	AT1G78476	ASCE	1	0	0	0	AT1G78476:E002	E	Chr1.29524174.29524237	29524174-29524237	AT1G78480	0.00609726	-2.09186
Chr5:21561661-21561740	AT5G53160	IR	1	0	0	0	AT5G53160:E004	E	Chr5.21561660.21561741	21561661-21561740	-	0.00611428	-1.68929
Chr3:946164-946236	AT3G03770	IR	1	0	0	0	AT3G03770:I004	I	Chr3.946163.946237	946164-946236	-	0.00624458	-2.20401
Chr3:22839721-22839828	AT3G61710	IR	1	0	0	0	AT3G61710:E004	E	Chr3.22839720.22839829	22839721-22839828	-	0.00691118	-2.18222
Chr1:22314822-22314907	AT1G60590	IR	1	0	0	0	AT1G60590:I001	I	Chr1.22314821.22314908	22314822-22314907	-	0.00692604	-2.58223
Chr4:6039207-6039694	AT4G09550	IR	1	0	0	0	AT4G09550:E003	E	Chr4.6039206.6039695	6039207-6039694	-	0.00692838	-1.83894
Chr3:21439397-21439484	AT3G57890	IR	1	0	0	0	AT3G57890:I003	I	Chr3.21439397.21439484	21439397-21439484	-	0.00716825	-2.35647
Chr4:17132346-17132533	AT4G36210	IR	1	0	0	0	AT4G36210:I006	I	Chr4.17132345.17132534	17132346-17132533	-	0.00737506	1.97828
Chr5:6026595-6026600	AT5G18230	ES*	1	0	0	1	AT5G18230:E018	E	Chr5.6026509.6026939	6026595-6026600	-	0.00737506	3.61258					2.37e-08	0.154812
Chr3:4384039-4384125	AT3G13450	IR	1	1	0	0	AT3G13450:I011	I	Chr3.4384038.4384126	4384039-4384125	AT3G13445	0.00755698	-1.19847	0.0186838	-0.125938
Chr2:12880741-12880777	AT2G30170	IR	1	0	0	0	AT2G30170:I006	I	Chr2.12880741.12880777	12880741-12880777	-	0.0076563	-1.78974
Chr3:6815192-6815309	AT3G19613	ASCE	1	0	0	0	AT3G19613:E003	E	Chr3.6815192.6815309	6815192-6815309	AT3G19610
Chr1:19164691-19165973	AT1G51690	ASCE	1	0	0	0	AT1G51690:E007	E	Chr1.19164691.19165973	19164691-19165973	-	0.00852243	-1.62543
Chr4:12850029-12850696	AT4G24990	IR	1	0	0	0	AT4G24990:I001	I	Chr4.12850028.12850697	12850029-12850696	AT4G25000	0.00852243	-1.78234
Chr4:2499003-2499446	AT4G04920	IR	1	0	0	0	AT4G04920:I005	I	Chr4.2499002.2499447	2499003-2499446	-	0.00862822	1.83092
Chr4:7044556-7044731	AT4G11670	IR	1	0	0	0	AT4G11670:I001	I	Chr4.7044555.7044732	7044556-7044731	AT4G11660
Chr3:3584495-3584586	AT3G11410	IR	1	0	0	0	AT3G11410:I001	I	Chr3.3584494.3584587	3584495-3584586	-	0.00928766	-1.67126
Chr3:21889696-21889780	AT3G59210	IR*	1	0	0	0	AT3G59210:E004	E	Chr3.21889696.21889780	21889696-21889780	-	0.00988732	-1.60153
Chr3:6814730-6815191	AT3G19613	IR	1	0	0	0	AT3G19613:I002	I	Chr3.6814730.6815191	6814730-6815191	AT3G19610
Chr1:1771815-1771891	AT1G05870	IR*	1	0	0	0	AT1G05870:E007	E	Chr1.1771814.1771892	1771815-1771891	-	0.0104222	-0.956182
Chr5:3824070-3824192	AT5G11860	Alt5ss*	1	0	0	0	AT5G11860:E011	E	Chr5.3823665.3824193	3824070-3824192	-	0.0104222	1.75751
Chr5:252522-252602	AT5G01670	IR	1	0	0	0	AT5G01670:E004	E	Chr5.252521.252603	252522-252602	-	0.0108771	-1.72059
Chr2:9775000-9775073	AT2G22970	IR	1	0	0	0	AT2G22970:I001	I	Chr2.9774999.9775074	9775000-9775073	-	0.011191	-1.69158
Chr5:8888098-8888304	AT5G25520	ES*	1	1	1	*	AT5G25520:E005	E	Chr5.8887956.8888531	8888098-8888304	AT5G25530	0.0113481	0.789366	1.75e-08	0.634889	0.0326775	0.425793
Chr1:1014635-1014676	AT1G03960	ES*	1	0	0	0	AT1G03960:E010	E	Chr1.1014635.1014676	1014635-1014676	-	0.0118347	1.74077
Chr1:19385233-19385479	AT1G52100	Alt5ss*	1	1	0	1	AT1G52100:E012	E	Chr1.19385140.19385480	19385233-19385479	-	0.0119479	-1.12702	0.00018902	-0.374589			0.00402348	0.371912
Chr1:29332622-29332733	AT1G78000	IR	1	0	0	0	AT1G78000:E022	E	Chr1.29332621.29332734	29332622-29332733	-	0.0120094	0.989092
Chr3:140581-140716	AT3G01370	IR	1	0	0	0	AT3G01370:I003	I	Chr3.140580.140717	140581-140716	-	0.0120551	1.67789
Chr1:1900297-1900429	AT1G06220	Alt5ss	1	0	0	0	AT1G06220:E003	E	Chr1.1900107.1900512	1900297-1900429	-	0.0120991	-1.24708
Chr3:4390496-4390586	AT3G13470	IR	1	0	0	0	AT3G13470:I005	I	Chr3.4390495.4390587	4390496-4390586	AT3G13480	0.0123322	-2.65682
Chr3:2483047-2483136	AT3G07770	IR	1	0	0	0	AT3G07770:I018	I	Chr3.2483046.2483137	2483047-2483136	-	0.0123371	-2.59629
Chr4:14492072-14492082	AT4G29510	ASCE	1	0	0	0	AT4G29510:E002	E	Chr4.14491985.14492203	14492072-14492082	AT4G29520	0.0129393	7.2254
Chr2:18933248-18933377	AT2G46030	IR	1	0	0	0	AT2G46030:E006	E	Chr2.18933247.18933378	18933248-18933377	AT2G46020	0.0133331	0.96979
Chr2:9780268-9780350	AT2G22980	IR	1	1	1	0	AT2G22980:I007	I	Chr2.9780267.9780351	9780268-9780350	-	0.01335	0.696331	0.00048035	0.243164	0.00144337	0.222888
Chr1:7494178-7494282	AT1G21400	Alt5ss*	1	0	0	0	AT1G21400:E006	E	Chr1.7493725.7494444
Chr1:27115642-27115816	AT1G72050	ES	1	1	0	*	AT1G72050:E006	E	Chr1.27115491.27115915	27115642-27115816	-	0.0140356	-0.713575	0.00982396	-0.336487
Chr2:15840561-15840668	AT2G37790	IR	1	1	1	0	AT2G37790:I006	I	Chr2.15840560.15840669	15840561-15840668	-	0.0144113	-3.48613	0.00277991	-0.357392	2.82e-06	-0.489946
Chr5:17627493-17627627	AT5G43850	IR	1	0	0	0	AT5G43850:I001	I	Chr5.17627492.17627628	17627493-17627627	-	0.0147068	-1.74661
Chr1:17191991-17192206	AT1G45688	IR	1	0	0	0	AT1G45688:I001	I	Chr1.17191990.17192207	17191991-17192206	-	0.0155712	-2.23031
Chr5:18771501-18771709	AT5G46280	ASCE	1	0	0	0	AT5G46280:E013	E	Chr5.18771501.18771709	18771501-18771709	-	0.0156421	-2.13725
Chr3:590809-591040	AT3G02740	IR	1	0	0	1	AT3G02740:E002	E	Chr3.590808.591041	590809-591040	AT3G02750	0.0164493	0.870896					7.89e-08	0.366315
Chr4:17776908-17776988	AT4G37800	IR	1	0	0	0	AT4G37800:I002	I	Chr4.17776907.17776989	17776908-17776988	-	0.0164493	-2.39343
Chr4:9387545-9387773	AT4G16680	IR	1	0	0	0	AT4G16680:I001	I	Chr4.9387544.9387774	9387545-9387773	AT4G16670
Chr4:14616334-14616430	AT4G29900	IR	1	0	0	0	AT4G29900:I025	I	Chr4.14616333.14616431	14616334-14616430	AT4G29890
Chr1:23153548-23153987	AT1G62540	IR	1	0	0	0	AT1G62540:I002	I	Chr1.23153547.23153988	23153548-23153987	-	0.0165552	1.02185
Chr4:9211512-9213586	AT4G16280	IR	1	0	0	0	AT4G16280:E022	E	Chr4.9211511.9213587	9211512-9213586	-	0.0172898	0.564182
Chr1:23660834-23660838	AT1G63770	ES	1	0	0	0	AT1G63770:E019	E	Chr1.23660834.23660838	23660834-23660838	AT1G08633	0.0175748	-2.48136
Chr4:14896334-14896412	AT4G30470	IR	1	0	0	0	AT4G30470:I005	I	Chr4.14896333.14896413	14896334-14896412	-	0.0175748	-1.6508
Chr1:27392394-27392516	AT1G72770	IR	1	1	1	0	AT1G72770:E008	E	Chr1.27392393.27392517	27392394-27392516	-	0.0180989	0.523066	0.0183105	0.162141	0.00591775	0.157128
Chr1:5328274-5328358	AT1G15500	IR	1	0	0	0	AT1G15500:I004	I	Chr1.5328273.5328359	5328274-5328358	-	0.0180989	-1.75384
Chr4:8872938-8873009	AT4G15540	IR	1	1	1	0	AT4G15540:E003	E	Chr4.8872937.8873010	8872938-8873009	-	0.0180989	-1.61682	0.0203693	-0.213403	0.0240348	-0.199659
Chr5:3914569-3914667	AT5G12110	IR	1	0	0	0	AT5G12110:I001	I	Chr5.3914568.3914668	3914569-3914667	AT5G12120	0.0183095	1.7851
Chr2:14271323-14271441	AT2G33740	IR	1	0	0	0	AT2G33740:E007	E	Chr2.14271322.14271442	14271323-14271441	AT2G33735
Chr1:21736615-21736940	AT1G58520	IR	1	0	0	0	AT1G58520:I014	I	Chr1.21736614.21736941	21736615-21736940	AT1G58525	0.0202711	-3.56255
Chr3:5340248-5340482	AT3G15770	IR	1	0	0	0	AT3G15770:I001	I	Chr3.5340247.5340483	5340248-5340482	-	0.0202831	-0.984438
Chr1:9180534-9180612	AT1G26560	IR	1	0	0	0	AT1G26560:I006	I	Chr1.9180533.9180613	9180534-9180612	-	0.020414	-3.5138
Chr5:7132159-7132665	AT5G20990	IR	1	0	0	0	AT5G20990:E011	E	Chr5.7132158.7132666	7132159-7132665	-	0.0204777	0.912349
Chr5:23153565-23154155	AT5G57150	ASCE	1	0	0	0	AT5G57150:E011	E	Chr5.23153254.23154768	23153565-23154155	AT5G57160	0.0210317	-1.97557
Chr5:6512364-6512366	AT5G19330	Alt3ss	1	1	0	0	AT5G19330:E023	E	Chr5.6512363.6512449	6512364-6512366	AT5G19320	0.0217338	0.732885	0.0164005	0.129397
Chr4:12787555-12787676	AT4G24810	IR	1	0	0	0	AT4G24810:I005	I	Chr4.12787554.12787677	12787555-12787676	AT4G24805
Chr1:7375221-7375319	AT1G21065	IR	1	0	0	0	AT1G21065:I005	I	Chr1.7375220.7375320	7375221-7375319	-	0.0225686	-1.87358
Chr3:328619-328741	AT3G01980	IR	1	0	0	0	AT3G01980:E009	E	Chr3.328618.328742	328619-328741	-	0.0226109	1.39002
Chr3:1455184-1455329	AT3G05160	IR	1	0	0	0	AT3G05160:I011	I	Chr3.1455183.1455330	1455184-1455329	-	0.0242379	0.921701
Chr1:23660839-23660980	AT1G63770	IR	1	0	0	0	AT1G63770:I018	I	Chr1.23660839.23660980	23660839-23660980	AT1G08633	0.0251699	-2.20907
Chr5:24523688-24523779	AT5G60940	IR	1	0	0	0	AT5G60940:E004	E	Chr5.24523687.24523780	24523688-24523779	-	0.0252514	-1.8968
Chr3:23215790-23215853	AT3G62750	IR	1	0	0	0	AT3G62750:I008	I	Chr3.23215789.23215854	23215790-23215853	-	0.0257165	-1.02078
Chr3:19222430-19222602	AT3G51830	IR	1	0	0	0	AT3G51830:I011	I	Chr3.19222429.19222603	19222430-19222602	-	0.0258306	-1.82384
Chr3:5718318-5718446	AT3G16785	IR	1	0	0	0	AT3G16785:E024	E	Chr3.5718317.5718447	5718318-5718446	-	0.0265654	1.32768
Chr2:11060837-11062016	AT2G25930	IR	1	0	0	0	AT2G25930:I002	I	Chr2.11060836.11062017	11060837-11062016	AT2G08135
Chr2:654337-654363	AT2G02470	Alt3ss*	1	1	0	*	AT2G02470:E007	E	Chr2.654262.654364	654337-654363	-	0.0268175	0.741796	0.00039948	0.323673
Chr2:18614512-18614633	AT2G45150	IR	1	0	0	0	AT2G45150:I004	I	Chr2.18614512.18614633	18614512-18614633	-	0.0272124	-3.33169
Chr5:7169677-7169750	AT5G21100	IR	1	1	1	0	AT5G21100:I003	I	Chr5.7169676.7169751	7169677-7169750	-	0.0282512	-0.717522	4.46e-05	-0.352066	1.13e-08	-0.406438
Chr3:21984950-21985018	AT3G59490	IR	1	0	0	0	AT3G59490:I003	I	Chr3.21984949.21985019	21984950-21985018	AT3G59480	0.0286765	-1.67239
Chr4:1876196-1876342	AT4G02815	IR	1	1	1	0	AT4G02815:E007	E	Chr4.1876195.1876343	1876196-1876342	AT4G03940	0.0286765	-1.16223	6.55e-08	-0.576402	4.1e-06	-0.542377
Chr2:19063375-19063486	AT2G46440	ASCE	1	0	0	0	AT2G46440:E006	E	Chr2.19063375.19063486	19063375-19063486	-	0.029554	-1.89433
Chr3:9531043-9531129	AT3G26085	IR	1	0	1	0	AT3G26085:E007	E	Chr3.9531042.9531130	9531043-9531129	AT3G26090	0.0298196	-0.65725			0.0378447	-0.131681
Chr3:1455013-1455118	AT3G05160	IR	1	1	0	0	AT3G05160:I010	I	Chr3.1455012.1455119	1455013-1455118	-	0.0304525	1.0868	0.0182138	0.222459
Chr3:3646116-3646213	AT3G11570	IR	1	0	0	0	AT3G11570:I003	I	Chr3.3646116.3646213	3646116-3646213	AT3G11560
Chr4:12756935-12757551	AT4G24740	IR*	1	1	0	0	AT4G24740:E017	E	Chr4.12756934.12757552	12756935-12757551	-	0.031432	0.701434	0.00393855	0.245343
Chr4:942387-942473	AT4G02120	IR	1	1	1	0	AT4G02120:I011	I	Chr4.942386.942474	942387-942473	AT4G02130	0.032809	-1.47914	0.00187737	-0.136545	0.012494	-0.118663
Chr3:19053713-19053789	AT3G51330	IR	1	0	0	0	AT3G51330:E004	E	Chr3.19053712.19053790	19053713-19053789	-	0.0341208	0.901012
Chr2:17223077-17223211	AT2G41310	IR	1	0	0	0	AT2G41310:I004	I	Chr2.17223076.17223212	17223077-17223211	AT2G09250	0.0352984	-1.66896
Chr2:17577816-17578220	AT2G42170	IR	1	0	1	0	AT2G42170:E002	E	Chr2.17577815.17578221	17577816-17578220	-	0.0364389	0.940129			0.00498918	0.413374
Chr5:20304571-20304653	AT5G49910	IR	1	0	0	0	AT5G49910:I003	I	Chr5.20304570.20304654	20304571-20304653	AT5G49920	0.0369533	-2.68504
Chr5:6061768-6062149	AT5G18310	IR	1	0	0	0	AT5G18310:E003	E	Chr5.6061767.6062150	6061768-6062149	-	0.0375213	0.638637
Chr2:16597278-16597424	AT2G39795	IR	1	0	0	0	AT2G39795:I001	I	Chr2.16597277.16597425	16597278-16597424	AT2G39800	0.0397161	-2.15526
Chr3:5513372-5513500	AT3G16270	IR	1	0	0	0	AT3G16270:E003	E	Chr3.5513371.5513501	5513372-5513500	-	0.0397601	-1.57404
Chr1:743717-743814	AT1G03090	IR	1	0	0	0	AT1G03090:I016	I	Chr1.743716.743815	743717-743814	AT1G04157
Chr2:16277834-16277898	AT2G38980	IR	1	0	0	0	AT2G38980:I003	I	Chr2.16277833.16277899	16277834-16277898	-	0.0422035	-1.29526
Chr2:18658477-18658566	AT2G45240	IR	1	0	0	0	AT2G45240:E015	E	Chr2.18658476.18658567	18658477-18658566	-	0.0422035	-1.70414
Chr2:15056208-15056734	AT2G35840	IR	1	0	0	0	AT2G35840:I010	I	Chr2.15056208.15056734	15056208-15056734	AT2G35850	0.042292	-1.69773
Chr4:17294431-17294603	AT4G36690	Alt3ss*	1	1	1	1	AT4G36690:E004	E	Chr4.17294430.17294704	17294431-17294603	-	0.0428548	0.464493	2.27e-13	0.498456	0.0161376	0.215197	2.17e-15	0.498456
Chr3:2508674-2509155	AT3G07860	IR	1	0	0	0	AT3G07860:E006	E	Chr3.2508673.2509156	2508674-2509155	AT3G02045	0.0454153	-0.893841
Chr2:9127529-9127604	AT2G21320	IR	1	0	0	0	AT2G21320:I004	I	Chr2.9127528.9127605	9127529-9127604	-	0.0461802	-1.76251
Chr5:18770562-18770653	AT5G46280	IR	1	1	1	0	AT5G46280:E006	E	Chr5.18770561.18770654	18770562-18770653	-	0.0476846	1.29706	0.00041145	0.523913	0.00254845	0.509404
Chr1:305935-306044	AT1G01860	IR	1	0	0	0	AT1G01860:E012	E	Chr1.305934.306045	305935-306044	AT1G01840
Chr3:10084704-10084854	AT3G27300	CSP	1	0	0	*	AT3G27300:I007	I	Chr3.10084703.10084855	10084704-10084854	-	0.0480578	-3.07265
Chr1:1014621-1014634	AT1G03960	Alt3ss*	1	0	0	0	AT1G03960:E009	E	Chr1.1014621.1014634	1014621-1014634	-	0.0485087	1.74622
Chr1:10308816-10309574	AT1G29465	IR	0	1	1	0	AT1G29465:I001	I	Chr1.10308815.10309575	10308816-10309574	-			0.00044502	-0.235242	7.67e-05	-0.227924
Chr1:1054285-1054385	AT1G04080	ES	0	1	0	0	AT1G04080:E014	E	Chr1.1054200.1054663	1054285-1054385	-			0.0412841	0.135705
Chr1:11431871-11431953	AT1G31850	IoR	0	0	1	0	AT1G31850:I005		Chr1.11431871.11431953	NA-NA	AT1G31860					0.020109	-0.100346
Chr1:11557078-11557160	AT1G32127	IR	0	1	0	0	AT1G32127:E002	E	Chr1.11557077.11557161	11557078-11557160	-			0.0181262	0.60208
Chr1:11614906-11614991	AT1G32230	CSP	*	*	1	0			Chr1.11614906.11614991	NA-NA	-					0.00042231	-0.121554
Chr1:11968675-11968976	AT1G33050	Novel CSP	0	0	*	1			Chr1.11968675.11968976	NA-NA	AT1G33040
Chr1:11968679-11968971	AT1G33050	Novel ASP	0	0	1	*			Chr1.11968679.11968971	NA-NA	AT1G33040
Chr1:12066990-12067054	AT1G33265	ASCE	0	1	0	0	AT1G33265:E002	E	Chr1.12066896.12067484	12066990-12067054	AT1G33270			0.0126574	0.192873
Chr1:12074572-12074664	AT1G33290	Novel Alt 5'/3'	0	0	0	1			Chr1.12074572.12074664	NA-NA	-							0.00936735	0.245653
Chr1:12209501-12209581	AT1G33700	IoR	0	0	1	0	AT1G33700:I002		Chr1.12209501.12209581	NA-NA	AT1G33680					0.00480243	-0.108197
Chr1:1407206-1407428	AT1G04950	-	0	1	0	0	AT1G04950:Io013	Io	Chr1.1407205.1407429	1407206-1407428	AT1G04945			0.00280143	-0.193712
Chr1:1639823-1639921	AT1G05540	Novel ASP	0	0	1	0			Chr1.1639823.1639921	NA-NA	-					0.00066212	0.839161
Chr1:17904704-17904859	AT1G48430	IR	0	1	1	0	AT1G48430:I010	I	Chr1.17904703.17904860	17904704-17904859	AT1G48440			0.00341386	0.132556	0.00347238	0.135747
Chr1:17909967-17910210	AT1G48450	Novel ASP	0	0	1	0			Chr1.17909967.17910210	NA-NA	AT1G48440					0.0156088	-0.408023
Chr1:17912002-17912474	AT1G48460	IoR	*	0	1	0	AT1G48460:E005		Chr1.17912002.17912474	NA-NA	AT1G07487					0.0219745	0.390698
Chr1:18184821-18184942	AT1G49180	IR	0	1	1	0	AT1G49180:E002	E	Chr1.18184820.18184943	18184821-18184942	-			0.00466113	-0.544052	0.012494	-0.543506
Chr1:18631002-18631119	AT1G50300	Novel Alt 5'/3'	0	0	0	1			Chr1.18631002.18631119	NA-NA	-							0.0345544	0.325533
Chr1:19385141-19385232	AT1G52100	IR*	0	1	1	*	AT1G52100:E011	E	Chr1.19385140.19385233	19385141-19385232	-			0.00128603	0.607645	0.0104392	0.579944
Chr1:19564837-19564981	AT1G52510	IR	0	1	1	0	AT1G52510:E013	E	Chr1.19564836.19564982	19564837-19564981	AT1G52500
Chr1:19580303-19580363	AT1G52565	IR	0	1	1	0	AT1G52565:I001	I	Chr1.19580302.19580364	19580303-19580363	-			0.0439549	-0.366596	0.0126914	-0.398727
Chr1:19642669-19642853	AT1G52730	IR	0	1	1	0	AT1G52730:E003	E	Chr1.19642668.19642854	19642669-19642853	-			4.46e-05	0.350968	0.00013063	0.367072
Chr1:19706260-19706385	AT1G52905	IoR	0	0	1	0	AT1G52905:I001		Chr1.19706260.19706385	NA-NA	-					0.0004529	-0.107775
Chr1:20077732-20078237	AT1G53780	Novel CSP	*	*	0	1			Chr1.20077732.20078237	NA-NA	-							0.00189578	0.399482
Chr1:20473952-20474055	AT1G54920	Novel Alt 5'/3'	0	0	0	1			Chr1.20473952.20474055	NA-NA	-							0.0174262	0.194532
Chr1:20631120-20631884	AT1G55310	-	0	1	1	0	AT1G55310:Io003	Io	Chr1.20631119.20631885	20631120-20631884	-			1.34e-06	0.247702	4.1e-06	0.232212
Chr1:20862779-20862870	AT1G55810	IR	0	1	0	0	AT1G55810:I011	I	Chr1.20862778.20862871	20862779-20862870	-			0.00225319	0.101322
Chr1:20928557-20928727	AT1G55960	IR	0	1	1	0	AT1G55960:I002	I	Chr1.20928556.20928728	20928557-20928727	-			0.00011333	-0.142362	0.025269	-0.113956
Chr1:20939938-20940087	AT1G55980	IoR	0	0	1	0	AT1G55980:I005		Chr1.20939938.20940087	NA-NA	-					0.00900825	-0.175141
Chr1:20940267-20940343	AT1G55980	Novel ASP	0	0	1	0			Chr1.20940267.20940343	NA-NA	-					0.00532897	-0.397648
Chr1:21165040-21165178	AT1G56500	IR	0	1	1	0	AT1G56500:I019	I	Chr1.21165039.21165179	21165040-21165178	-			0.00099656	-0.996212	0.00967587	-1
Chr1:22177569-22177724	AT1G60140	IoR	0	0	1	0	AT1G60140:E002		Chr1.22177569.22177724	NA-NA	-					0.00095872	0.10648
Chr1:22223396-22223483	AT1G60270	ASCE	0	1	0	0	AT1G60270:E009	E	Chr1.22223292.22223567	22223396-22223483	-			0.00642144	0.377143
Chr1:25915293-25915518	AT1G68920	IR	0	1	1	0	AT1G68920:E006	E	Chr1.25915292.25915519	25915293-25915518	-			0.00253725	0.333207	0.00888823	0.360476
Chr1:25943424-25943513	AT1G69010	Novel Alt 5'/3'	0	0	0	1			Chr1.25943424.25943513	NA-NA	AT1G69020							0.0116313	0.15797
Chr1:26036623-26037406	AT1G69252	Novel CSP	0	0	0	1			Chr1.26036623.26037406	NA-NA	-							0.0001068	0.19802
Chr1:26039990-26040208	AT1G69260	IR	0	1	0	0	AT1G69260:I001	I	Chr1.26039989.26040209	26039990-26040208	-			0.00212891	0.175428
Chr1:26142917-26143008	AT1G69530	IoR	0	0	1	0	AT1G69530:E007		Chr1.26142917.26143008	NA-NA	-					0.00492013	0.105243
Chr1:26364255-26364346	AT1G70000	IR	0	1	0	0	AT1G70000:I003	I	Chr1.26364254.26364347	26364255-26364346	-			0.0392762	0.189073
Chr1:26426681-26426757	AT1G70180	Novel ASP	0	0	1	0			Chr1.26426681.26426757	NA-NA	-					0.00215003	0.735065
Chr1:26536604-26537403	AT1G70410	Alt5ss*	0	1	0	0	AT1G70410:E011	E	Chr1.26536517.26537404	26536604-26537403	-			0.0289566	-0.130726
Chr1:27115213-27115917	AT1G72050	Novel CSP	*	*	0	1			Chr1.27115213.27115917	NA-NA	-							0.0329262	0.11967
Chr1:27261746-27261756	AT1G72420	Alt3ss*	0	1	0	0	AT1G72420:E007	E	Chr1.27261745.27261849	27261746-27261756	-			0.013189	-0.242647
Chr1:27560684-27560770	AT1G73300	ASCE	0	1	0	0	AT1G73300:E008	E	Chr1.27560429.27560854	27560684-27560770	AT1G73310			0.00642144	-0.443219
Chr1:27669278-27671033	AT1G73600	Novel CSP	0	0	0	1			Chr1.27669278.27671033	NA-NA	-							0.0183313	0.618499
Chr1:28093140-28093263	AT1G74770	IoR	0	0	1	0	AT1G74770:I008		Chr1.28093140.28093263	NA-NA	AT1G74750					0.01092	0.469388
Chr1:28371934-28373192	AT1G75560	Novel CSP	0	*	0	1			Chr1.28371934.28373192	NA-NA	-							7.13e-14	0.194447
Chr1:28372563-28372748	AT1G75560	ASCE	0	1	0	*	AT1G75560:E004	E	Chr1.28372120.28373192	28372563-28372748	-			8.66e-18	-0.552452
Chr1:2885770-2885853	AT1G08980	Novel Alt 5'/3'	0	0	0	1			Chr1.2885770.2885853	NA-NA	-							0.0115564	0.108439
Chr1:29038543-29038877	AT1G77290	IoR	0	0	1	0	AT1G77290:E004		Chr1.29038543.29038877	NA-NA	AT1G77300					0.0460221	0.424629
Chr1:29161706-29162061	AT1G77600	IoR	0	0	1	0	AT1G77600:I032		Chr1.29161706.29162061	NA-NA	-					0.001633	0.555556
Chr1:29247834-29247926	AT1G77770	Alt5ss	0	1	0	0	AT1G77770:E006	E	Chr1.29247291.29247927	29247834-29247926	AT1G77765			0.0261071	0.174567
Chr1:29355825-29357085	AT1G78070	Novel CSP	0	1	0	1			Chr1.29355825.29357085	NA-NA	-			0.0001451	-0.236434			0.00014514	0.385558
Chr1:29356665-29356708	AT1G78070	ES*	0	1	0	1	AT1G78070:E008	E	Chr1.29355825.29357085	29356665-29356708	-			0.0001451	-0.236434			0.00014514	0.385558
Chr1:2943214-2944169	AT1G09140	Novel CSP	*	*	*	1			Chr1.2943214.2944169	NA-NA	-							2.44e-35	0.631101
Chr1:2943227-2944168	AT1G09140	-	*	1	1	*	AT1G09140:Io002	Io	Chr1.2943226.2944169	2943227-2944168	-			7.07e-33	0.642452	6.23e-09	0.104987
Chr1:29985424-29985777	AT1G79690	IoR	0	0	1	0	AT1G79690:I002		Chr1.29985424.29985777	NA-NA	AT1G79700					0.00023633	0.111111
Chr1:29990826-29991833	AT1G79700	-	0	1	1	0	AT1G79700:Io001	Io	Chr1.29990825.29991834	29990826-29991833	AT1G79690
Chr1:30010555-30010637	AT1G79750	Novel ASP	0	0	1	*			Chr1.30010555.30010637	NA-NA	-					0.0122015	-0.337784
Chr1:30010555-30010654	AT1G79750	Novel Alt 5'/3'	0	0	*	1			Chr1.30010555.30010654	NA-NA	-							2.87e-12	0.161225
Chr1:30045194-30045216	AT1G79870	Alt5ss	0	1	0	0	AT1G79870:E002	E	Chr1.30045193.30045333	30045194-30045216	AT1G79880			0.0259333	-0.104128
Chr1:30077479-30077541	AT1G79950	IR	0	1	1	0	AT1G79950:I015	I	Chr1.30077478.30077542	30077479-30077541	AT1G79960			0.00090223	-0.231317	0.00545714	-0.217391
Chr1:30184557-30184663	AT1G80280	IoR	0	0	1	0	AT1G80280:I002		Chr1.30184557.30184663	NA-NA	AT1G80270					0.015005	0.151163
Chr1:30217633-30217862	AT1G80380	CSP	0	1	1	*	AT1G80380:I002	I	Chr1.30217632.30217863	30217633-30217862	-			0.0468497	-0.3326	5.94e-12	-0.590624
Chr1:30362223-30362315	AT1G80790	Novel ASP	0	0	1	0			Chr1.30362223.30362315	NA-NA	-					0.0106988	-0.814815
Chr1:30411603-30411749	AT1G80940	Novel ES	0	1	1	1	AT1G80940:E006		Chr1.30411603.30411749	NA-NA	AT1G80950			0.00040549	0.132758	0.012494	0.304306	0.00145885	0.132499
Chr1:30411604-30411680	AT1G80940	Alt5ss*	0	1	1	1	AT1G80940:E006	E	Chr1.30411603.30411749	30411604-30411680	AT1G80950			0.00040549	0.132758	0.012494	0.304306	0.00145885	0.132499
Chr1:30411604-30411748	AT1G80940	-	0	1	1	1	AT1G80940:Io004	Io	Chr1.30411603.30411749	30411604-30411748	AT1G80950			0.00040549	0.132758	0.012494	0.304306	0.00145885	0.132499
Chr1:3076749-3076808	AT1G09530	Alt5ss*	0	1	0	1	AT1G09530:E004	E	Chr1.3076748.3077173	3076749-3076808	-			0.00295399	0.441666			0.0169968	0.441666
Chr1:3262909-3263018	AT1G09995	Alt3ss	0	1	0	0	AT1G09995:E008	E	Chr1.3262908.3263351	3262909-3263018	-			0.0261071	0.256491
Chr1:3630255-3630278	AT1G10890	Alt3ss	0	1	0	0	AT1G10890:E010	E	Chr1.3630064.3630279	3630255-3630278	-			0.00798152	0.217718
Chr1:390864-391060	AT1G02100	Novel CSP	0	0	0	1			Chr1.390864.391060	NA-NA	-							0.0436008	0.245866
Chr1:4242359-4242808	AT1G12440	IoR	0	0	1	0	AT1G12440:E003		Chr1.4242359.4242808	NA-NA	-					3.15e-06	-0.100242
Chr1:5117029-5117152	AT1G14850	IoR	0	0	1	0	AT1G14850:I001		Chr1.5117029.5117152	NA-NA	-					0.00077091	-0.185392
Chr1:5558703-5559078	AT1G16250	IR	0	1	0	0	AT1G16250:E004	E	Chr1.5558702.5559079	5558703-5559078	AT1G16260			0.0349892	-0.265047
Chr1:5756297-5756444	AT1G16810	Novel ASP	0	0	1	0			Chr1.5756297.5756444	NA-NA	AT1G16820					0.00275787	0.312
Chr1:6172056-6172464	AT1G17940	Novel ASP	0	0	1	0			Chr1.6172056.6172464	NA-NA	-					0.0169762	0.432355
Chr1:628451-629288	AT1G02840	Novel CSP	*	*	*	1			Chr1.628451.629288	NA-NA	-							6.69e-06	0.221277
Chr1:628856-628935	AT1G02840	Novel ASP	0	*	1	*			Chr1.628856.628935	NA-NA	-					0.0379844	-0.109195
Chr1:628857-628945	AT1G02840	-	0	1	1	*	AT1G02840:Io014	Io	Chr1.628856.628946	628857-628945	-			0.00466113	-0.426612	0.0174095	-0.471202
Chr1:628935-628945	AT1G02840	Alt3ss*	0	1	*	*	AT1G02840:E018	E	Chr1.628469.629288
Chr1:631859-632008	AT1G02850	-	*	1	1	1	AT1G02850:Io007	Io	Chr1.631858.632009	631859-632008	-			3.67e-07	0.242495	1.44e-10	0.254041	3.18e-07	0.233478
Chr1:6584354-6585037	AT1G19080	Novel CSP	*	1	1	1	AT1G19080:E002		Chr1.6584354.6585037	NA-NA	AT1G19070			1.83e-09	0.749915	0.00014375	0.662325	3.01e-07	0.705515
Chr1:6584355-6585036	AT1G19080	-	*	1	1	1	AT1G19080:Io001	Io	Chr1.6584354.6585037	6584355-6585036	AT1G19070			1.83e-09	0.749915	0.00014375	0.662325	3.01e-07	0.705515
Chr1:667465-667540	AT1G02960	IR*	0	1	1	0	AT1G02960:E006	E	Chr1.667464.667541	667465-667540	-			0.00028474	-0.451389	0.00196772	-0.424981
Chr1:6688644-6688838	AT1G19350	Novel CSP	*	*	*	1			Chr1.6688644.6688838	NA-NA	AT1G19360							0.00785642	0.274323
Chr1:6688645-6688774	AT1G19350	-	*	1	1	*	AT1G19350:Io001	Io	Chr1.6688644.6688775	6688645-6688774	AT1G19360			2.24e-16	0.258811	4.72e-16	0.268723
Chr1:6688739-6688833	AT1G19350	-	0	1	1	*	AT1G19350:Io003	Io	Chr1.6688738.6688834	6688739-6688833	AT1G19360			2.33e-23	0.317635	7.07e-22	0.377129
Chr1:8081201-8081395	AT1G22850	IoR	0	0	1	0	AT1G22850:I003		Chr1.8081201.8081395	NA-NA	AT1G22840
Chr1:8152862-8152870	AT1G23020	Alt3ss*	0	1	0	0	AT1G23020:E010	E	Chr1.8152861.8152968	8152862-8152870	AT1G23010			0.00601391	-0.209328
Chr1:8297658-8297746	AT1G23380	IR	0	1	1	0	AT1G23380:I001	I	Chr1.8297657.8297747	8297658-8297746	-			0.00314662	-0.318211	0.00046569	-0.271523
Chr1:8742345-8742440	AT1G24706	IR	0	1	0	0	AT1G24706:E008	E	Chr1.8742344.8742441	8742345-8742440	-			0.0378717	0.209598
Chr1:9185764-9185877	AT1G26580	IoR	0	0	1	0	AT1G26580:E006		Chr1.9185764.9185877	NA-NA	-					0.0202228	-0.105226
Chr1:9862563-9863846	AT1G28230	IR	0	1	1	0	AT1G28230:I001	I	Chr1.9862562.9863847	9862563-9863846	-			0.0225788	0.748541	0.048194	0.753191
Chr1:9977970-9978121	AT1G28410	Novel Alt 5'/3'	0	0	0	1			Chr1.9977970.9978121	NA-NA	AT1G28420							0.0194152	0.269786
Chr2:10329619-10329721	AT2G24270	IR*	0	1	1	0	AT2G24270:E015	E	Chr2.10329618.10329722	10329619-10329721	-			0.00066322	0.160805	0.0017102	0.176121
Chr2:10382261-10382546	AT2G24420	Novel CSP	*	*	*	1			Chr2.10382261.10382546	NA-NA	-							2.37e-08	0.491169
Chr2:10654251-10654401	AT2G25050	IR	0	1	0	0	AT2G25050:I001	I	Chr2.10654250.10654402	10654251-10654401	AT2G25055			0.0142111	0.48088
Chr2:10893022-10893114	AT2G25590	Novel ASP	0	0	1	0			Chr2.10893022.10893114	NA-NA	-					0.0232964	-0.528842
Chr2:10953376-10953478	AT2G25710	IoR	0	0	1	0	AT2G25710:I005		Chr2.10953376.10953478	NA-NA	-					0.0319208	-0.393065
Chr2:11031524-11031626	AT2G25870	Novel Alt 5'/3'	0	0	0	1			Chr2.11031524.11031626	NA-NA	-							0.00052395	0.144856
Chr2:11136165-11136488	AT2G26150	-	0	1	0	0	AT2G26150:Io001	Io	Chr2.11136164.11136489	11136165-11136488	-			0.0143448	0.898263
Chr2:11157616-11157619	AT2G26210	Alt3ss*	0	1	0	0	AT2G26210:E005	E	Chr2.11157247.11157688
Chr2:11318038-11318156	AT2G26600	IoR	0	0	1	0	AT2G26600:I003		Chr2.11318038.11318156	NA-NA	-					0.0204025	-0.148325
Chr2:11696937-11697163	AT2G27340	ES*	0	1	0	0	AT2G27340:E002	E	Chr2.11696799.11697449	11696937-11697163	AT2G27330			0.00875153	0.517737
Chr2:11739266-11739482	AT2G27450	-	*	1	1	0	AT2G27450:Io009	Io	Chr2.11739265.11739483	11739266-11739482	-			2.05e-12	0.172263	8.35e-11	0.156813
Chr2:12173046-12173403	AT2G28470	Novel CSP	0	*	*	1			Chr2.12173046.12173403	NA-NA	AT2G28460							0.00660104	0.257297
Chr2:12173152-12173258	AT2G28470	IR	0	1	1	*	AT2G28470:E023	E	Chr2.12173151.12173259	12173152-12173258	AT2G28460			6.74e-07	0.390805	2.82e-06	0.42538
Chr2:13039013-13039125	AT2G30600	Novel ASP	0	0	1	0			Chr2.13039013.13039125	NA-NA	AT2G30615					0.048194	-0.690643
Chr2:13369265-13369375	AT2G31350	Novel Alt 5'/3'	0	0	0	1			Chr2.13369265.13369375	NA-NA	-							0.00016642	0.220654
Chr2:13868805-13868884	AT2G32700	Novel ASP	0	0	1	0			Chr2.13868805.13868884	NA-NA	-					0.00110371	0.537549
Chr2:14145135-14145487	AT2G33380	-	0	1	0	0	AT2G33380:Io001	Io	Chr2.14145134.14145488	14145135-14145487	-			0.00936425	0.316294
Chr2:14234375-14234462	AT2G33620	Alt5ss*	0	1	0	0	AT2G33620:E004	E	Chr2.14234049.14234739
Chr2:14301169-14301691	AT2G33800	Novel ASP	0	0	1	0			Chr2.14301169.14301691	NA-NA	-					0.00117948	-0.382748
Chr2:15118117-15118220	AT2G36000	Alt5ss	0	1	0	0	AT2G36000:E002	E	Chr2.15118116.15118313	15118117-15118220	-			0.0261071	0.205111
Chr2:15200016-15200469	AT2G36250	IoR	*	0	1	0	AT2G36250:E009		Chr2.15200016.15200469	NA-NA	-					0.00248986	-0.141876
Chr2:15229158-15229333	AT2G36320	IR	0	1	1	0	AT2G36320:I001	I	Chr2.15229157.15229334	15229158-15229333	-			4.64e-06	0.347753	6.06e-07	0.375807
Chr2:15234672-15235104	AT2G36330	IoR	0	0	1	0	AT2G36330:E003		Chr2.15234672.15235104	NA-NA	AT2G36340					0.00229896	-0.302128
Chr2:15833483-15833655	AT2G37760	-	0	1	0	0	AT2G37760:Io006	Io	Chr2.15833482.15833656	15833483-15833655	-			0.00010978	-0.290021
Chr2:16206244-16206333	AT2G38770	IoR	0	0	1	0	AT2G38770:I005		Chr2.16206244.16206333	NA-NA	-					0.0258982	-0.109827
Chr2:16403206-16403220	AT2G39280	Alt3ss	0	1	0	0	AT2G39280:E009	E	Chr2.16403205.16403429	16403206-16403220	AT2G39270			0.00899638	0.627273
Chr2:1645511-1645671	AT2G04690	Alt5ss*	0	1	0	0	AT2G04690:E006	E	Chr2.1645510.1645753	1645511-1645671	-			4.21e-07	0.160061
Chr2:1646032-1646066	AT2G04690	Alt5ss*	0	1	0	1	AT2G04690:E010	E	Chr2.1646031.1646155	1646032-1646066	-			0.00029861	0.289001			0.00096928	0.289465
Chr2:1646067-1646154	AT2G04690	IR*	0	1	1	*	AT2G04690:E011	E	Chr2.1646066.1646155	1646067-1646154	-			0.00341386	-0.202373	0.00405613	-0.19707
Chr2:16537637-16538107	AT2G39675	Novel ASP	0	0	1	0			Chr2.16537637.16538107	NA-NA	-					0.0390576	-0.303641
Chr2:16678278-16679657	AT2G39950	Novel CSP	0	0	0	1			Chr2.16678278.16679657	NA-NA	-							0.00048676	0.543879
Chr2:16709287-16710012	AT2G40010	IR	0	1	1	0	AT2G40010:I002	I	Chr2.16709286.16710013	16709287-16710012	AT2G40008			7.25e-05	0.35433	0.0102382	0.291398
Chr2:16779955-16780053	AT2G40170	IoR	0	0	1	0	AT2G40170:I001		Chr2.16779955.16780053	NA-NA	-					0.0142222	-0.195652
Chr2:18182896-18182991	AT2G43900	IR	0	1	0	0	AT2G43900:I010	I	Chr2.18182895.18182992	18182896-18182991	AT2G43890			0.0305849	-0.277311
Chr2:18190429-18190560	AT2G43920	Alt5ss*	0	1	0	0	AT2G43920:E010	E	Chr2.18190340.18190561	18190429-18190560	-			0.0283208	-0.101849
Chr2:18257009-18257168	AT2G44140	IR*	0	1	1	0	AT2G44140:E012	E	Chr2.18257008.18257169	18257009-18257168	AT2G44130			0.00013051	0.33178	0.0112185	0.260017
Chr2:18303986-18304070	AT2G44280	IR*	0	1	1	0	AT2G44280:E015	E	Chr2.18303985.18304071	18303986-18304070	-			0.00073391	0.897196	0.00600125	0.950495
Chr2:18571166-18571179	AT2G45023	Alt3ss	0	1	0	0	AT2G45023:E004	E	Chr2.18571165.18571330	18571166-18571179	-			0.00015227	-0.229885
Chr2:19002162-19002230	AT2G46270	Alt5ss	0	1	0	1	AT2G46270:E012	E	Chr2.19002161.19002322	19002162-19002230	AT2G46280			1.42e-07	0.323678			7.38e-08	0.324451
Chr2:19137681-19138387	AT2G46610	Novel ES	0	0	0	1			Chr2.19137681.19138387	NA-NA	AT2G46600
Chr2:19275247-19275378	AT2G46915	ES	0	1	0	0	AT2G46915:E009	E	Chr2.19275141.19275516	19275247-19275378	AT2G46910			0.0412841	0.118581
Chr2:19400774-19401240	AT2G47250	Novel CSP	0	0	0	1			Chr2.19400774.19401240	NA-NA	-							0.00338432	0.383797
Chr2:6519225-6520242	AT2G15050	Novel ASP	0	0	1	*			Chr2.6519225.6520242	NA-NA	-					5.95e-08	-0.248619
Chr2:6519225-6520246	AT2G15050	Novel CSP	0	0	*	1			Chr2.6519225.6520246	NA-NA	-							2.1e-08	0.163501
Chr2:6519246-6520242	AT2G15050	Novel ASP	0	0	1	*			Chr2.6519246.6520242	NA-NA	-					8.19e-06	-0.20887
Chr2:654256-654364	AT2G02470	Novel ES	*	*	0	1			Chr2.654256.654364	NA-NA	-							0.0110243	0.323673
Chr2:698988-699061	AT2G02570	IR	0	1	1	0	AT2G02570:I006	I	Chr2.698987.699062	698988-699061	-			0.0142364	-0.136607	0.0451323	-0.11593
Chr2:7387444-7387533	AT2G16990	IR	0	1	1	0	AT2G16990:E019	E	Chr2.7387443.7387534	7387444-7387533	-			0.00123373	-0.18797	0.00828583	-0.169231
Chr2:7387605-7387690	AT2G16990	IR	0	1	1	0	AT2G16990:E021	E	Chr2.7387604.7387691	7387605-7387690	-			0.00620489	-0.405869	0.00454691	-0.392158
Chr2:7725213-7725277	AT2G17780	IoR	0	0	1	0	AT2G17780:E006		Chr2.7725213.7725277	NA-NA	-					0.0381503	-0.22807
Chr2:77281-77475	AT2G01070	Novel CSP	*	0	0	1			Chr2.77281.77475	NA-NA	-							0.00132754	0.188406
Chr2:7995217-7995892	AT2G18440	CSP	*	0	1	*			Chr2.7995217.7995892	NA-NA	AT2G10045					0.00041889	0.202031
Chr2:7995217-7996357	AT2G18440	Novel CSP	*	0	*	1			Chr2.7995217.7996357	NA-NA	AT2G10045							0.00063294	0.422103
Chr2:81800-82228	AT2G01100	Novel Alt 5'/3'	0	*	0	1			Chr2.81800.82228	NA-NA	AT2G01090
Chr2:82186-82219	AT2G01100	Alt3ss*	0	1	0	*	AT2G01100:E006	E	Chr2.81800.82220	82186-82219	AT2G01090
Chr2:874060-874164	AT2G02990	IR	0	1	1	0	AT2G02990:I002	I	Chr2.874059.874165	874060-874164	-			0.00013623	0.71278	0.00252215	0.693525
Chr2:8988195-8988440	AT2G20890	Novel ASP	0	0	1	0			Chr2.8988195.8988440	NA-NA	AT2G07345
Chr2:9004229-9004307	AT2G20950	IR	0	1	0	0	AT2G20950:I007	I	Chr2.9004228.9004308	9004229-9004307	AT2G20940			0.0200075	0.412366
Chr2:9128694-9128840	AT2G21330	Novel Alt 5'/3'	0	0	0	1			Chr2.9128694.9128840	NA-NA	-							0.00048676	0.897851
Chr2:9780144-9780244	AT2G22980	IR	0	1	1	0	AT2G22980:I006	I	Chr2.9780143.9780245	9780144-9780244	-			0.0281121	0.289322	0.0235545	0.280987
Chr2:9786941-9787445	AT2G22990	IoR	0	0	1	0	AT2G22990:E008		Chr2.9786941.9787445	NA-NA	-					0.00024903	0.473361
Chr2:9961671-9961881	AT2G23390	Novel Alt 5'/3'	0	0	0	1			Chr2.9961671.9961881	NA-NA	AT2G23380							0.00013728	0.268888
Chr3:10084703-10084989	AT3G27300	Novel CSP	*	0	0	1			Chr3.10084703.10084989	NA-NA	-							4.01e-11	0.472766
Chr3:10400895-10400992	AT3G27997	IR	0	1	1	0	AT3G27997:E005	E	Chr3.10400894.10400993	10400895-10400992	-			4.46e-05	-0.460312	0.00028218	-0.424538
Chr3:10401058-10401204	AT3G27997	IR	0	1	1	0	AT3G27997:E007	E	Chr3.10401057.10401205	10401058-10401204	-			0.00052094	-0.395569	1.05e-05	-0.411688
Chr3:11291634-11291929	AT3G29390	Novel Alt 5'/3'	0	0	0	1			Chr3.11291634.11291929	NA-NA	-							0.00943247	0.668853
Chr3:11292828-11293390	AT3G29390	Novel ASP	0	0	1	*			Chr3.11292828.11293390	NA-NA	-					0.0104833	0.496063
Chr3:11292828-11294033	AT3G29390	Novel CSP	0	0	*	1			Chr3.11292828.11294033	NA-NA	-							0.0188211	0.131524
Chr3:11499687-11501159	AT3G29644	Novel CSP	0	1	0	1			Chr3.11499687.11501159	NA-NA	AT3G29642			0.00109461	-0.321305			0.0279981	0.341534
Chr3:11500667-11500727	AT3G29644	ES*	0	1	0	1	AT3G29644:E004	E	Chr3.11499687.11501159	11500667-11500727	AT3G29642			0.00109461	-0.321305			0.0279981	0.341534
Chr3:1212566-1212834	AT3G04500	Novel CSP	*	1	0	1			Chr3.1212566.1212834	NA-NA	-			1.43e-09	0.343017			6.51e-08	0.342087
Chr3:14310616-14311213	AT3G42150	IoR	0	0	1	0	AT3G42150:I003		Chr3.14310616.14311213	NA-NA	-					0.00078373	-0.117173
Chr3:14310649-14311213	AT3G42150	Novel ASP	0	0	1	0			Chr3.14310649.14311213	NA-NA	-					0.01092	-0.116787
Chr3:14917853-14918478	AT3G42806	Novel ASP	0	0	1	0			Chr3.14917853.14918478	NA-NA	-					0.0412612	-0.122378
Chr3:15984925-15985018	AT3G44300	IoR	0	0	1	0	AT3G44300:I004		Chr3.15984925.15985018	NA-NA	-					8.35e-11	-0.173703
Chr3:16096047-16096225	AT3G44480	IR	0	1	1	0	AT3G44480:E012	E	Chr3.16096046.16096226	16096047-16096225	AT3G44485			4.1e-05	-0.25063	0.00068295	-0.20598
Chr3:16296153-16296400	AT3G44740	ES	0	1	1	1	AT3G44740:Io007		Chr3.16296153.16296400	NA-NA	AT3G44750			0.00635241	0.784946	0.0313996	0.811111	0.0194915	0.574803
Chr3:16296154-16296399	AT3G44740	-	0	1	1	1	AT3G44740:Io007	Io	Chr3.16296153.16296400	16296154-16296399	AT3G44750			0.00635241	0.784946	0.0313996	0.811111	0.0194915	0.574803
Chr3:16619452-16619544	AT3G45290	IR	0	1	1	0	AT3G45290:I005	I	Chr3.16619451.16619545	16619452-16619544	AT3G07105			6.93e-07	0.722756	6.48e-07	0.775524
Chr3:16619634-16619736	AT3G45290	IR	0	1	1	0	AT3G45290:I006	I	Chr3.16619633.16619737	16619634-16619736	AT3G07105			0.00013004	0.639074	0.00348605	0.606427
Chr3:16620801-16620909	AT3G45290	IR	0	1	1	0	AT3G45290:I013	I	Chr3.16620800.16620910	16620801-16620909	AT3G07105			0.00026916	0.597867	0.00117948	0.580828
Chr3:16620971-16621097	AT3G45290	IR	0	1	1	0	AT3G45290:I014	I	Chr3.16620970.16621098	16620971-16621097	AT3G07105			4.14e-07	0.622866	5.94e-07	0.647815
Chr3:17576381-17576835	AT3G47675	Novel CSP	0	*	*	1			Chr3.17576381.17576835	NA-NA	-							4.05e-06	0.320201
Chr3:17576463-17576755	AT3G47675	ASCE	0	1	0	*	AT3G47675:E003	E	Chr3.17576397.17576835	17576463-17576755	-			1.31e-06	0.472003
Chr3:17576756-17576834	AT3G47675	CSP	0	1	1	*	AT3G47675:I003	I	Chr3.17576755.17576835	17576756-17576834	-			2.98e-05	-0.346419	7.07e-05	-0.336567
Chr3:17917602-17917708	AT3G48380	Novel Alt 5'/3'	0	0	0	1			Chr3.17917602.17917708	NA-NA	-							9.76e-07	0.372426
Chr3:18331712-18332642	AT3G49430	CSP	*	1	1	1	AT3G49430:E005		Chr3.18331712.18332642	NA-NA	-			7.58e-22	0.519984	1.04e-07	0.262868	1.52e-23	0.602415
Chr3:18331713-18332641	AT3G49430	-	*	1	1	1	AT3G49430:Io001	Io	Chr3.18331712.18332642	18331713-18332641	-			7.58e-22	0.519984	1.04e-07	0.262868	1.52e-23	0.602415
Chr3:1849037-1849140	AT3G06125	IR	0	1	1	0	AT3G06125:E004	E	Chr3.1849036.1849141	1849037-1849140	-			7.73e-05	-0.157771	7.67e-05	-0.167187
Chr3:18881177-18881351	AT3G50790	Novel Alt 5'/3'	0	0	*	1			Chr3.18881177.18881351	NA-NA	AT3G50800							3.83e-09	0.341581
Chr3:18881180-18881351	AT3G50790	Novel ASP	0	0	1	*			Chr3.18881180.18881351	NA-NA	AT3G50800					0.00454691	-0.401478
Chr3:18881466-18881561	AT3G50790	Novel CSP	0	0	0	1			Chr3.18881466.18881561	NA-NA	AT3G50800							0.0339455	0.303351
Chr3:1905655-1905958	AT3G06290	Novel ES	0	0	1	1			Chr3.1905655.1905958	NA-NA	-					0.037233	0.79661	0.00019014	0.784615
Chr3:19864115-19864153	AT3G53570	Alt3ss*	0	1	0	0	AT3G53570:E015	E	Chr3.19864114.19864363	19864115-19864153	AT3G53560			0.0448831	0.199299
Chr3:20514698-20515228	AT3G55330	Novel CSP	0	0	0	1			Chr3.20514698.20515228	NA-NA	-							9.95e-09	0.164602
Chr3:20704752-20704876	AT3G55770	Novel ASP	0	0	1	0			Chr3.20704752.20704876	NA-NA	-					0.00593767	-0.39727
Chr3:21049754-21050683	AT3G56860	Novel Alt 5'/3'	*	1	1	1	AT3G56860:E010		Chr3.21049754.21050683	NA-NA	-			0.0360243	-0.232046	0.01756	-0.219589	1.3e-09	0.275023
Chr3:21049755-21050682	AT3G56860	-	*	1	1	1	AT3G56860:Io002	Io	Chr3.21049754.21050683	21049755-21050682	-			0.0360243	-0.232046	0.01756	-0.219589	1.3e-09	0.275023
Chr3:21049769-21050682	AT3G56860	-	*	1	1	*	AT3G56860:Io003	Io	Chr3.21049768.21050683	21049769-21050682	-			0.0398669	-0.345606	0.0192529	-0.358668
Chr3:21244988-21245376	AT3G57410	Novel CSP	*	1	0	1			Chr3.21244988.21245376	NA-NA	-			0.0010724	0.127921			0.0149356	0.125758
Chr3:21298579-21298824	AT3G57530	Novel CSP	*	0	0	1			Chr3.21298579.21298824	NA-NA	-							0.00402348	0.349149
Chr3:215134-215401	AT3G01540	Novel ASP	0	0	1	0			Chr3.215134.215401	NA-NA	-					0.00078373	-0.391999
Chr3:21634136-21634225	AT3G58490	Novel Alt 5'/3'	0	0	0	1			Chr3.21634136.21634225	NA-NA	AT3G58500							0.0012497	0.216871
Chr3:21641518-21641911	AT3G58510	Novel CSP	*	*	*	1			Chr3.21641518.21641911	NA-NA	AT3G58520							0.028276	0.241024
Chr3:21704262-21704359	AT3G58670	Novel Alt 5'/3'	0	0	0	1			Chr3.21704262.21704359	NA-NA	-							5.97e-05	0.14787
Chr3:21920266-21920717	AT3G59300	Novel CSP	0	*	0	1			Chr3.21920266.21920717	NA-NA	AT3G59310							0.00132392	0.143768
Chr3:21920405-21920503	AT3G59300	ES	0	1	0	*	AT3G59300:E008	E	Chr3.21920307.21920717	21920405-21920503	AT3G59310			0.00011734	0.249139
Chr3:22286055-22286350	AT3G60300	Novel CSP	0	0	0	1			Chr3.22286055.22286350	NA-NA	-							0.00040782	0.105393
Chr3:22315920-22316034	AT3G60370	Novel Alt 5'/3'	0	0	0	1			Chr3.22315920.22316034	NA-NA	-							0.0363618	0.255962
Chr3:22607906-22607993	AT3G61080	Novel CSP	0	0	0	1			Chr3.22607906.22607993	NA-NA	AT3G61090							0.00888499	0.221173
Chr3:22736288-22736375	AT3G61440	Novel ASP	0	0	1	0			Chr3.22736288.22736375	NA-NA	-					0.00028334	-0.993548
Chr3:22901255-22902054	AT3G61860	Novel CSP	*	1	1	1	AT3G61860:I004		Chr3.22901255.22902054	NA-NA	-			3.56e-10	0.294209	6.08e-10	0.284462	3.42e-21	0.557312
Chr3:23058375-23058774	AT3G62310	Novel CSP	0	0	0	1			Chr3.23058375.23058774	NA-NA	AT3G62300							8.86e-05	0.374007
Chr3:2423454-2423602	AT3G07590	Alt3ss	0	1	0	1	AT3G07590:E004	E	Chr3.2423375.2423603	2423454-2423602	AT3G07600
Chr3:257040-257319	AT3G01690	Novel ASP	0	0	1	0			Chr3.257040.257319	NA-NA	-					1e-05	-0.621032
Chr3:263023-263100	AT3G01720	IoR	0	0	1	0	AT3G01720:I001		Chr3.263023.263100	NA-NA	-					0.0127701	-0.157051
Chr3:2738787-2738897	AT3G08970	IoR	0	0	1	0	AT3G08970:I005		Chr3.2738787.2738897	NA-NA	-					0.0109613	0.553203
Chr3:2948156-2948177	AT3G09600	Alt3ss*	0	1	0	0	AT3G09600:E013	E	Chr3.2947983.2948178	2948156-2948177	-			0.0355683	-0.134588
Chr3:359169-359251	AT3G02065	IoR	0	0	1	0	AT3G02065:E006		Chr3.359169.359251	NA-NA	-					0.0380247	-0.102767
Chr3:3970037-3970241	AT3G12520	IR	0	1	0	0	AT3G12520:I010	I	Chr3.3970036.3970242	3970037-3970241	AT3G12510
Chr3:4430317-4431045	AT3G13570	Novel CSP	*	*	*	1			Chr3.4430317.4431045	NA-NA	-							4.54e-06	0.405584
Chr3:462787-463031	AT3G02300	IR	0	1	1	0	AT3G02300:I006	I	Chr3.462786.463032	462787-463031	-			9.44e-07	0.506137	3.64e-06	0.512511
Chr3:4638933-4638938	AT3G14010	Alt5ss	0	1	0	0	AT3G14010:E015	E	Chr3.4638932.4639007	4638933-4638938	-			0.0494726	0.177028
Chr3:5411719-5412046	AT3G15980	-	0	1	0	0	AT3G15980:Io030	Io	Chr3.5411718.5412047	5411719-5412046	-			0.00094677	0.321878
Chr3:5412008-5412046	AT3G15980	Alt5ss*	0	1	0	0	AT3G15980:E010	E	Chr3.5411718.5412047	5412008-5412046	-			0.00094677	0.321878
Chr3:5442174-5442252	AT3G16030	IR*	0	1	0	0	AT3G16030:E019	E	Chr3.5442173.5442253	5442174-5442252	AT3G16020			0.0398669	0.218689
Chr3:551719-551847	AT3G02600	Alt5ss*	0	1	0	0	AT3G02600:E010	E	Chr3.551200.552931
Chr3:5758848-5759070	AT3G16857	IR	0	1	1	0	AT3G16857:E008	E	Chr3.5758847.5759071	5758848-5759070	AT3G16860			0.00839129	0.302614	0.0096046	0.304398
Chr3:590808-591041	AT3G02740	Novel Alt 5'/3'	*	0	0	1			Chr3.590808.591041	NA-NA	AT3G02750							7.89e-08	0.366315
Chr3:6024035-6024152	AT3G17609	-	0	1	1	0	AT3G17609:Io003	Io	Chr3.6024034.6024153	6024035-6024152	-			0.0227171	0.224509	0.0246637	0.213395
Chr3:6035491-6035688	AT3G17650	Novel CSP	0	0	0	1			Chr3.6035491.6035688	NA-NA	AT3G17655							9.95e-09	0.443096
Chr3:6353200-6353502	AT3G18500	Novel CSP	0	0	0	1			Chr3.6353200.6353502	NA-NA	-							0.00793666	0.155251
Chr3:6402570-6402666	AT3G18600	IoR	0	0	1	0	AT3G18600:I011		Chr3.6402570.6402666	NA-NA	-					0.0218698	-0.10124
Chr3:6669858-6669949	AT3G19260	IR	0	1	1	0	AT3G19260:I002	I	Chr3.6669857.6669950	6669858-6669949	-			0.0142111	-0.129512	0.0207854	-0.123932
Chr3:681291-681569	AT3G03020	IoR	0	0	1	0	AT3G03020:I001		Chr3.681291.681569	NA-NA	-					0.0458133	-0.353071
Chr3:6822414-6822489	AT3G19640	IR	0	1	1	0	AT3G19640:I004	I	Chr3.6822413.6822490	6822414-6822489	AT3G19650			0.0131804	-0.138682	0.01885	-0.137415
Chr3:7060582-7061509	AT3G20250	Novel ES	0	0	0	1			Chr3.7060582.7061509	NA-NA	AT3G20240							0.0194152	0.255193
Chr3:7277601-7277751	AT3G20810	Alt3ss*	0	1	0	0	AT3G20810:E011	E	Chr3.7277451.7277752
Chr3:8410987-8411048	AT3G23450	Novel ASP	0	0	1	0			Chr3.8410987.8411048	NA-NA	-					0.00016583	0.308522
Chr3:8411305-8411366	AT3G23450	IoR	0	0	1	0	AT3G23450:E006		Chr3.8411305.8411366	NA-NA	-					0.0060175	0.105108
Chr3:8443703-8444091	AT3G23540	Alt5ss	0	1	0	0	AT3G23540:E003	E	Chr3.8443702.8444186	8443703-8444091	AT3G23550			0.00274509	-0.110831
Chr3:850935-851035	AT3G03550	Novel ASP	0	0	1	0			Chr3.850935.851035	NA-NA	-					0.00651625	-0.420541
Chr3:9079237-9079316	AT3G24870	IoR	0	0	1	0	AT3G24870:I010		Chr3.9079237.9079316	NA-NA	AT3G24860
Chr3:9398426-9398500	AT3G25740	IoR	0	0	1	0	AT3G25740:I003		Chr3.9398426.9398500	NA-NA	-					0.0226291	-0.21118
Chr3:9530911-9531002	AT3G26085	IoR	0	0	1	0	AT3G26085:E005		Chr3.9530911.9531002	NA-NA	AT3G26090					0.0096046	-0.109753
Chr3:9530915-9531002	AT3G26085	IoR	0	0	1	0	AT3G26085:I003		Chr3.9530915.9531002	NA-NA	AT3G26090					0.0118752	-0.13819
Chr3:9711339-9711399	AT3G26510	IR*	0	1	1	0	AT3G26510:E007	E	Chr3.9711338.9711400	9711339-9711399	AT3G26512			0.00013217	-0.395819	0.00034341	-0.410453
Chr4:10623043-10623267	AT4G19490	IoR	0	0	1	0	AT4G19490:E019		Chr4.10623043.10623267	NA-NA	-					0.00532897	-0.194882
Chr4:1070887-1071284	AT4G02430	-	0	1	1	0	AT4G02430:Io013	Io	Chr4.1070886.1071285	1070887-1071284	-			0.00554936	-0.443795	0.0104833	-0.450382
Chr4:10844824-10844870	AT4G20020	Novel ASP	0	0	1	0			Chr4.10844824.10844870	NA-NA	-					3.93e-06	0.262047
Chr4:1181842-1182048	AT4G02680	IoR	0	0	1	0	AT4G02680:I002		Chr4.1181842.1182048	NA-NA	-					0.00025651	-0.109895
Chr4:11864124-11864126	AT4G22540	Alt3ss	0	1	0	0	AT4G22540:E016	E	Chr4.11864123.11865713
Chr4:12179122-12179209	AT4G23290	IR	0	1	0	0	AT4G23290:I004	I	Chr4.12179121.12179210	12179122-12179209	-			0.0273736	-0.220318
Chr4:12310907-12311318	AT4G23600	IoR	0	0	1	0	AT4G23600:E004		Chr4.12310907.12311318	NA-NA	-					0.0377228	0.270359
Chr4:12643286-12643370	AT4G24460	IR	0	1	1	0	AT4G24460:E004	E	Chr4.12643285.12643371	12643286-12643370	-			0.00784563	0.479127	0.0111496	0.498747
Chr4:13164229-13164356	AT4G25910	Novel ASP	0	0	1	0			Chr4.13164229.13164356	NA-NA	-					0.00591775	-0.329559
Chr4:13346388-13346404	AT4G26400	Alt5ss	0	1	0	1	AT4G26400:E003	E	Chr4.13346067.13346405	13346388-13346404	-			0.0499949	-0.214973			0.0429207	0.214973
Chr4:13373653-13374883	AT4G26480	Novel CSP	*	*	0	1			Chr4.13373653.13374883	NA-NA	AT4G26470
Chr4:13422200-13422369	AT4G26600	IR	0	1	0	0	AT4G26600:I011	I	Chr4.13422199.13422370	13422200-13422369	-			0.0388653	0.242868
Chr4:13422463-13422555	AT4G26600	IR	0	1	1	0	AT4G26600:E015	E	Chr4.13422462.13422556	13422463-13422555	-			0.00011531	0.568084	0.00820251	0.493039
Chr4:13422814-13422927	AT4G26600	IR	0	1	1	0	AT4G26600:E019	E	Chr4.13422813.13422928	13422814-13422927	-			0.00341386	0.364568	0.00332365	0.319217
Chr4:13555847-13556896	AT4G27000	Novel CSP	0	0	0	1			Chr4.13555847.13556896	NA-NA	-							4.24e-14	0.103521
Chr4:13784466-13784616	AT4G27600	Novel ES	0	0	0	1			Chr4.13784466.13784616	NA-NA	AT4G07875							2.06e-05	0.117777
Chr4:13790750-13790907	AT4G27620	Alt5ss	0	1	0	0	AT4G27620:E006	E	Chr4.13790561.13790908	13790750-13790907	-			0.0355683	-0.151872
Chr4:13938617-13938904	AT4G28030	Novel CSP	0	0	0	1			Chr4.13938617.13938904	NA-NA	-							2.01e-06	0.256763
Chr4:14290116-14290439	AT4G28980	IoR	*	0	1	0	AT4G28980:E005		Chr4.14290116.14290439	NA-NA	-					0.0282759	-0.11787
Chr4:14933276-14933533	AT4G30580	Novel CSP	0	0	0	1			Chr4.14933276.14933533	NA-NA	-							0.0019402	0.296424
Chr4:15032059-15032155	AT4G30870	IoR	0	0	1	0	AT4G30870:I013		Chr4.15032059.15032155	NA-NA	-					0.00345221	0.615385
Chr4:1505524-1506439	AT4G03415	Novel CSP	*	*	0	1			Chr4.1505524.1506439	NA-NA	AT4G03410							0.0338364	0.231259
Chr4:15121047-15121139	AT4G31080	IoR	0	0	1	0	AT4G31080:I001		Chr4.15121047.15121139	NA-NA	-					1.9e-15	-0.17164
Chr4:15143502-15143752	AT4G31150	IoR	0	0	1	0	AT4G31150:E002		Chr4.15143502.15143752	NA-NA	AT4G31140
Chr4:15234566-15234638	AT4G31390	Novel ASP	0	0	1	0			Chr4.15234566.15234638	NA-NA	AT4G31400					0.0129176	-0.827586
Chr4:15308253-15308359	AT4G31580	Novel ASP	0	0	1	0			Chr4.15308253.15308359	NA-NA	-					0.0033525	-0.299023
Chr4:15482416-15482427	AT4G32010	Alt5ss	0	1	0	0	AT4G32010:E010	E	Chr4.15482415.15482517	15482416-15482427	AT4G08635			0.0259333	-0.192017
Chr4:15502302-15502511	AT4G32060	IR	0	1	1	0	AT4G32060:I004	I	Chr4.15502301.15502512	15502302-15502511	AT4G32050			0.0167528	0.213604	0.0352847	0.197129
Chr4:15651375-15651685	AT4G32420	Novel CSP	0	0	0	1			Chr4.15651375.15651685	NA-NA	-							0.0197148	0.148148
Chr4:15658647-15659262	AT4G32440	Novel ASP	0	0	1	0			Chr4.15658647.15659262	NA-NA	-					0.0259198	-0.111241
Chr4:15776735-15776938	AT4G32700	IoR	0	0	1	0	AT4G32700:I019		Chr4.15776735.15776938	NA-NA	-					0.0423916	0.857143
Chr4:16103793-16103897	AT4G33470	Novel CSP	0	0	0	1			Chr4.16103793.16103897	NA-NA	-							0.0185899	0.390637
Chr4:1612081-1612394	AT4G03635	IoR	0	0	1	0	AT4G03635:I001		Chr4.1612081.1612394	NA-NA	-					0.0203723	-0.171779
Chr4:16295846-16295959	AT4G34000	IR	0	1	1	0	AT4G34000:E006	E	Chr4.16295845.16295960	16295846-16295959	AT4G34020			1.04e-06	0.243016	2.65e-06	0.276272
Chr4:16562456-16562563	AT4G34710	Novel CSP	0	0	0	1			Chr4.16562456.16562563	NA-NA	-							0.0001807	0.816964
Chr4:16731312-16731984	AT4G35160	IoR	0	0	1	0	AT4G35160:I001		Chr4.16731312.16731984	NA-NA	-					0.0201286	-0.108538
Chr4:16884321-16884323	AT4G35560	Alt3ss	0	1	0	1	AT4G35560:E011	E	Chr4.16884241.16884324	16884321-16884323	-			0.00047599	0.779348			0.0096937	0.779348
Chr4:16953587-16953970	AT4G35785	Novel CSP	0	*	0	1			Chr4.16953587.16953970	NA-NA	-							4.56e-09	0.382092
Chr4:16953593-16953724	AT4G35785	-	0	1	0	*	AT4G35785:Io013	Io	Chr4.16953592.16953725	16953593-16953724	-			0.0475037	-0.45199
Chr4:16953725-16953853	AT4G35785	Alt5ss*	0	1	0	*	AT4G35785:E005	E	Chr4.16953592.16953970
Chr4:16953854-16953890	AT4G35785	ES*	0	1	0	*	AT4G35785:E006	E	Chr4.16953592.16953970	16953854-16953890	-			1.31e-06	0.335171
Chr4:17125245-17125337	AT4G36190	IoR	0	0	1	0	AT4G36190:I005		Chr4.17125245.17125337	NA-NA	AT4G36195					0.00274463	-0.148684
Chr4:17294431-17294703	AT4G36690	-	*	1	1	1	AT4G36690:Io013	Io	Chr4.17294430.17294704	17294431-17294703	-			2.27e-13	0.498456	0.0161376	0.215197	2.17e-15	0.498456
Chr4:17294604-17294703	AT4G36690	IR*	0	1	1	*	AT4G36690:E005	E	Chr4.17294603.17294704	17294604-17294703	-			0.0178994	-0.207078	0.01624	-0.201043
Chr4:17635001-17635088	AT4G37530	IoR	0	0	1	0	AT4G37530:I001		Chr4.17635001.17635088	NA-NA	-					0.0218698	0.203941
Chr4:17900972-17901095	AT4G38150	IR*	0	1	1	0	AT4G38150:E005	E	Chr4.17900971.17901096	17900972-17901095	AT4G38160			0.00867601	-0.639042	0.0109613	-0.705469
Chr4:17974505-17974518	AT4G38380	Alt5ss*	0	1	0	0	AT4G38380:E018	E	Chr4.17974419.17974519	17974505-17974518	-			0.0136386	0.730676
Chr4:18088412-18088601	AT4G38760	IR	0	1	1	0	AT4G38760:I006	I	Chr4.18088411.18088602	18088412-18088601	-			0.0029786	-0.260417	0.0285567	-0.211111
Chr4:18162089-18162168	AT4G38960	Alt5ss*	0	1	0	0	AT4G38960:E007	E	Chr4.18161668.18162294	18162089-18162168	-			0.0171804	-0.262039
Chr4:18416175-18416267	AT4G39680	Novel ASP	0	0	1	0			Chr4.18416175.18416267	NA-NA	AT4G39690					0.012494	-0.202464
Chr4:1875552-1875909	AT4G02815	IR	0	1	1	0	AT4G02815:E003	E	Chr4.1875551.1875910	1875552-1875909	AT4G03940			0.00014782	-0.546527	9.42e-05	-0.559732
Chr4:1876038-1876130	AT4G02815	IR	0	1	1	0	AT4G02815:E005	E	Chr4.1876037.1876131	1876038-1876130	AT4G03940			2.77e-08	-0.492484	3.8e-08	-0.487715
Chr4:23385-23457	AT4G00060	IR	0	1	1	0	AT4G00060:I003	I	Chr4.23384.23458	23385-23457	-			0.00062181	-0.311203	0.00740189	-0.299578
Chr4:2419677-2419955	AT4G04750	Novel CSP	0	0	0	1			Chr4.2419677.2419955	NA-NA	-							1.02e-06	0.543046
Chr4:2744446-2744539	AT4G05410	IoR	0	0	1	0	AT4G05410:I005		Chr4.2744446.2744539	NA-NA	AT4G05400					0.037233	-0.102894
Chr4:339726-339811	AT4G00800	IoR	0	0	1	0	AT4G00800:I006		Chr4.339726.339811	NA-NA	-					0.0118485	-0.107143
Chr4:3766277-3766347	AT4G06634	IR	0	1	0	0	AT4G06634:I007	I	Chr4.3766276.3766348	3766277-3766347	-			0.0194673	-0.102616
Chr4:5378202-5380531	AT4G08460	Novel CSP	0	*	0	1			Chr4.5378202.5380531	NA-NA	-							0.0240782	0.242718
Chr4:5378698-5378821	AT4G08460	ES*	0	1	0	*	AT4G08460:E005	E	Chr4.5378202.5380531
Chr4:6457720-6457799	AT4G10430	IoR	0	0	1	0	AT4G10430:E021		Chr4.6457720.6457799	NA-NA	-					0.0315458	0.225143
Chr4:774973-775061	AT4G01800	Novel ASP	0	0	1	0			Chr4.774973.775061	NA-NA	AT4G01790
Chr4:7949216-7949448	AT4G13670	Novel CSP	*	0	0	1			Chr4.7949216.7949448	NA-NA	-							6.71e-10	0.39463
Chr4:7968213-7968222	AT4G13720	ASCE	0	1	0	0	AT4G13720:E006	E	Chr4.7967814.7968606	7968213-7968222	-			0.00035736	-0.331712
Chr4:7968330-7968393	AT4G13720	ASCE	0	1	0	0	AT4G13720:E007	E	Chr4.7967814.7968606	7968330-7968393	-			0.00035736	-0.331712
Chr4:813899-814279	AT4G01883	Novel CSP	*	*	*	1			Chr4.813899.814279	NA-NA	-							4.37e-18	0.546028
Chr4:8869009-8870476	AT4G15530	Novel CSP	0	0	0	1			Chr4.8869009.8870476	NA-NA	AT4G15520							0.00853163	0.171484
Chr4:9226926-9227012	AT4G16330	IoR	0	0	1	0	AT4G16330:I002		Chr4.9226926.9227012	NA-NA	AT4G16310					0.00392386	-0.17191
Chr4:9385677-9386179	AT4G16670	IR	0	1	1	0	AT4G16670:I001	I	Chr4.9385676.9386180	9385677-9386179	AT4G06410
Chr4:9387217-9387332	AT4G16670	Novel ASP	0	0	1	0			Chr4.9387217.9387332	NA-NA	AT4G06410
Chr4:942340-942386	AT4G02120	ES	0	1	0	0	AT4G02120:E013	E	Chr4.942265.942610	942340-942386	AT4G02130			3.55e-06	0.176136
Chr4:942474-942543	AT4G02120	ES*	0	1	0	0	AT4G02120:E014	E	Chr4.942265.942610	942474-942543	AT4G02130			3.55e-06	0.176136
Chr4:942544-942609	AT4G02120	IR*	0	1	1	0	AT4G02120:E015	E	Chr4.942543.942610	942544-942609	AT4G02130			0.00038565	-0.266928	0.0186477	-0.210275
Chr4:942673-942737	AT4G02120	IR	0	1	0	0	AT4G02120:I014	I	Chr4.942672.942738	942673-942737	AT4G02130			0.034133	-0.162729
Chr4:9519607-9519748	AT4G16920	-	0	1	0	0	AT4G16920:Io009	Io	Chr4.9519606.9519749	9519607-9519748	AT4G16915
Chr4:9785984-9785995	AT4G17570	Alt5ss	0	1	0	0	AT4G17570:E008	E	Chr4.9785903.9785996	9785984-9785995	-			0.0131241	0.473162
Chr4:9907348-9907437	AT4G17810	IR	0	1	1	0	AT4G17810:E003	E	Chr4.9907347.9907438	9907348-9907437	-			0.0121552	0.199902	0.0299314	0.225969
Chr5:1019592-1019688	AT5G03830	Novel Alt 5'/3'	0	0	*	1			Chr5.1019592.1019688	NA-NA	-							0.00413762	0.331131
Chr5:1019607-1019688	AT5G03830	Novel ASP	0	0	1	*			Chr5.1019607.1019688	NA-NA	-					0.0374655	-0.640252
Chr5:1020023-1020089	AT5G03830	IR	0	1	0	0	AT5G03830:I008	I	Chr5.1020022.1020090	1020023-1020089	-			0.0208827	-0.247597
Chr5:12603662-12603882	AT5G33370	IoR	0	0	1	0	AT5G33370:I003		Chr5.12603662.12603882	NA-NA	-					0.042585	0.932862
Chr5:13482354-13482445	AT5G35210	IoR	0	0	1	0	AT5G35210:I018		Chr5.13482354.13482445	NA-NA	-					0.0383214	-0.308875
Chr5:14134330-14134836	AT5G35980	IR	0	1	1	0	AT5G35980:E018	E	Chr5.14134329.14134837	14134330-14134836	-			2.44e-11	0.969875	1.96e-12	0.985075
Chr5:1422060-1422290	AT5G04880	IR	0	1	1	0	AT5G04880:I005	I	Chr5.1422059.1422291	1422060-1422290	AT5G04870			0.00837268	-0.43729	0.0149432	-0.434495
Chr5:14752501-14752960	AT5G37260	IR	0	1	1	0	AT5G37260:I004	I	Chr5.14752500.14752961	14752501-14752960	-			0.0385479	-0.43512	0.0407581	-0.471942
Chr5:1475789-1476281	AT5G05000	-	0	1	0	0	AT5G05000:Io007	Io	Chr5.1475788.1476282	1475789-1476281	AT5G04990			0.0272802	0.207542
Chr5:15257767-15258216	AT5G38200	-	*	1	1	0	AT5G38200:Io005	Io	Chr5.15257766.15258217	15257767-15258216	-			0.018675	0.167448	0.00906557	0.142112
Chr5:15377720-15377910	AT5G38410	-	0	1	0	0	AT5G38410:Io003	Io	Chr5.15377719.15377911	15377720-15377910	-			3.94e-07	0.381827
Chr5:15381442-15381583	AT5G38420	IoR	0	0	1	0	AT5G38420:I001		Chr5.15381442.15381583	NA-NA	-					0.00982453	0.235387
Chr5:15381717-15381808	AT5G38420	IoR	0	0	1	0	AT5G38420:I002		Chr5.15381717.15381808	NA-NA	-					0.0106451	0.225302
Chr5:15844613-15844938	AT5G39570	Novel Alt 5'/3'	0	0	0	1			Chr5.15844613.15844938	NA-NA	-							0.00062055	0.105651
Chr5:17245276-17245536	AT5G42990	Novel CSP	0	0	0	1			Chr5.17245276.17245536	NA-NA	AT5G42980							0.00158803	0.134727
Chr5:17300192-17300288	AT5G43100	Novel Alt 5'/3'	0	0	0	1			Chr5.17300192.17300288	NA-NA	-							0.00295768	0.271195
Chr5:17430854-17431450	AT5G43403	Novel CSP	0	0	0	1			Chr5.17430854.17431450	NA-NA	-							0.0363618	0.510469
Chr5:1844804-1844824	AT5G06120	Alt5ss*	0	1	0	0	AT5G06120:E007	E	Chr5.1844184.1845292
Chr5:18770744-18770830	AT5G46280	IR	0	1	1	0	AT5G46280:E008	E	Chr5.18770743.18770831	18770744-18770830	-			9.4e-09	0.661007	2.82e-06	0.617942
Chr5:18946782-18947276	AT5G46690	IoR	0	0	1	0	AT5G46690:E003		Chr5.18946782.18947276	NA-NA	-					0.0321722	-0.127076
Chr5:19134695-19134832	AT5G47110	Novel ASP	0	0	1	0			Chr5.19134695.19134832	NA-NA	-					3.96e-06	-0.632328
Chr5:19310579-19310677	AT5G47650	IoR	0	0	1	0	AT5G47650:I001		Chr5.19310579.19310677	NA-NA	AT5G47640
Chr5:20206368-20206450	AT5G49740	IoR	0	0	1	0	AT5G49740:E005		Chr5.20206368.20206450	NA-NA	-					1.34e-08	-0.127678
Chr5:20531098-20531362	AT5G50420	IoR	0	0	1	0	AT5G50420:I002		Chr5.20531098.20531362	NA-NA	-					0.00053035	0.192228
Chr5:20732455-20732521	AT5G50950	ASCE	0	1	0	0	AT5G50950:E013	E	Chr5.20732310.20732634	20732455-20732521	-			0.00990129	0.104005
Chr5:21534789-21535398	AT5G53120	IoR	0	0	1	0	AT5G53120:E012		Chr5.21534789.21535398	NA-NA	AT5G53130					0.0104392	-0.580392
Chr5:22363936-22364074	AT5G55100	-	0	1	0	0	AT5G55100:Io004	Io	Chr5.22363935.22364075	22363936-22364074	-			0.0465072	-0.253645
Chr5:22552776-22552797	AT5G55700	Alt5ss	0	1	0	1	AT5G55700:E005	E	Chr5.22552775.22553020	22552776-22552797	AT5G55710			0.00577505	0.108159			0.0331129	0.107103
Chr5:22684803-22685148	AT5G56020	IoR	0	0	1	0	AT5G56020:I001		Chr5.22684803.22685148	NA-NA	-					6.23e-22	-0.449098
Chr5:22685406-22685515	AT5G56020	IoR	0	0	1	0	AT5G56020:I002		Chr5.22685406.22685515	NA-NA	-					1.28e-25	-0.460677
Chr5:22685619-22686096	AT5G56020	IoR	0	0	1	0	AT5G56020:I003		Chr5.22685619.22686096	NA-NA	-					9.97e-21	-0.41292
Chr5:22726252-22727168	AT5G56140	Novel CSP	*	1	0	1			Chr5.22726252.22727168	NA-NA	-			2.29e-52	-0.6368			1.67e-48	0.621844
Chr5:23549788-23550032	AT5G58200	Novel Alt 5'/3'	0	0	0	1			Chr5.23549788.23550032	NA-NA	AT5G58190							0.0174262	0.101322
Chr5:23638296-23638447	AT5G58470	IR	0	1	0	0	AT5G58470:E002	E	Chr5.23638295.23638448	23638296-23638447	AT5G58480			0.0186838	-0.230095
Chr5:23648604-23648688	AT5G58510	IoR	0	0	1	0	AT5G58510:E003		Chr5.23648604.23648688	NA-NA	-					0.00098503	-0.103933
Chr5:24302239-24302261	AT5G60430	Alt3ss*	0	1	0	0	AT5G60430:E004	E	Chr5.24301824.24302332	24302239-24302261	-			0.0261071	0.547677
Chr5:24836227-24836432	AT5G61820	IR	0	1	1	0	AT5G61820:I004	I	Chr5.24836226.24836433	24836227-24836432	AT5G61830			0.0467588	0.381098	0.00591775	0.41717
Chr5:25675911-25676040	AT5G64170	ES	0	1	0	0	AT5G64170:E009	E	Chr5.25675567.25676552
Chr5:25681543-25681732	AT5G64200	IR	0	1	1	0	AT5G64200:E003	E	Chr5.25681542.25681733	25681543-25681732	AT5G64190			0.00588382	-0.262299	0.00169094	-0.304801
Chr5:25690514-25690692	AT5G64220	IoR	0	0	1	0	AT5G64220:I011		Chr5.25690514.25690692	NA-NA	-					0.00404592	-0.214631
Chr5:25896340-25896442	AT5G64760	-	*	1	1	0	AT5G64760:Io011	Io	Chr5.25896339.25896443	25896340-25896442	AT5G64750			9e-06	-0.993464	1.09e-09	-1
Chr5:25984681-25984738	AT5G65050	ASCE	0	1	0	0	AT5G65050:E004	E	Chr5.25982599.25984941	25984681-25984738	-			0.00346849	0.106182
Chr5:26302905-26302972	AT5G65740	IR*	0	1	0	0	AT5G65740:E009	E	Chr5.26302904.26302973	26302905-26302972	-			0.0287314	0.426228
Chr5:26422519-26422590	AT5G66070	IR	0	1	1	0	AT5G66070:E009	E	Chr5.26422518.26422591	26422519-26422590	AT5G66060			0.00385036	-0.157333	0.0360099	-0.129477
Chr5:26522639-26522762	AT5G66420	IR	0	1	1	0	AT5G66420:I003	I	Chr5.26522638.26522763	26522639-26522762	AT5G66410			0.010029	-0.129321	0.00778421	-0.140329
Chr5:2892775-2893088	AT5G09330	Novel CSP	0	0	*	1			Chr5.2892775.2893088	NA-NA	-							6.85e-05	0.208481
Chr5:2892853-2892893	AT5G09330	Novel ASP	0	0	1	*			Chr5.2892853.2892893	NA-NA	-					0.027507	0.548837
Chr5:303726-303854	AT5G01780	Alt3ss*	0	1	0	0	AT5G01780:E007	E	Chr5.303725.304001	303726-303854	-			0.0405764	0.229465
Chr5:3083183-3083929	AT5G09880	Novel CSP	0	*	*	1			Chr5.3083183.3083929	NA-NA	-							0.00416393	0.220297
Chr5:3083330-3083928	AT5G09880	CSP	0	1	1	*	AT5G09880:I009	I	Chr5.3083329.3083929	3083330-3083928	-			3.58e-05	0.478564	5.75e-05	0.481322
Chr5:3149886-3149987	AT5G10070	Novel Alt 5'/3'	0	0	0	1			Chr5.3149886.3149987	NA-NA	-							0.0112819	0.236524
Chr5:3483864-3483963	AT5G11010	Alt5ss*	0	1	0	0	AT5G11010:E003	E	Chr5.3483863.3484154	3483864-3483963	AT5G11020			0.0116554	-0.122605
Chr5:3553446-3554237	AT5G11170	Novel CSP	*	*	0	1			Chr5.3553446.3554237	NA-NA	-							2.18e-11	0.163251
Chr5:3554939-3555624	AT5G11170	Novel CSP	*	1	1	1	AT5G11170:I007		Chr5.3554939.3555624	NA-NA	-			3.91e-20	0.273406	4.68e-17	0.236279	1.64e-14	0.322885
Chr5:3567819-3568278	AT5G11200	Novel Alt 5'/3'	0	0	0	1			Chr5.3567819.3568278	NA-NA	AT5G11210							1.97e-06	0.242103
Chr5:3764880-3764981	AT5G11700	IR	0	1	1	0	AT5G11700:I007	I	Chr5.3764879.3764982	3764880-3764981	-			0.00977684	0.159144	0.00267443	0.149226
Chr5:402556-402565	AT5G02040	Alt3ss	0	1	0	1	AT5G02040:E008	E	Chr5.402477.402566	402556-402565	AT5G02050			0.00045759	-0.390852			0.00125818	0.390852
Chr5:4376419-4376579	AT5G13590	Alt 5'/3'	*	1	*	1			Chr5.4376419.4376579	NA-NA	-			4.4e-05	0.302632			0.0070747	0.302632
Chr5:4376495-4376578	AT5G13590	CSP	0	1	1	*	AT5G13590:I006	I	Chr5.4376494.4376579	4376495-4376578	-			0.00957775	-0.683168	0.0240348	-0.676471
Chr5:4454310-4454360	AT5G13800	ES*	0	1	0	0	AT5G13800:E010	E	Chr5.4454150.4454512	4454310-4454360	-			0.00786668	0.162112
Chr5:4584995-4585121	AT5G14220	IR	0	1	0	0	AT5G14220:I007	I	Chr5.4584994.4585122	4584995-4585121	AT5G14210			0.0360243	0.136509
Chr5:4747639-4747725	AT5G14710	IR	0	1	1	0	AT5G14710:I006	I	Chr5.4747638.4747726	4747639-4747725	AT5G14720			0.0380214	-0.105793	0.00678419	-0.104141
Chr5:5160272-5160359	AT5G15810	IoR	0	0	1	0	AT5G15810:I009		Chr5.5160272.5160359	NA-NA	-					9.09e-05	0.157581
Chr5:5580470-5580777	AT5G16980	-	*	1	1	0	AT5G16980:Io004	Io	Chr5.5580469.5580778	5580470-5580777	-			0.00012749	0.558824	6.21e-06	0.704228
Chr5:5650053-5650624	AT5G17170	Novel CSP	0	1	0	1			Chr5.5650053.5650624	NA-NA	-			0.00011734	0.288882			0.0030628	0.399255
Chr5:5650435-5650516	AT5G17170	ASCE	0	1	0	1	AT5G17170:E005	E	Chr5.5650053.5650624	5650435-5650516	-			0.00011734	0.288882			0.0030628	0.399255
Chr5:5821198-5821443	AT5G17670	CSP	*	*	1	*			Chr5.5821198.5821443	NA-NA	AT5G17660					9.03e-19	-0.732463
Chr5:5821198-5821503	AT5G17670	Novel Alt 5'/3'	*	*	1	1			Chr5.5821198.5821503	NA-NA	AT5G17660					0.00321503	-0.421264	4.27e-10	0.191205
Chr5:5821952-5822058	AT5G17670	Novel CSP	0	0	0	1			Chr5.5821952.5822058	NA-NA	AT5G17660							9.37e-05	0.219206
Chr5:6026509-6026939	AT5G18230	CSP	*	*	*	1			Chr5.6026509.6026939	NA-NA	-							2.37e-08	0.154812
Chr5:6026601-6026938	AT5G18230	IR*	0	1	1	*	AT5G18230:E019	E	Chr5.6026600.6026939	6026601-6026938	-			2.7e-09	-0.860465	0.00545714	-0.675799
Chr5:6035727-6036229	AT5G18260	IR*	0	1	1	0	AT5G18255:E003	E	Chr5.6035726.6036230	6035727-6036229	AT5G18255			0.00089585	-0.419332	0.00088891	-0.424757
Chr5:6139139-6139239	AT5G18500	IR	0	1	0	0	AT5G18500:I006	I	Chr5.6139138.6139240	6139139-6139239	AT5G18510			0.00867601	-0.498104
Chr5:6294769-6294850	AT5G18860	IoR	0	0	1	0	AT5G18860:I011		Chr5.6294769.6294850	NA-NA	-					0.00025651	-0.185868
Chr5:6337099-6337171	AT5G18980	IoR	0	0	1	0	AT5G18980:E006		Chr5.6337099.6337171	NA-NA	-					0.00223553	-0.215231
Chr5:639993-640286	AT5G02810	Novel CSP	*	0	0	1			Chr5.639993.640286	NA-NA	-							3.02e-06	0.62258
Chr5:6727645-6728277	AT5G19900	Novel Alt 5'/3'	0	*	0	1			Chr5.6727645.6728277	NA-NA	-							0.018025	0.576271
Chr5:6728096-6728276	AT5G19900	IR*	0	1	0	*	AT5G19900:E007	E	Chr5.6728095.6728277	6728096-6728276	-			0.00620489	-0.365385
Chr5:6890874-6891468	AT5G20380	Novel CSP	0	0	0	1			Chr5.6890874.6891468	NA-NA	-							1.2e-06	0.424533
Chr5:7746256-7746258	AT5G23080	Alt3ss	0	1	0	0	AT5G23080:E008	E	Chr5.7746255.7746433	7746256-7746258	AT5G23070			0.0092071	-0.212125
Chr5:840462-840594	AT5G03406	IoR	0	0	1	0	AT5G03406:I002		Chr5.840462.840594	NA-NA	-					0.0248023	0.252569
Chr5:8497126-8497193	AT5G24760	-	0	1	1	0	AT5G24760:Io009	Io	Chr5.8497125.8497194	8497126-8497193	-			0.00046178	-0.22111	0.0111496	-0.19265
Chr5:8639442-8639487	AT5G25060	ASCE	0	1	0	1	AT5G25060:E015	E	Chr5.8639185.8639663	8639442-8639487	AT5G25050			0.0001451	-0.403967			0.00022043	0.294001
Chr5:8885245-8888531	AT5G25520	Novel CSP	*	*	*	1			Chr5.8885245.8888531	NA-NA	AT5G25530							3.77e-06	0.26611
Chr5:8887957-8888530	AT5G25520	-	*	1	1	*	AT5G25520:Io006	Io	Chr5.8887956.8888531	8887957-8888530	AT5G25530			1.75e-08	0.634889	0.0326775	0.425793
Chr5:9376055-9376195	AT5G26610	IR	0	1	1	0	AT5G26610:I005	I	Chr5.9376054.9376196	9376055-9376195	-			0.00664847	0.403961	0.0142222	0.388372

## Sheet: Table S3
Supplementary Table S3: Differentially spliced events in phyQ mutants upon a night break treatment. Plants were grown under a 12h light: 12h dark photoperiod during two weeks. The treatment group recievde a Red light light pulse from ZT=18h to 20h, while the control group was left in darkness. Both the control and treatment groups were harvest at ZT=20h. An event was consideRed light differential…
region	locus	bin.event	b	bjs	ja	jl	bin	feature	J3	binreg	locus_overlap	b.fdr	b.logfc	bjs.fdr	bjs.inclussion	a.fdr	a.dpir	l.fdr	l.dparticipation
Chr5:3554940-3555623	AT5G11170	IR	1	1	1	1	AT5G11170:I007	I	Chr5.3554939.3555624	3554940-3555623	-	2.64e-28	1.31254	3.61e-21	0.344062	1.71e-17	0.314734	2.33e-19	0.38656
Chr1:10499245-10499590	AT1G29970	IR	1	0	0	0	AT1G29970:I001	I	Chr1.10499245.10499590	10499245-10499590	AT1G29965	1.25e-21	-1.89969
Chr5:22726610-22726755	AT5G56140	ASCE	1	1	0	1	AT5G56140:E003	E	Chr5.22726252.22727168	22726610-22726755	-	2.68e-21	-1.27236	1.2e-44	-0.589348			1.02e-38	0.558717
Chr5:21948444-21948528	AT5G54090	IR	1	0	0	0	AT5G54090:I001	I	Chr5.21948444.21948528	21948444-21948528	AT5G54080	2.71e-20	4.20287
Chr1:2943227-2943564	AT1G09140	Alt3ss*	1	1	1	*	AT1G09140:E003	E	Chr1.2943226.2944169	2943227-2943564	-	9.28e-18	1.05076	3.8e-22	0.541565	0.0003393	0.126069
Chr1:631928-632008	AT1G02850	Alt3ss*	1	1	1	1	AT1G02850:E010	E	Chr1.631858.632009	631928-632008	-	2.69e-17	1.16917	4.7e-08	0.271181	9.55e-17	0.346274	3.94e-08	0.264988
Chr2:9265894-9266202	AT2G21660	IR	1	1	1	0	AT2G21660:I002	I	Chr2.9265893.9266203	9265894-9266202	-	3.53e-16	1.16259	2.22e-19	0.126234	5.51e-08	0.101153
Chr1:6688645-6688697	AT1G19350	ASCE	1	*	*	0	AT1G19350:E004	E	Chr1.6688572.6688706
Chr3:21050018-21050491	AT3G56860	Alt3ss*	1	1	*	*	AT3G56860:E012	E	Chr3.21049754.21050683
Chr3:19053713-19053789	AT3G51330	IR	1	1	1	0	AT3G51330:E004	E	Chr3.19053712.19053790	19053713-19053789	-	3.22e-14	2.39251	3.56e-13	0.519253	2.86e-11	0.487404
Chr5:24140406-24140601	AT5G59950	IR*	1	1	1	0	AT5G59950:E006	E	Chr5.24140405.24140602	24140406-24140601	AT5G59945	3.22e-14	1.29175	6.05e-09	0.217888	1.01e-11	0.214022
Chr1:30217576-30217632	AT1G80380	Alt5ss	1	1	0	1	AT1G80380:E004	E	Chr1.30217575.30217863	30217576-30217632	-	1.18e-13	1.79562	1.17e-17	0.192686			9.24e-15	0.192686
Chr4:12618549-12618818	AT4G24400	CSP	1	0	1	*	AT4G24400:I007	I	Chr4.12618548.12618819	12618549-12618818	-	3.59e-13	-3.419			0.00106515	-1
Chr5:8916079-8916446	AT5G25610	IR	1	1	1	0	AT5G25610:I002	I	Chr5.8916078.8916447	8916079-8916446	-	1.57e-12	1.12986	3.66e-17	0.140563	2.21e-18	0.126941
Chr1:21196504-21197900	AT1G56570	ASCE	1	0	0	0	AT1G56570:E003	E	Chr1.21196504.21197900	21196504-21197900	AT1G56580	3.07e-12	2.15982
Chr2:11739266-11739401	AT2G27450	IR*	1	*	*	0	AT2G27450:E011	E	Chr2.11739266.11739401	11739266-11739401	-	3.07e-12	2.6163
Chr3:18332248-18332471	AT3G49430	ES*	1	1	1	1	AT3G49430:E005	E	Chr3.18331712.18332642	18332248-18332471	-	4.39e-11	1.29834	1.84e-14	0.484004	2.23e-08	0.253789	9e-16	0.553721
Chr5:3554101-3554236	AT5G11170	Alt3ss	1	1	0	*	AT5G11170:E004	E	Chr5.3553779.3554237	3554101-3554236	-	1.51e-10	0.971924	1.1e-12	0.306104
Chr5:23489633-23490160	AT5G58040	IR	1	1	1	0	AT5G58040:I001	I	Chr5.23489632.23490161	23489633-23490160	AT5G58050	2.08e-10	1.81435	8.7e-06	0.369946	4.97e-05	0.319014
Chr1:6942956-6943227	AT1G20020	IR	1	1	0	0	AT1G20020:E004	E	Chr1.6942955.6943228	6942956-6943227	-	6.56e-10	1.07245	2.75e-08	0.136817
Chr3:8941222-8941397	AT3G24518	ASCE	1	0	0	0	AT3G24518:E007	E	Chr3.8941222.8941397	8941222-8941397	AT3G24514
Chr3:19053862-19053969	AT3G51330	IR	1	1	1	0	AT3G51330:E006	E	Chr3.19053861.19053970	19053862-19053969	-	8.14e-10	2.18082	1.53e-12	0.41903	1.38e-09	0.358539
Chr1:23669989-23670090	AT1G63810	IR	1	1	0	0	AT1G63810:I002	I	Chr1.23669988.23670091	23669989-23670090	-	1.01e-09	-2.50339	0.0002244	-1
Chr4:18427332-18427413	AT4G39710	IR	1	0	0	0	AT4G39710:I002	I	Chr4.18427331.18427414	18427332-18427413	-	3.21e-09	2.50083
Chr1:8153531-8153632	AT1G23020	ASCE	1	0	0	0	AT1G23020:E016	E	Chr1.8153531.8153632	8153531-8153632	AT1G23010	3.35e-09	2.00056
Chr1:29332622-29332733	AT1G78000	IR	1	1	1	0	AT1G78000:E022	E	Chr1.29332621.29332734	29332622-29332733	-	4.03e-09	1.65858	0.00038467	0.308012	0.00043719	0.29798
Chr5:5580470-5580658	AT5G16980	IR*	1	*	*	0	AT5G16980:E006	E	Chr5.5580470.5580658	5580470-5580658	-	4.03e-09	2.27915
Chr1:29331486-29331572	AT1G78000	IR	1	1	1	0	AT1G78000:I009	I	Chr1.29331485.29331573	29331486-29331572	-	1.06e-08	4.12979	0.00098257	0.237072	0.00020473	0.2019
Chr3:22157678-22157912	AT3G59990	IR	1	1	1	0	AT3G59990:I008	I	Chr3.22157677.22157913	22157678-22157912	-	1.55e-08	1.29736	0.0125498	0.141587	0.0302811	0.122302
Chr1:11614907-11615231	AT1G32230	IR	1	1	1	0	AT1G32230:I007	I	Chr1.11614906.11615232	11614907-11615231	-	3.67e-08	0.808255	5.67e-10	0.254029	2.46e-08	0.232246
Chr5:23746701-23746869	AT5G58800	IR	1	1	1	0	AT5G58800:I002	I	Chr5.23746700.23746870	23746701-23746869	AT5G58790	1.2e-07	1.07359	1.01e-11	0.265544	7.09e-10	0.228973
Chr2:16597766-16597868	AT2G39795	IR	1	0	1	0	AT2G39795:I002	I	Chr2.16597765.16597869	16597766-16597868	AT2G39800	3.07e-07	-5.09642			3.48e-06	-0.191721
Chr1:19164691-19165973	AT1G51690	ASCE	1	0	0	0	AT1G51690:E007	E	Chr1.19164691.19165973	19164691-19165973	-	3.63e-07	-2.65333
Chr1:18652603-18652616	AT1G50360	ASCE	1	0	0	0	AT1G50360:E009	E	Chr1.18652603.18652616	18652603-18652616	-	5.95e-07	-5.15203
Chr2:11739402-11739482	AT2G27450	Alt5ss*	1	1	1	0	AT2G27450:E012	E	Chr2.11739265.11739483	11739402-11739482	-	1.09e-06	2.12249	2.66e-09	0.121945	2.68e-07	0.113384
Chr1:26536604-26537403	AT1G70410	Alt5ss*	1	1	0	*	AT1G70410:E011	E	Chr1.26536517.26537404	26536604-26537403	-	1.15e-06	-0.905587	3.74e-11	-0.311121
Chr4:13374133-13374272	AT4G26480	ASCE	1	1	0	*	AT4G26480:E006	E	Chr4.13373655.13374883	13374133-13374272	AT4G26470
Chr4:18274568-18274850	AT4G39260	IR	1	1	1	0	AT4G39260:I005	I	Chr4.18274567.18274851	18274568-18274850	-	1.15e-06	0.720805	6.78e-12	0.209581	1.01e-07	0.177841
Chr5:2730462-2730905	AT5G08450	IR	1	0	0	0	AT5G08450:I010	I	Chr5.2730462.2730905	2730462-2730905	-	1.43e-06	-6.01338
Chr3:4430320-4431044	AT3G13570	IR	1	1	1	0	AT3G13570:I003	I	Chr3.4430319.4431045	4430320-4431044	-	2.2e-06	0.794743	0.00084404	0.278818	0.015782	0.230853
Chr5:4005204-4005271	AT5G12370	IR	1	0	0	0	AT5G12370:I010	I	Chr5.4005203.4005272	4005204-4005271	AT5G12360	2.58e-06	-3.94952
Chr5:18769959-18770048	AT5G46280	IR	1	0	0	0	AT5G46280:I001	I	Chr5.18769958.18770049	18769959-18770048	-	6.75e-06	2.68682
Chr5:6013784-6014398	AT5G18190	IR	1	1	0	0	AT5G18190:E017	E	Chr5.6013783.6014399	6013784-6014398	-	7.43e-06	1.49597	0.0126966	0.316828
Chr1:29330635-29330729	AT1G78000	IR	1	1	1	0	AT1G78000:I005	I	Chr1.29330634.29330730	29330635-29330729	-	2.4e-05	2.85348	0.00032447	0.278556	0.00083364	0.2623
Chr5:3932086-3933437	AT5G12170	IR	1	0	0	0	AT5G12170:I001	I	Chr5.3932085.3933438	3932086-3933437	-	2.4e-05	1.14912
Chr3:4384039-4384125	AT3G13450	IR	1	1	1	0	AT3G13450:I011	I	Chr3.4384038.4384126	4384039-4384125	AT3G13445	3.39e-05	-1.58732	0.00089465	-0.197368	0.00094988	-0.187144
Chr2:77401-77474	AT2G01070	CSP	1	0	0	*	AT2G01070:I005	I	Chr2.77401.77474	77401-77474	-	5.5e-05	1.87687
Chr3:8939327-8939598	AT3G24518	ASCE	1	0	0	0	AT3G24518:E004	E	Chr3.8939327.8939598	8939327-8939598	AT3G24514
Chr4:12517396-12517498	AT4G24100	IR	1	0	0	0	AT4G24100:I011	I	Chr4.12517395.12517499	12517396-12517498	-	7.73e-05	-3.74603
Chr5:415168-415275	AT5G02100	IR	1	0	0	1	AT5G02100:I007	I	Chr5.415167.415276	415168-415275	-	8.82e-05	2.86546					0.00106834	0.193366
Chr3:22901256-22902053	AT3G61860	IR	1	1	1	1	AT3G61860:I004	I	Chr3.22901255.22902054	22901256-22902053	-	0.00012426	0.564345	0.006288	0.218259	0.00958279	0.208905	2.34e-09	0.406848
Chr3:8941202-8941221	AT3G24518	IR	1	0	0	0	AT3G24518:E006	E	Chr3.8941202.8941221	8941202-8941221	AT3G24514
Chr2:14767872-14767968	AT2G35040	IR	1	0	0	0	AT2G35040:I010	I	Chr2.14767871.14767969	14767872-14767968	-	0.00015427	2.20828
Chr2:15832242-15832251	AT2G37760	ASCE	1	0	0	0	AT2G37760:E007	E	Chr2.15832241.15832541
Chr1:26363962-26364045	AT1G70000	IR	1	0	0	0	AT1G70000:I002	I	Chr1.26363961.26364046	26363962-26364045	-	0.0001756	2.21599
Chr4:2117055-2118002	AT4G04330	IR	1	0	0	0	AT4G04330:I003	I	Chr4.2117054.2118003	2117055-2118002	AT4G04320	0.00020628	2.67472
Chr1:21160962-21161313	AT1G56500	IR	1	0	0	1	AT1G56500:I005	I	Chr1.21160961.21161314	21160962-21161313	-	0.00022567	1.65518					0.0121078	0.136416
Chr5:6094181-6094424	AT5G18400	IR	1	0	0	0	AT5G18400:I006	I	Chr5.6094180.6094425	6094181-6094424	-	0.00031638	2.26947
Chr3:21244989-21245161	AT3G57410	Alt3ss	1	1	0	0	AT3G57410:E010	E	Chr3.21244988.21245376	21244989-21245161	-	0.00032913	0.761321	0.042209	0.102621
Chr3:16618517-16619142	AT3G45290	IR	1	1	1	0	AT3G45290:I003	I	Chr3.16618516.16619143	16618517-16619142	AT3G07105	0.00033536	1.18689	1.27e-08	0.738625	1.44e-08	0.718442
Chr3:1212567-1212735	AT3G04500	Alt3ss*	1	1	0	1	AT3G04500:E004	E	Chr3.1212566.1212834	1212567-1212735	-	0.00042905	0.852028	2.94e-05	0.377809			0.00086006	0.379167
Chr4:16945833-16945908	AT4G35770	IR*	1	0	0	0	AT4G35770:E010	E	Chr4.16945832.16945909	16945833-16945908	-	0.00047629	1.06149
Chr5:1781833-1782017	AT5G05930	CSP	1	0	0	*	AT5G05930:I006	I	Chr5.1781832.1782018	1781833-1782017	-	0.00059387	1.91565
Chr5:6229820-6230010	AT5G18680	Alt3ss	1	0	0	0	AT5G18680:E005	E	Chr5.6229819.6230118	6229820-6230010	AT5G18670	0.00102696	1.63629
Chr3:7080910-7081356	AT3G20300	IR	1	0	1	0	AT3G20300:I003	I	Chr3.7080909.7081357	7080910-7081356	-	0.00106196	-3.40579			0.0110572	-0.171581
Chr2:18933248-18933377	AT2G46030	IR	1	1	1	0	AT2G46030:E006	E	Chr2.18933247.18933378	18933248-18933377	AT2G46020	0.00124451	1.18349	0.011931	0.163904	0.0149702	0.154981
Chr5:650921-651161	AT5G02840	CSP	1	0	0	*	AT5G02840:I009	I	Chr5.650920.651162	650921-651161	-	0.00134214	-1.85775
Chr2:18815333-18815421	AT2G45670	IR	1	0	0	0	AT2G45670:I002	I	Chr2.18815332.18815422	18815333-18815421	-	0.00135032	-1.80427
Chr1:22177570-22177723	AT1G60140	IR	1	1	0	0	AT1G60140:E002	E	Chr1.22177569.22177724	22177570-22177723	-	0.0018837	1.25469	0.00098257	0.128406
Chr3:10287582-10287667	AT3G27770	IR	1	0	0	0	AT3G27770:I009	I	Chr3.10287581.10287668	10287582-10287667	AT3G27750	0.00199864	-1.81803
Chr5:17803901-17803995	AT5G44200	IR	1	0	0	0	AT5G44200:E010	E	Chr5.17803900.17803996	17803901-17803995	-	0.00199864	2.54633
Chr2:18132449-18132614	AT2G43760	IR	1	0	0	0	AT2G43750:E011	E	Chr2.18132449.18132614	18132449-18132614	AT2G43750
Chr4:146929-147194	AT4G00335	IR	1	0	0	0	AT4G00335:I004	I	Chr4.146928.147195	146929-147194	-	0.00209123	-1.86925
Chr4:17903677-17903720	AT4G38160	ES*	1	0	0	0	AT4G38160:E006	E	Chr4.17903677.17903720	17903677-17903720	AT4G38150	0.00209123	-2.1822
Chr5:18770562-18770653	AT5G46280	IR	1	1	1	0	AT5G46280:E006	E	Chr5.18770561.18770654	18770562-18770653	-	0.00209123	1.75023	0.0263096	0.463862	0.0315168	0.450818
Chr4:18427892-18427977	AT4G39710	IR	1	1	1	0	AT4G39710:I006	I	Chr4.18427891.18427978	18427892-18427977	-	0.00239131	0.990869	0.0003363	0.166457	0.00106515	0.140645
Chr5:22552776-22552797	AT5G55700	Alt5ss	1	1	0	0	AT5G55700:E005	E	Chr5.22552775.22553020	22552776-22552797	AT5G55710	0.00253403	2.31576	0.0069994	0.164263
Chr3:5828951-5829105	AT3G17090	IR	1	0	0	0	AT3G17090:I004	I	Chr3.5828951.5829105	5828951-5829105	-	0.00257852	-2.16163
Chr4:9694823-9694975	AT4G17330	IR	1	1	0	0	AT4G17330:I013	I	Chr4.9694822.9694976	9694823-9694975	-	0.00262883	1.96081	0.0194386	0.19559
Chr1:17904704-17904859	AT1G48430	IR	1	1	1	0	AT1G48430:I010	I	Chr1.17904703.17904860	17904704-17904859	AT1G48440	0.00323937	1.44747	0.0198634	0.155127	0.0437643	0.132632
Chr3:21984950-21985018	AT3G59490	CSP	1	1	1	*	AT3G59490:I003	I	Chr3.21984949.21985019	21984950-21985018	AT3G59480	0.00356743	-1.94874	1.03e-06	-0.984199	8.74e-06	-0.987542
Chr5:5774693-5774866	AT5G17520	ASCE	1	0	0	0	AT5G17520:E009	E	Chr5.5774693.5774866	5774693-5774866	-	0.00393311	-2.76272
Chr2:19670829-19671175	AT2G48100	IR*	1	0	0	0	AT2G48100:E008	E	Chr2.19670828.19671176	19670829-19671175	-	0.00415629	-0.869935
Chr5:5821199-5821423	AT5G17670	CSP	1	0	*	*	AT5G17670:I001	I	Chr5.5821198.5821424	5821199-5821423	AT5G17660	0.00415629	-0.931344
Chr5:19161728-19162157	AT5G47180	IR	1	0	0	0	AT5G47180:I002	I	Chr5.19161727.19162158	19161728-19162157	-	0.00457952	-2.38816
Chr3:3140825-3140917	AT3G10160	IR	1	1	1	0	AT3G10160:I005	I	Chr3.3140824.3140918	3140825-3140917	-	0.00517276	0.965734	8.7e-06	0.43261	0.00106053	0.378691
Chr3:16619812-16619897	AT3G45290	IR	1	1	1	0	AT3G45290:I007	I	Chr3.16619811.16619898	16619812-16619897	AT3G07105	0.00575188	1.61702	5.59e-11	0.832983	3.63e-10	0.858801
Chr2:77282-77400	AT2G01070	Alt5ss	1	0	0	1	AT2G01070:E005	E	Chr2.77281.77475	77282-77400	-	0.00604164	1.76893					0.00164863	0.238167
Chr4:8519596-8519675	AT4G14880	IR	1	0	0	0	AT4G14880:I007	I	Chr4.8519595.8519676	8519596-8519675	-	0.00604164	-2.16783
Chr2:16597278-16597424	AT2G39795	IR	1	1	0	0	AT2G39795:I001	I	Chr2.16597277.16597425	16597278-16597424	AT2G39800	0.00633196	-2.33589	0.0198638	-0.114844
Chr2:18817207-18817220	AT2G45670	Alt3ss	1	1	0	*	AT2G45670:E012	E	Chr2.18817206.18817387	18817207-18817220	-	0.00700374	0.616541	0.0341685	0.19977
Chr3:5717883-5718110	AT3G16785	IR	1	0	0	0	AT3G16785:E020	E	Chr3.5717882.5718111	5717883-5718110	-	0.00707564	1.63726
Chr3:4383534-4383612	AT3G13450	IR	1	0	0	0	AT3G13450:I008	I	Chr3.4383533.4383613	4383534-4383612	AT3G13445	0.00765357	2.80893
Chr2:13870262-13870342	AT2G32700	IR	1	0	0	0	AT2G32700:I017	I	Chr2.13870261.13870343	13870262-13870342	-	0.00846373	0.764464
Chr5:17151343-17151433	AT5G42765	IR	1	1	1	0	AT5G42765:I004	I	Chr5.17151342.17151434	17151343-17151433	AT5G42760	0.00863751	1.08468	0.0040265	0.254398	0.0144043	0.213162
Chr4:13422814-13422927	AT4G26600	IR	1	1	1	0	AT4G26600:E019	E	Chr4.13422813.13422928	13422814-13422927	-	0.00871802	1.99195	7.64e-05	0.526971	0.00062538	0.515353
Chr1:29749367-29749456	AT1G79090	IR	1	0	0	0	AT1G79090:E003	E	Chr1.29749366.29749457	29749367-29749456	-	0.00881173	0.722012
Chr4:11403020-11403093	AT4G21410	IR	1	0	0	0	AT4G21410:E004	E	Chr4.11403019.11403094	11403020-11403093	AT4G21400
Chr1:304505-304621	AT1G01860	IR	1	0	0	0	AT1G01860:I001	I	Chr1.304505.304621	304505-304621	AT1G01840
Chr3:2023535-2023708	AT3G06530	ASCE	1	0	0	0	AT3G06530:E007	E	Chr3.2023535.2023708	2023535-2023708	-	0.00886256	-1.61088
Chr1:18358065-18358210	AT1G49600	IR	1	0	0	0	AT1G49600:I004	I	Chr1.18358064.18358211	18358065-18358210	-	0.00965994	1.75465
Chr4:9211512-9213586	AT4G16280	IR	1	0	0	0	AT4G16280:E022	E	Chr4.9211511.9213587	9211512-9213586	-	0.0105266	0.579473
Chr5:26642621-26642912	AT5G66730	IR	1	0	0	0	AT5G66730:I001	I	Chr5.26642620.26642913	26642621-26642912	-	0.0111365	-1.93271
Chr1:17909968-17910213	AT1G48450	CSP	1	0	*	0	AT1G48450:I005	I	Chr1.17909967.17910214	17909968-17910213	AT1G48440	0.0111568	1.71561
Chr2:13620045-13620397	AT2G32000	IR	1	0	0	0	AT2G32000:I010	I	Chr2.13620044.13620398	13620045-13620397	-	0.0114643	-2.10801
Chr1:26638849-26639174	AT1G70650	ASCE	1	0	0	0	AT1G70650:E004	E	Chr1.26638849.26639174	26638849-26639174	AT1G70660	0.0124156	-1.72006
Chr1:17904916-17905065	AT1G48430	IR	1	0	0	0	AT1G48430:I011	I	Chr1.17904915.17905066	17904916-17905065	AT1G48440	0.01278	0.927697
Chr2:13812721-13812920	AT2G32530	IR	1	0	0	0	AT2G32530:I008	I	Chr2.13812720.13812921	13812721-13812920	-	0.0128718	-2.14299
Chr5:8888098-8888304	AT5G25520	ES*	1	1	0	*	AT5G25520:E005	E	Chr5.8887956.8888531	8888098-8888304	AT5G25530	0.0128718	0.776425	4.25e-05	0.51488
Chr4:14832738-14832823	AT4G30310	IR	1	0	0	0	AT4G30310:I004	I	Chr4.14832737.14832824	14832738-14832823	-	0.013331	-1.98811
Chr4:7044556-7044731	AT4G11670	IR	1	0	0	0	AT4G11670:I001	I	Chr4.7044555.7044732	7044556-7044731	AT4G11660
Chr5:2357665-2357739	AT5G07440	IR	1	0	0	0	AT5G07440:E011	E	Chr5.2357664.2357740	2357665-2357739	-	0.0139398	1.83241
Chr4:17125246-17125336	AT4G36190	IR	1	0	0	0	AT4G36190:I005	I	Chr4.17125245.17125337	17125246-17125336	AT4G36195	0.0139477	-1.42811
Chr1:9379556-9379645	AT1G27020	IR	1	0	0	0	AT1G27020:I003	I	Chr1.9379555.9379646	9379556-9379645	-	0.014429	2.40779
Chr5:5489428-5489577	AT5G16715	IR	1	1	1	0	AT5G16715:I014	I	Chr5.5489427.5489578	5489428-5489577	-	0.014429	1.19917	3.64e-07	0.241836	0.00014019	0.206136
Chr1:29658429-29658805	AT1G78895	IR	1	0	0	0	AT1G78895:I001	I	Chr1.29658428.29658806	29658429-29658805	AT1G78890	0.0149268	-1.70084
Chr2:19400817-19401239	AT2G47250	CSP	1	0	0	*	AT2G47250:I004	I	Chr2.19400816.19401240	19400817-19401239	-	0.0152959	0.690539
Chr2:15832449-15832540	AT2G37760	IR	1	0	0	0	AT2G37760:I004	I	Chr2.15832448.15832541	15832449-15832540	-	0.0154391	1.65022
Chr5:5580659-5580777	AT5G16980	Alt5ss*	1	1	1	0	AT5G16980:E007	E	Chr5.5580469.5580778	5580659-5580777	-	0.0154716	1.48429	0.00400427	0.527403	6.8e-06	0.745289
Chr5:26779892-26780006	AT5G67100	ASCE	1	0	0	0	AT5G67100:E010	E	Chr5.26779892.26780006	26779892-26780006	AT5G67110	0.0168067	-1.9814
Chr1:45955-46043	AT1G01080	IR	1	0	0	0	AT1G01080:I002	I	Chr1.45954.46044	45955-46043	-	0.0193851	1.74287
Chr4:11034610-11034739	AT4G20480	IR	1	0	0	0	AT4G20480:E003	E	Chr4.11034609.11034740	11034610-11034739	-	0.0202298	-2.11047
Chr1:29356665-29356708	AT1G78070	ES*	1	1	0	1	AT1G78070:E008	E	Chr1.29355825.29357085	29356665-29356708	-	0.0208257	-1.28556	8.61e-12	-0.294244			7.63e-11	0.470139
Chr1:7919427-7919508	AT1G22430	IR	1	0	0	0	AT1G22430:I001	I	Chr1.7919426.7919509	7919427-7919508	-	0.0227187	2.18868
Chr1:3532923-3532991	AT1G10660	Alt3ss*	1	0	0	1	AT1G10660:E006	E	Chr1.3532667.3532992	3532923-3532991	-	0.0229743	0.69217					0.001927	0.235456
Chr4:814089-814278	AT4G01883	CSP	1	1	1	*	AT4G01883:I003	I	Chr4.814088.814279	814089-814278	-	0.023139	-1.7933	2.04e-08	-1	0.00010512	-1
Chr2:1104731-1104823	AT2G03640	IR	1	1	0	0	AT2G03640:E004	E	Chr2.1104730.1104824	1104731-1104823	AT2G03630	0.0237689	2.32445	3.11e-09	0.2251
Chr3:16620971-16621097	AT3G45290	IR	1	1	1	0	AT3G45290:I014	I	Chr3.16620970.16621098	16620971-16621097	AT3G07105	0.0237689	1.56486	8.05e-09	0.759444	1.92e-08	0.778815
Chr2:1645672-1645752	AT2G04690	IR*	1	0	0	0	AT2G04690:E007	E	Chr2.1645671.1645753	1645672-1645752	-	0.0239637	-1.67047
Chr1:9802185-9802267	AT1G28100	IR	1	0	1	0	AT1G28100:I003	I	Chr1.9802184.9802268	9802185-9802267	AT1G28110	0.0253533	-2.44061			0.0424617	-1
Chr4:18427483-18427558	AT4G39710	CSP	1	0	1	*	AT4G39710:I003	I	Chr4.18427482.18427559	18427483-18427558	-	0.0253533	1.97964			3.82e-08	1
Chr4:9246305-9246506	AT4G16360	CSP	1	0	0	*	AT4G16360:I003	I	Chr4.9246304.9246507	9246305-9246506	-	0.0253533	1.02588
Chr1:20928557-20928727	AT1G55960	IR	1	1	1	0	AT1G55960:I002	I	Chr1.20928556.20928728	20928557-20928727	-	0.0264458	-2.02036	2.62e-05	-0.125128	3.53e-06	-0.163156
Chr1:22220452-22220547	AT1G60260	IR	1	0	0	0	AT1G60260:I007	I	Chr1.22220451.22220548	22220452-22220547	-	0.0305046	-1.51528
Chr1:1755783-1756067	AT1G05830	IR	1	1	1	0	AT1G05830:I004	I	Chr1.1755782.1756068	1755783-1756067	-	0.0313384	0.822588	0.0126966	0.47332	0.0155447	0.459872
Chr3:18377681-18377764	AT3G49590	IR	1	0	0	0	AT3G49590:E004	E	Chr3.18377680.18377765	18377681-18377764	-	0.0313384	-1.1409
Chr4:1505834-1506438	AT4G03415	Alt5ss	1	0	0	0	AT4G03415:E009	E	Chr4.1505692.1506439	1505834-1506438	AT4G03410	0.0313384	-1.06465
Chr5:24300668-24300752	AT5G60410	IR*	1	0	0	0	AT5G60410:E024	E	Chr5.24300667.24300753	24300668-24300752	-	0.0341486	0.514949
Chr1:23184419-23184592	AT1G62620	ASCE	1	0	0	0	AT1G62620:E007	E	Chr1.23184419.23184592	23184419-23184592	AT1G62610	0.0344076	-3.6418
Chr5:4245326-4245440	AT5G13260	IR	1	0	0	0	AT5G13260:I011	I	Chr5.4245325.4245441	4245326-4245440	-	0.0354606	5.5422
Chr5:4750548-4750707	AT5G14720	IR	1	0	0	0	AT5G14720:I012	I	Chr5.4750547.4750708	4750548-4750707	AT5G14710	0.0369862	2.70233
Chr1:2937926-2938023	AT1G09100	IR	1	0	0	0	AT1G09100:I006	I	Chr1.2937925.2938024	2937926-2938023	AT1G09090	0.0402627	-3.95517
Chr2:18427032-18427199	AT2G44680	IR*	1	0	0	0	AT2G44680:E003	E	Chr2.18427031.18427200	18427032-18427199	-	0.0407844	-0.874531
Chr3:16619452-16619544	AT3G45290	IR	1	1	1	0	AT3G45290:I005	I	Chr3.16619451.16619545	16619452-16619544	AT3G07105	0.0411933	1.31488	7.77e-11	0.819286	9.16e-09	0.808832
Chr1:3602251-3602353	AT1G10820	IR	1	0	0	0	AT1G10820:I004	I	Chr1.3602250.3602354	3602251-3602353	-	0.04245	-1.64271
Chr1:29332452-29332544	AT1G78000	IR	1	1	0	0	AT1G78000:E020	E	Chr1.29332451.29332545	29332452-29332544	-	0.0458034	1.59518	0.00840746	0.18698
Chr1:20290876-20290943	AT1G54360	IR	1	0	0	0	AT1G54360:E009	E	Chr1.20290875.20290944	20290876-20290943	AT1G54370	0.0466982	-1.61925
Chr4:17883916-17883998	AT4G38090	IR	1	0	0	0	AT4G38090:E002	E	Chr4.17883915.17883999	17883916-17883998	-	0.047706	-1.77185
Chr5:1391926-1392013	AT5G04810	IR	1	0	0	0	AT5G04810:I005	I	Chr5.1391925.1392014	1391926-1392013	-	0.047706	2.15265
Chr5:5058934-5059047	AT5G15550	IR	1	0	0	0	AT5G15550:E004	E	Chr5.5058933.5059048	5058934-5059047	-	0.0498223	-1.66355
Chr1:10109786-10109861	AT1G28960	-	0	1	1	0	AT1G28960:Io006	Io	Chr1.10109785.10109862	10109786-10109861	-			0.0272877	-0.274323	0.0193081	-0.269206
Chr1:1014621-1014634	AT1G03960	Alt3ss*	0	1	0	0	AT1G03960:E009	E	Chr1.1014543.1014767	1014621-1014634	-			0.0326935	0.584056
Chr1:10308816-10309574	AT1G29465	IR	0	1	1	0	AT1G29465:I001	I	Chr1.10308815.10309575	10308816-10309574	-			8.85e-08	-0.300461	1.56e-06	-0.288443
Chr1:11040685-11041203	AT1G30970	IR	0	1	1	0	AT1G30970:E004	E	Chr1.11040684.11041204	11040685-11041203	AT1G06397			0.00031166	0.331603	0.00518478	0.311341
Chr1:11968675-11968976	AT1G33050	Novel CSP	0	0	0	1			Chr1.11968675.11968976	NA-NA	AT1G33040
Chr1:12074572-12074664	AT1G33290	Novel Alt 5'/3'	0	0	0	1			Chr1.12074572.12074664	NA-NA	-							0.00128459	0.272673
Chr1:12268687-12268789	AT1G33811	IR	0	1	0	0	AT1G33811:I003	I	Chr1.12268686.12268790	12268687-12268789	-			0.0424598	0.101322
Chr1:1416978-1417974	AT1G04985	Novel CSP	0	1	0	1			Chr1.1416978.1417974	NA-NA	AT1G04990			0.00064419	-0.181177			5.17e-07	0.100573
Chr1:1417326-1417390	AT1G04985	ASCE	0	1	0	1	AT1G04985:E003	E	Chr1.1416978.1417974	1417326-1417390	AT1G04990			0.00064419	-0.181177			5.17e-07	0.100573
Chr1:16128087-16128153	AT1G42970	Novel ASP	0	0	1	0			Chr1.16128087.16128153	NA-NA	-					0.00082172	-0.177814
Chr1:17330916-17331369	AT1G47278	Novel CSP	0	0	0	1			Chr1.17330916.17331369	NA-NA	AT1G47280							0.01256	0.101022
Chr1:17909967-17910210	AT1G48450	CSP	*	0	1	0			Chr1.17909967.17910210	NA-NA	AT1G48440					0.00013961	-0.61439
Chr1:18652509-18652603	AT1G50360	IoR	0	0	1	0	AT1G50360:I008		Chr1.18652509.18652603	NA-NA	-					0.036377	0.991304
Chr1:18652616-18652716	AT1G50360	IoR	0	0	1	0	AT1G50360:I009		Chr1.18652616.18652716	NA-NA	-					0.0334117	0.99187
Chr1:19564837-19564981	AT1G52510	IR	0	1	1	0	AT1G52510:E013	E	Chr1.19564836.19564982	19564837-19564981	AT1G52500
Chr1:19607908-19607941	AT1G52630	Alt3ss	0	1	0	0	AT1G52630:E005	E	Chr1.19607907.19608199	19607908-19607941	-			0.0127187	0.520577
Chr1:20294345-20294364	AT1G54370	ASCE	0	1	0	0	AT1G54370:E006	E	Chr1.20294246.20294428	20294345-20294364	AT1G54360
Chr1:20631119-20631885	AT1G55310	Novel CSP	0	1	1	1	AT1G55310:E010		Chr1.20631119.20631885	NA-NA	-			5.43e-05	0.258202	8.8e-05	0.246074	0.00066505	0.153008
Chr1:20631120-20631884	AT1G55310	-	0	1	1	1	AT1G55310:Io003	Io	Chr1.20631119.20631885	20631120-20631884	-			5.43e-05	0.258202	8.8e-05	0.246074	0.00066505	0.153008
Chr1:20646138-20646271	AT1G55325	IoR	0	0	1	0	AT1G55325:I030		Chr1.20646138.20646271	NA-NA	-					0.00057422	-0.178733
Chr1:21160961-21161314	AT1G56500	Novel Alt 5'/3'	*	0	0	1			Chr1.21160961.21161314	NA-NA	-							0.0121078	0.136416
Chr1:21197900-21198467	AT1G56570	IoR	0	0	1	0	AT1G56570:E004		Chr1.21197900.21198467	NA-NA	AT1G56580					0.00841459	-0.104808
Chr1:21764159-21764769	AT1G58602	IR	0	1	1	0	AT1G58602:I008	I	Chr1.21764158.21764770	21764159-21764769	AT1G58561			0.0473967	-0.604651	0.0302811	-0.631068
Chr1:23589613-23589615	AT1G63640	Alt3ss	0	1	0	0	AT1G63640:E006	E	Chr1.23589612.23589704	23589613-23589615	-			0.0244866	0.232897
Chr1:24261095-24262295	AT1G65320	IoR	0	0	1	0	AT1G65320:I001		Chr1.24261095.24262295	NA-NA	-					0.00091328	-0.102362
Chr1:25154169-25154476	AT1G67230	IoR	0	0	1	0	AT1G67230:I003		Chr1.25154169.25154476	NA-NA	-					0.00091998	-0.120283
Chr1:25778139-25778228	AT1G68660	IR	0	1	1	0	AT1G68660:E002	E	Chr1.25778138.25778229	25778139-25778228	AT1G68650			0.0127429	0.115176	0.0273666	0.125619
Chr1:26016064-26016313	AT1G69200	IoR	0	0	1	0	AT1G69200:I001		Chr1.26016064.26016313	NA-NA	-					0.0264672	-0.136268
Chr1:26039990-26040208	AT1G69260	IR	0	1	0	0	AT1G69260:I001	I	Chr1.26039989.26040209	26039990-26040208	-			0.0293719	0.113421
Chr1:26364255-26364346	AT1G70000	IR	0	1	0	0	AT1G70000:I003	I	Chr1.26364254.26364347	26364255-26364346	-			0.0177725	0.218739
Chr1:26536510-26537404	AT1G70410	Novel ES	*	*	0	1			Chr1.26536510.26537404	NA-NA	-							5.81e-12	0.312645
Chr1:27392394-27392516	AT1G72770	IR	0	1	0	0	AT1G72770:E008	E	Chr1.27392393.27392517	27392394-27392516	-			0.0488125	0.164995
Chr1:27646282-27646378	AT1G73540	IoR	0	0	1	0	AT1G73540:I001		Chr1.27646282.27646378	NA-NA	-					0.0330317	-0.115519
Chr1:28130304-28130375	AT1G74880	Novel ASP	0	0	1	0			Chr1.28130304.28130375	NA-NA	-					0.0130686	-0.607843
Chr1:28371934-28373192	AT1G75560	Novel CSP	0	*	*	1			Chr1.28371934.28373192	NA-NA	-							3.44e-08	0.172768
Chr1:28372563-28372748	AT1G75560	ASCE	0	1	0	*	AT1G75560:E004	E	Chr1.28372120.28373192	28372563-28372748	-			1.91e-12	-0.458699
Chr1:28372748-28373192	AT1G75560	IoR	0	0	1	*	AT1G75560:Io003		Chr1.28372748.28373192	NA-NA	-					0.0273666	0.189271
Chr1:2890104-2890268	AT1G08990	IoR	0	0	1	0	AT1G08990:I002		Chr1.2890104.2890268	NA-NA	-					0.0365804	-0.566038
Chr1:2922526-2922664	AT1G09060	IoR	0	0	1	0	AT1G09060:I006		Chr1.2922526.2922664	NA-NA	AT1G09050					0.0336876	-0.124168
Chr1:29331265-29331368	AT1G78000	IR	0	1	1	0	AT1G78000:I008	I	Chr1.29331264.29331369	29331265-29331368	-			0.00167393	0.169861	0.0246565	0.142762
Chr1:29355825-29357085	AT1G78070	Novel CSP	*	1	*	1			Chr1.29355825.29357085	NA-NA	-			8.61e-12	-0.294244			7.63e-11	0.470139
Chr1:29356709-29357084	AT1G78070	IR*	0	1	1	*	AT1G78070:E009	E	Chr1.29356708.29357085	29356709-29357084	-			0.0126966	0.709599	0.0190066	0.71618
Chr1:2943214-2944169	AT1G09140	Novel CSP	*	*	*	1			Chr1.2943214.2944169	NA-NA	-							1.12e-21	0.527766
Chr1:2943227-2944168	AT1G09140	-	*	1	1	*	AT1G09140:Io002	Io	Chr1.2943226.2944169	2943227-2944168	-			3.8e-22	0.541565	0.0003393	0.126069
Chr1:29557530-29557660	AT1G78580	IR	0	1	0	0	AT1G78580:I017	I	Chr1.29557529.29557661	29557530-29557660	AT1G78570
Chr1:29557661-29557701	AT1G78580	ES*	0	1	0	0	AT1G78580:E019	E	Chr1.29557529.29560754	29557661-29557701	AT1G78570
Chr1:29591908-29592090	AT1G78670	Novel ES	0	0	0	1			Chr1.29591908.29592090	NA-NA	-							0.0416495	0.105561
Chr1:29913737-29913913	AT1G79520	Alt3ss*	0	1	0	0	AT1G79520:E007	E	Chr1.29913736.29914323	29913737-29913913	AT1G09873
Chr1:30010555-30010637	AT1G79750	Novel ASP	0	0	1	*			Chr1.30010555.30010637	NA-NA	-					0.00182169	-0.405749
Chr1:30010555-30010654	AT1G79750	Novel Alt 5'/3'	0	0	*	1			Chr1.30010555.30010654	NA-NA	-							6.65e-13	0.183468
Chr1:30217633-30217862	AT1G80380	CSP	0	1	1	*	AT1G80380:I002	I	Chr1.30217632.30217863	30217633-30217862	-			0.0485035	-0.341262	4.09e-12	-0.60349
Chr1:3435867-3436058	AT1G10450	IoR	0	0	1	0	AT1G10450:I012		Chr1.3435867.3436058	NA-NA	-					0.0268332	-0.111888
Chr1:3487975-3488331	AT1G10570	-	0	1	1	0	AT1G10570:Io001	Io	Chr1.3487974.3488332	3487975-3488331	AT1G10580			7.12e-05	0.597128	0.00436182	0.607572
Chr1:3494205-3494295	AT1G10585	IR	0	1	0	0	AT1G10585:I001	I	Chr1.3494204.3494296	3494205-3494295	-			0.0263096	0.623593
Chr1:3532667-3532992	AT1G10660	Novel CSP	*	*	0	1			Chr1.3532667.3532992	NA-NA	-							0.001927	0.235456
Chr1:3532918-3532922	AT1G10660	Alt3ss*	0	1	0	*	AT1G10660:E005	E	Chr1.3532667.3532992
Chr1:390250-390319	AT1G02100	Novel ASP	0	0	1	0			Chr1.390250.390319	NA-NA	-					0.0021238	-0.783784
Chr1:390864-391060	AT1G02100	Novel CSP	0	0	0	1			Chr1.390864.391060	NA-NA	-							0.00075132	0.283876
Chr1:4834341-4834489	AT1G14120	IR	0	1	0	0	AT1G14120:I002	I	Chr1.4834340.4834490	4834341-4834489	-			0.0181193	0.320468
Chr1:5117029-5117152	AT1G14850	IoR	0	0	1	0	AT1G14850:I001		Chr1.5117029.5117152	NA-NA	-					0.0424617	-0.239694
Chr1:5225788-5225882	AT1G15180	Novel ASP	0	0	1	0			Chr1.5225788.5225882	NA-NA	-					0.00062538	0.588389
Chr1:5986659-5986875	AT1G17440	IoR	0	0	1	0	AT1G17440:I008		Chr1.5986659.5986875	NA-NA	AT1G17430					0.0411152	-0.133537
Chr1:6151547-6151639	AT1G17870	IR	0	1	1	0	AT1G17870:I005	I	Chr1.6151546.6151640	6151547-6151639	AT1G17860
Chr1:631859-632008	AT1G02850	-	*	1	1	1	AT1G02850:Io007	Io	Chr1.631858.632009	631859-632008	-			4.7e-08	0.271181	9.55e-17	0.346274	3.94e-08	0.264988
Chr1:6584355-6585036	AT1G19080	-	0	1	0	1	AT1G19080:Io001	Io	Chr1.6584354.6585037	6584355-6585036	AT1G19070			2.25e-06	0.673933			0.00050096	0.691403
Chr1:6584426-6584556	AT1G19080	ES	0	1	0	1	AT1G19080:E002	E	Chr1.6584354.6585037	6584426-6584556	AT1G19070			2.25e-06	0.673933			0.00050096	0.691403
Chr1:6688645-6688774	AT1G19350	-	*	1	1	0	AT1G19350:Io001	Io	Chr1.6688644.6688775	6688645-6688774	AT1G19360			5.92e-09	0.234986	3.57e-07	0.237645
Chr1:6688739-6688833	AT1G19350	-	0	1	1	0	AT1G19350:Io003	Io	Chr1.6688738.6688834	6688739-6688833	AT1G19360			3.11e-07	0.180414	5.07e-07	0.220141
Chr1:6698345-6698434	AT1G19380	IR	0	1	0	0	AT1G19380:I001	I	Chr1.6698344.6698435	6698345-6698434	-			0.0126966	0.158467
Chr1:74251-74337	AT1G01170	IR	0	1	1	0	AT1G01170:I001	I	Chr1.74250.74338	74251-74337	AT1G01160
Chr1:7886878-7886951	AT1G22330	IoR	0	0	1	0	AT1G22330:I001		Chr1.7886878.7886951	NA-NA	-					0.0030381	0.176749
Chr1:8052615-8052662	AT1G22750	Alt3ss*	0	1	0	0	AT1G22750:E012	E	Chr1.8052480.8052663	8052615-8052662	AT1G22740			0.00642548	0.268335
Chr2:11071051-11071135	AT2G25964	Novel ASP	0	0	1	0			Chr2.11071051.11071135	NA-NA	-					0.0385012	-0.26349
Chr2:11407857-11407884	AT2G26770	ES*	0	1	0	0	AT2G26770:E014	E	Chr2.11407748.11408200	11407857-11407884	-			0.0273149	-0.200065
Chr2:11434263-11434442	AT2G26810	Novel ASP	0	0	1	0			Chr2.11434263.11434442	NA-NA	-					0.0383544	-0.753687
Chr2:11518209-11518401	AT2G26980	IoR	0	0	1	0	AT2G26980:E022		Chr2.11518209.11518401	NA-NA	-					0.0292311	0.479024
Chr2:11739266-11739482	AT2G27450	-	*	1	1	0	AT2G27450:Io009	Io	Chr2.11739265.11739483	11739266-11739482	-			2.66e-09	0.121945	2.68e-07	0.113384
Chr2:12173152-12173258	AT2G28470	IR	0	1	1	0	AT2G28470:E023	E	Chr2.12173151.12173259	12173152-12173258	AT2G28460			3.84e-06	0.347452	1.57e-05	0.382005
Chr2:12173299-12173402	AT2G28470	IR	0	1	1	0	AT2G28470:E025	E	Chr2.12173298.12173403	12173299-12173402	AT2G28460			0.00018154	0.419737	0.00014887	0.440811
Chr2:12669835-12669986	AT2G29630	-	0	1	1	0	AT2G29630:Io007	Io	Chr2.12669834.12669987	12669835-12669986	AT2G29628			0.00830988	-0.347962	0.00106053	-0.366972
Chr2:12929440-12929532	AT2G30330	IoR	0	0	1	0	AT2G30330:I002		Chr2.12929440.12929532	NA-NA	-					0.0330973	-0.107409
Chr2:13084330-13084469	AT2G30700	ES	0	1	0	0	AT2G30700:E007	E	Chr2.13083938.13085056	13084330-13084469	-			0.0499804	-0.122139
Chr2:13095637-13095650	AT2G30740	Alt3ss*	0	1	0	0	AT2G30740:E007	E	Chr2.13095484.13096352	13095637-13095650	-			0.017122	-0.228683
Chr2:13863959-13864368	AT2G32690	Novel CSP	0	0	0	1			Chr2.13863959.13864368	NA-NA	-							0.0328233	0.459091
Chr2:14140211-14140804	AT2G33360	IoR	0	0	1	0	AT2G33360:I001		Chr2.14140211.14140804	NA-NA	-					0.0364759	-0.191083
Chr2:14206112-14206190	AT2G33540	IoR	0	0	1	0	AT2G33540:I007		Chr2.14206112.14206190	NA-NA	-					0.0277611	-0.126394
Chr2:14428065-14428197	AT2G34170	-	0	1	0	0	AT2G34170:Io006	Io	Chr2.14428064.14428198	14428065-14428197	AT2G34180			0.0245561	0.437247
Chr2:14891515-14891672	AT2G35370	Novel ASP	0	0	1	0			Chr2.14891515.14891672	NA-NA	-					0.0080409	-0.43638
Chr2:15118117-15118220	AT2G36000	Alt5ss	0	1	0	1	AT2G36000:E002	E	Chr2.15118116.15118313	15118117-15118220	-			0.0099643	0.259095			0.018102	0.260732
Chr2:15229158-15229333	AT2G36320	IR	0	1	1	0	AT2G36320:I001	I	Chr2.15229157.15229334	15229158-15229333	-			0.00103444	0.282166	0.00073058	0.302673
Chr2:1645511-1645671	AT2G04690	Alt5ss*	0	1	0	0	AT2G04690:E006	E	Chr2.1645510.1645753	1645511-1645671	-			0.0001523	0.136561
Chr2:1646032-1646066	AT2G04690	Alt5ss*	0	1	0	1	AT2G04690:E010	E	Chr2.1646031.1646155	1646032-1646066	-			2.46e-05	0.302043			0.0002617	0.302043
Chr2:1646067-1646154	AT2G04690	IR*	0	1	1	*	AT2G04690:E011	E	Chr2.1646066.1646155	1646067-1646154	-			0.0188385	-0.180665	0.0216229	-0.175189
Chr2:16537637-16538107	AT2G39675	Novel ASP	0	0	1	0			Chr2.16537637.16538107	NA-NA	-					0.00527107	-0.360484
Chr2:16836778-16836794	AT2G40316	Alt5ss	0	1	0	1	AT2G40316:E004	E	Chr2.16836777.16837118	16836778-16836794	-			0.0073559	0.249655			0.021242	0.249655
Chr2:17083380-17083444	AT2G40935	Alt5ss*	0	1	0	0	AT2G40935:E012	E	Chr2.17083379.17083737	17083380-17083444	AT2G40940			0.0335422	0.407416
Chr2:17326278-17326510	AT2G41540	IR	0	1	0	0	AT2G41540:E005	E	Chr2.17326277.17326511	17326278-17326510	AT2G41550			0.0469313	0.309208
Chr2:17409794-17410016	AT2G41730	Novel ASP	0	0	1	0			Chr2.17409794.17410016	NA-NA	-					0.0291537	-0.484813
Chr2:17948798-17948815	AT2G43160	Alt3ss*	0	1	0	0	AT2G43160:E007	E	Chr2.17948270.17948827
Chr2:18334070-18334169	AT2G44430	IR	0	1	1	0	AT2G44430:I001	I	Chr2.18334069.18334170	18334070-18334169	-			0.012037	0.42748	0.00790299	0.445158
Chr2:18817204-18817387	AT2G45670	Novel Alt 5'/3'	*	*	0	1			Chr2.18817204.18817387	NA-NA	-							0.0443403	0.20126
Chr2:19002162-19002230	AT2G46270	Alt5ss	0	1	0	1	AT2G46270:E012	E	Chr2.19002161.19002322	19002162-19002230	AT2G46280			0.00084443	0.255092			0.00183407	0.254683
Chr2:19137681-19138387	AT2G46610	Novel ES	0	0	0	1			Chr2.19137681.19138387	NA-NA	AT2G46600
Chr2:19400774-19401240	AT2G47250	Novel CSP	*	0	0	1			Chr2.19400774.19401240	NA-NA	-							3.16e-05	0.454664
Chr2:2351448-2351548	AT2G06025	Alt5ss*	0	1	0	0	AT2G06025:E014	E	Chr2.2351447.2351672	2351448-2351548	AT2G06040			0.0128082	0.196692
Chr2:6519225-6520242	AT2G15050	Novel ASP	0	0	1	0			Chr2.6519225.6520242	NA-NA	-					0.00895833	-0.164319
Chr2:654337-654363	AT2G02470	Alt3ss*	0	1	0	0	AT2G02470:E007	E	Chr2.654262.654364	654337-654363	-			0.017122	0.265896
Chr2:699656-700247	AT2G02570	IoR	0	0	1	0	AT2G02570:I009		Chr2.699656.700247	NA-NA	-					0.0246565	0.168926
Chr2:7714718-7714862	AT2G17760	IoR	0	0	1	0	AT2G17760:I003		Chr2.7714718.7714862	NA-NA	-					0.036377	-0.11434
Chr2:77281-77475	AT2G01070	Novel CSP	*	0	0	1			Chr2.77281.77475	NA-NA	-							0.00164863	0.238167
Chr2:7995217-7995892	AT2G18440	Novel ASP	0	0	1	*			Chr2.7995217.7995892	NA-NA	AT2G10045					0.0403907	0.100908
Chr2:7995217-7996357	AT2G18440	Novel CSP	0	0	*	1			Chr2.7995217.7996357	NA-NA	AT2G10045							0.0343206	0.295734
Chr2:7996427-7996640	AT2G18440	Novel CSP	0	0	0	1			Chr2.7996427.7996640	NA-NA	AT2G10045							0.0228119	0.512346
Chr2:81800-82228	AT2G01100	Novel Alt 5'/3'	0	*	0	1			Chr2.81800.82228	NA-NA	AT2G01090
Chr2:82186-82219	AT2G01100	Alt3ss*	0	1	0	*	AT2G01100:E006	E	Chr2.81800.82220	82186-82219	AT2G01090
Chr2:9076875-9077235	AT2G21187	-	0	1	1	0	AT2G21187:Io001	Io	Chr2.9076874.9077236	9076875-9077235	-			0.016369	0.109541	0.0464566	0.119678
Chr2:9239033-9239098	AT2G21590	ES*	0	1	0	0	AT2G21590:E008	E	Chr2.9238645.9239354	9239033-9239098	-			0.0147193	0.555492
Chr2:9355364-9355525	AT2G21960	Novel CSP	0	0	0	1			Chr2.9355364.9355525	NA-NA	AT2G21970							1.21e-05	0.104079
Chr2:9780144-9780244	AT2G22980	IR	0	1	0	0	AT2G22980:I006	I	Chr2.9780143.9780245	9780144-9780244	-			0.0206907	0.306301
Chr2:9780268-9780350	AT2G22980	IR	0	1	1	0	AT2G22980:I007	I	Chr2.9780267.9780351	9780268-9780350	-			0.00024951	0.250933	0.00427597	0.212807
Chr2:9786512-9786582	AT2G22990	IR	0	1	1	0	AT2G22990:E005	E	Chr2.9786511.9786583	9786512-9786582	-			8.87e-07	0.154936	2.52e-06	0.142113
Chr2:9786941-9787445	AT2G22990	IoR	0	0	1	0	AT2G22990:E008		Chr2.9786941.9787445	NA-NA	-					5.8e-11	0.642894
Chr3:10400403-10400766	AT3G27997	IR	0	1	1	0	AT3G27997:E003	E	Chr3.10400402.10400767	10400403-10400766	-			0.0008933	-0.430247	0.0347521	-0.393162
Chr3:10400895-10400992	AT3G27997	IR	0	1	1	0	AT3G27997:E005	E	Chr3.10400894.10400993	10400895-10400992	-			0.00056358	-0.448845	0.00276795	-0.43386
Chr3:10401058-10401204	AT3G27997	IR	0	1	1	0	AT3G27997:E007	E	Chr3.10401057.10401205	10401058-10401204	-			0.0138184	-0.394771	0.0362818	-0.371777
Chr3:11240127-11240222	AT3G29290	-	0	1	1	0	AT3G29290:Io005	Io	Chr3.11240126.11240223	11240127-11240222	AT3G29280			0.0152018	-0.501377	0.01349	-0.534955
Chr3:1212566-1212834	AT3G04500	Novel CSP	*	1	0	1			Chr3.1212566.1212834	NA-NA	-			2.94e-05	0.377809			0.00086006	0.379167
Chr3:15984925-15985018	AT3G44300	IoR	0	0	1	0	AT3G44300:I004		Chr3.15984925.15985018	NA-NA	-					4.86e-06	-0.196394
Chr3:16619260-16619390	AT3G45290	IR	0	1	1	0	AT3G45290:I004	I	Chr3.16619259.16619391	16619260-16619390	AT3G07105			5.57e-06	0.694247	8.3e-05	0.693095
Chr3:16619634-16619736	AT3G45290	IR	0	1	1	0	AT3G45290:I006	I	Chr3.16619633.16619737	16619634-16619736	AT3G07105			3.43e-08	0.76925	1.09e-06	0.778869
Chr3:16619987-16620062	AT3G45290	IR	0	1	1	0	AT3G45290:I008	I	Chr3.16619986.16620063	16619987-16620062	AT3G07105			0.00018763	0.691367	0.00067157	0.714012
Chr3:16620801-16620909	AT3G45290	IR	0	1	1	0	AT3G45290:I013	I	Chr3.16620800.16620910	16620801-16620909	AT3G07105			0.00224843	0.626962	0.00907575	0.632307
Chr3:17229927-17230054	AT3G46780	Novel Alt 5'/3'	0	0	0	1			Chr3.17229927.17230054	NA-NA	-							0.0031025	0.126339
Chr3:17576381-17576835	AT3G47675	Novel CSP	0	*	*	1			Chr3.17576381.17576835	NA-NA	-							0.0106564	0.313223
Chr3:17576397-17576835	AT3G47675	IoR	0	1	1	*	AT3G47675:E003		Chr3.17576397.17576835	NA-NA	-			0.00110013	0.442265	0.00046435	0.526755
Chr3:17576463-17576755	AT3G47675	ASCE	0	1	1	*	AT3G47675:E003	E	Chr3.17576397.17576835	17576463-17576755	-			0.00110013	0.442265	0.00046435	0.526755
Chr3:17917602-17917708	AT3G48380	Novel Alt 5'/3'	0	0	0	1			Chr3.17917602.17917708	NA-NA	-							0.00077181	0.304614
Chr3:18331712-18332642	AT3G49430	CSP	*	1	1	1	AT3G49430:E005		Chr3.18331712.18332642	NA-NA	-			1.84e-14	0.484004	2.23e-08	0.253789	9e-16	0.553721
Chr3:18331713-18332641	AT3G49430	-	*	1	1	1	AT3G49430:Io001	Io	Chr3.18331712.18332642	18331713-18332641	-			1.84e-14	0.484004	2.23e-08	0.253789	9e-16	0.553721
Chr3:1849037-1849140	AT3G06125	IR	0	1	1	0	AT3G06125:E004	E	Chr3.1849036.1849141	1849037-1849140	-			0.00096206	-0.160405	0.00101757	-0.169889
Chr3:18733598-18733888	AT3G50480	IR	0	1	0	0	AT3G50480:I001	I	Chr3.18733597.18733889	18733598-18733888	-			0.0126966	0.112735
Chr3:18881177-18881351	AT3G50790	Novel Alt 5'/3'	0	0	0	1			Chr3.18881177.18881351	NA-NA	AT3G50800							1.32e-06	0.393002
Chr3:18881466-18881561	AT3G50790	Novel CSP	0	0	0	1			Chr3.18881466.18881561	NA-NA	AT3G50800							0.0009272	0.326984
Chr3:18921752-18921845	AT3G50910	IoR	0	0	1	0	AT3G50910:I003		Chr3.18921752.18921845	NA-NA	-					0.00013628	-0.106352
Chr3:19407016-19407788	AT3G52340	Novel CSP	0	0	*	1			Chr3.19407016.19407788	NA-NA	AT3G52345							0.0002617	0.125834
Chr3:19407586-19407788	AT3G52340	Novel ASP	0	0	1	*			Chr3.19407586.19407788	NA-NA	AT3G52345					1.2e-05	0.214809
Chr3:19724164-19724285	AT3G53230	IoR	0	0	1	0	AT3G53230:I003		Chr3.19724164.19724285	NA-NA	-					0.00990948	-0.152218
Chr3:19943017-19943077	AT3G53830	ES	0	1	0	0	AT3G53830:E012	E	Chr3.19942943.19943310	19943017-19943077	-			0.0176096	0.357616
Chr3:20514698-20515228	AT3G55330	Novel CSP	0	0	0	1			Chr3.20514698.20515228	NA-NA	-							4.39e-06	0.149304
Chr3:20867816-20868018	AT3G56260	Novel ASP	0	0	1	0			Chr3.20867816.20868018	NA-NA	-					0.00547852	-0.657201
Chr3:21049754-21050683	AT3G56860	Novel Alt 5'/3'	*	*	1	1	AT3G56860:E010		Chr3.21049754.21050683	NA-NA	-					0.0243857	-0.209506	8.28e-06	0.2876
Chr3:2133764-2133900	AT3G06760	IR	0	1	0	0	AT3G06760:I008	I	Chr3.2133763.2133901	2133764-2133900	-			0.00171561	0.367222
Chr3:214718-215401	AT3G01540	Novel CSP	0	0	*	1			Chr3.214718.215401	NA-NA	-							0.0075467	0.105965
Chr3:215134-215401	AT3G01540	Novel ASP	0	0	1	*			Chr3.215134.215401	NA-NA	-					7.26e-05	-0.472412
Chr3:21691544-21692081	AT3G58640	IoR	0	0	1	0	AT3G58640:I014		Chr3.21691544.21692081	NA-NA	-					0.0336876	-0.133685
Chr3:21920405-21920503	AT3G59300	ES	0	1	0	0	AT3G59300:E008	E	Chr3.21920307.21920717	21920405-21920503	AT3G59310			0.00560464	0.19894
Chr3:21984949-21985027	AT3G59490	Novel Alt 5'/3'	*	*	*	1			Chr3.21984949.21985027	NA-NA	AT3G59480							0.00214877	1
Chr3:22270845-22270992	AT3G60250	IR*	0	1	0	0	AT3G60250:E002	E	Chr3.22270844.22270993	22270845-22270992	-			0.00598731	-0.262896
Chr3:22286055-22286350	AT3G60300	Novel CSP	0	0	0	1			Chr3.22286055.22286350	NA-NA	-							0.0204877	0.100995
Chr3:22373557-22373635	AT3G60530	IoR	0	0	1	0	AT3G60530:I001		Chr3.22373557.22373635	NA-NA	-					7.66e-07	-0.107762
Chr3:22833087-22833239	AT3G61690	IR	0	1	1	0	AT3G61690:E010	E	Chr3.22833086.22833240	22833087-22833239	-			0.0245561	0.325447	0.0271783	0.345238
Chr3:22901255-22902054	AT3G61860	Novel CSP	*	1	1	1	AT3G61860:I004		Chr3.22901255.22902054	NA-NA	-			0.006288	0.218259	0.00958279	0.208905	2.34e-09	0.406848
Chr3:23058375-23058774	AT3G62310	Novel CSP	0	0	*	1			Chr3.23058375.23058774	NA-NA	AT3G62300							2.87e-08	0.470124
Chr3:23058514-23058774	AT3G62310	Novel ASP	0	0	1	*			Chr3.23058514.23058774	NA-NA	AT3G62300					0.0283416	-0.525229
Chr3:2415061-2415063	AT3G07565	Alt3ss	0	1	0	0	AT3G07565:E007	E	Chr3.2414825.2415064	2415061-2415063	AT3G07568			0.0250781	-0.257992
Chr3:257040-257319	AT3G01690	Novel ASP	0	0	1	0			Chr3.257040.257319	NA-NA	-					0.029515	-0.435891
Chr3:2948156-2948177	AT3G09600	Alt3ss*	0	1	0	1	AT3G09600:E013	E	Chr3.2947983.2948178	2948156-2948177	-			0.0286385	-0.150145			0.0255464	0.151514
Chr3:2993694-2993775	AT3G09760	IoR	0	0	1	0	AT3G09760:I004		Chr3.2993694.2993775	NA-NA	AT3G09750					0.0247098	-0.147664
Chr3:328848-328959	AT3G01980	IoR	0	0	1	0	AT3G01980:E011		Chr3.328848.328959	NA-NA	-					0.0466376	0.43196
Chr3:3906451-3906525	AT3G12250	ES*	0	1	0	0	AT3G12250:E011	E	Chr3.3906416.3906621	3906451-3906525	AT3G02485
Chr3:4182913-4182995	AT3G13060	Novel ASP	0	0	1	0			Chr3.4182913.4182995	NA-NA	AT3G13061					0.0438529	0.192528
Chr3:462786-463032	AT3G02300	Novel CSP	0	1	1	1	AT3G02300:I006		Chr3.462786.463032	NA-NA	-			1.17e-09	0.533343	2.5e-08	0.537588	0.00478844	0.50663
Chr3:462787-463031	AT3G02300	IR	0	1	1	1	AT3G02300:I006	I	Chr3.462786.463032	462787-463031	-			1.17e-09	0.533343	2.5e-08	0.537588	0.00478844	0.50663
Chr3:503904-503987	AT3G02450	Novel Alt 5'/3'	0	0	0	1			Chr3.503904.503987	NA-NA	-							0.0145043	0.128576
Chr3:5054063-5054605	AT3G15010	IR	0	1	0	0	AT3G15010:E002	E	Chr3.5054062.5054606	5054063-5054605	-			0.0273441	0.287072
Chr3:5812398-5812499	AT3G17040	IR	0	1	1	0	AT3G17040:E012	E	Chr3.5812397.5812500	5812398-5812499	-			0.00274816	0.143876	0.0065314	0.153534
Chr3:5831384-5831465	AT3G17100	IR	0	1	1	0	AT3G17100:E002	E	Chr3.5831383.5831466	5831384-5831465	-			0.0121163	-0.162439	0.00329446	-0.158474
Chr3:6024035-6024152	AT3G17609	-	0	1	1	0	AT3G17609:Io003	Io	Chr3.6024034.6024153	6024035-6024152	-			0.0078784	0.253361	0.0100485	0.230339
Chr3:6035491-6035688	AT3G17650	Novel CSP	0	0	*	1			Chr3.6035491.6035688	NA-NA	AT3G17655							4.14e-05	0.318347
Chr3:6035540-6035620	AT3G17650	Novel ASP	0	0	1	*			Chr3.6035540.6035620	NA-NA	AT3G17655					0.00032079	-0.382057
Chr3:6822414-6822489	AT3G19640	IR	0	1	1	0	AT3G19640:I004	I	Chr3.6822413.6822490	6822414-6822489	AT3G19650			0.00439263	-0.618082	0.00098974	-0.645498
Chr3:6851210-6851317	AT3G19720	IR	0	1	1	0	AT3G19720:E005	E	Chr3.6851209.6851318	6851210-6851317	-			0.0198638	0.345453	0.0395257	0.335713
Chr3:7060582-7061509	AT3G20250	Novel ES	0	*	*	1			Chr3.7060582.7061509	NA-NA	AT3G20240							0.0412501	0.45417
Chr3:7060583-7060699	AT3G20250	CSP	0	1	1	*	AT3G20250:I007	I	Chr3.7060582.7060700	7060583-7060699	AT3G20240			0.0007995	-0.420361	0.00328999	-0.381747
Chr3:850935-851035	AT3G03550	Novel ASP	0	0	1	0			Chr3.850935.851035	NA-NA	-					0.0029577	-0.420544
Chr3:9356258-9356391	AT3G25690	Novel Alt 5'/3'	0	0	0	1			Chr3.9356258.9356391	NA-NA	-							0.0426815	0.216418
Chr3:9711339-9711399	AT3G26510	IR*	0	1	1	0	AT3G26510:E007	E	Chr3.9711338.9711400	9711339-9711399	AT3G26512			1.71e-05	-0.381358	1.18e-05	-0.415865
Chr4:10844824-10844870	AT4G20020	Novel ASP	0	0	1	0			Chr4.10844824.10844870	NA-NA	-					4.69e-05	0.231386
Chr4:12165429-12165639	AT4G23250	ASCE	0	1	0	0	AT4G23250:E011	E	Chr4.12165333.12165729	12165429-12165639	AT4G23240			0.0209174	0.165703
Chr4:12618543-12618819	AT4G24400	Novel Alt 5'/3'	*	0	*	1			Chr4.12618543.12618819	NA-NA	-							3.44e-08	1
Chr4:12756566-12757552	AT4G24740	Novel CSP	0	1	0	1			Chr4.12756566.12757552	NA-NA	-			0.00015112	-0.345997			0.00053016	0.312466
Chr4:12756567-12756744	AT4G24740	IR*	0	1	0	*	AT4G24740:E015	E	Chr4.12756566.12756745	12756567-12756744	-			0.0499753	0.261165
Chr4:12756745-12756934	AT4G24740	ES*	0	1	0	1	AT4G24740:E016	E	Chr4.12756566.12757552	12756745-12756934	-			0.00015112	-0.345997			0.00053016	0.312466
Chr4:12756935-12757551	AT4G24740	IR*	0	1	0	*	AT4G24740:E017	E	Chr4.12756934.12757552	12756935-12757551	-			0.0485035	0.254922
Chr4:1279083-1279540	AT4G02890	Novel Alt 5'/3'	0	0	0	1			Chr4.1279083.1279540	NA-NA	AT4G02880
Chr4:12878145-12878339	AT4G25080	Novel ASP	0	0	1	0			Chr4.12878145.12878339	NA-NA	AT4G25090					0.0283416	-0.142963
Chr4:12878145-12878382	AT4G25080	IoR	0	0	1	0	AT4G25080:Io004		Chr4.12878145.12878382	NA-NA	AT4G25090					0.0377357	-0.142172
Chr4:12943871-12943985	AT4G25290	Novel Alt 5'/3'	0	0	0	1			Chr4.12943871.12943985	NA-NA	-							0.0318468	0.376044
Chr4:13346388-13346404	AT4G26400	Alt5ss	0	1	0	1	AT4G26400:E003	E	Chr4.13346067.13346405	13346388-13346404	-			0.0099643	-0.254835			0.0029344	0.254835
Chr4:13373653-13374883	AT4G26480	Novel CSP	*	*	0	1			Chr4.13373653.13374883	NA-NA	AT4G26470
Chr4:13389038-13389169	AT4G26520	IR	0	1	1	0	AT4G26520:I002	I	Chr4.13389037.13389170	13389038-13389169	AT4G26510
Chr4:13784466-13784616	AT4G27600	Novel ES	0	0	1	1			Chr4.13784466.13784616	NA-NA	AT4G07875					0.00198953	-0.53225	0.00014001	0.120694
Chr4:13853084-13853204	AT4G27800	Novel CSP	0	0	0	1			Chr4.13853084.13853204	NA-NA	AT4G27790							4.84e-07	0.109367
Chr4:13938617-13938904	AT4G28030	Novel CSP	0	0	0	1			Chr4.13938617.13938904	NA-NA	-							1.37e-06	0.262319
Chr4:15121048-15121138	AT4G31080	IR	0	1	1	0	AT4G31080:I001	I	Chr4.15121047.15121139	15121048-15121138	-			2.67e-17	-0.964467	3.07e-25	-0.978121
Chr4:15308253-15308359	AT4G31580	Novel ASP	0	0	1	0			Chr4.15308253.15308359	NA-NA	-					0.0384776	-0.280828
Chr4:15355043-15355459	AT4G31720	Novel CSP	0	0	0	1			Chr4.15355043.15355459	NA-NA	AT4G31715							0.0443403	0.114753
Chr4:15502302-15502511	AT4G32060	IR	0	1	1	0	AT4G32060:I004	I	Chr4.15502301.15502512	15502302-15502511	AT4G32050			0.00108054	0.271466	0.00890037	0.250315
Chr4:15717501-15717592	AT4G32570	IR	0	1	0	0	AT4G32570:I004	I	Chr4.15717500.15717593	15717501-15717592	AT4G32560			0.00928251	0.110994
Chr4:16153716-16153833	AT4G33625	ASCE	0	1	0	0	AT4G33625:E007	E	Chr4.16153345.16154028	16153716-16153833	AT4G33620			0.00032884	0.1706
Chr4:16295846-16295959	AT4G34000	IR	0	1	1	0	AT4G34000:E006	E	Chr4.16295845.16295960	16295846-16295959	AT4G34020			0.00013445	0.179508	0.00063492	0.195347
Chr4:16351030-16351295	AT4G34140	IoR	0	0	1	0	AT4G34140:E005		Chr4.16351030.16351295	NA-NA	-					0.0315168	-0.407747
Chr4:16562456-16562563	AT4G34710	Novel CSP	0	0	0	1			Chr4.16562456.16562563	NA-NA	-							0.0031025	0.75885
Chr4:16643016-16643448	AT4G34950	IR	0	1	0	0	AT4G34950:I001	I	Chr4.16643015.16643449	16643016-16643448	-			0.0236216	0.138264
Chr4:16772519-16772696	AT4G35250	Novel CSP	0	0	0	1			Chr4.16772519.16772696	NA-NA	-							8.58e-08	0.181928
Chr4:16953587-16953970	AT4G35785	Novel CSP	0	*	0	1			Chr4.16953587.16953970	NA-NA	-							0.0133596	0.278639
Chr4:16953854-16953890	AT4G35785	ES*	0	1	0	*	AT4G35785:E006	E	Chr4.16953592.16953970	16953854-16953890	-			1.7e-05	0.374304
Chr4:17294431-17294603	AT4G36690	Alt3ss*	0	1	1	1	AT4G36690:E004	E	Chr4.17294430.17294704	17294431-17294603	-			4.94e-13	0.442864	0.0224286	0.250572	3.51e-14	0.442864
Chr4:17294431-17294703	AT4G36690	-	0	1	1	1	AT4G36690:Io013	Io	Chr4.17294430.17294704	17294431-17294703	-			4.94e-13	0.442864	0.0224286	0.250572	3.51e-14	0.442864
Chr4:17563133-17563220	AT4G37330	Novel ASP	0	0	1	0			Chr4.17563133.17563220	NA-NA	-					0.00990948	-0.673776
Chr4:17823640-17823722	AT4G37900	IR	0	1	1	0	AT4G37900:I002	I	Chr4.17823639.17823723	17823640-17823722	-			0.0257588	0.916667	0.0466871	0.909091
Chr4:17884053-17884122	AT4G38090	IR	0	1	0	0	AT4G38090:E004	E	Chr4.17884052.17884123	17884053-17884122	-			0.0198638	-0.157856
Chr4:18161668-18162294	AT4G38960	ES	0	1	0	1			Chr4.18161668.18162294	NA-NA	-			0.0273226	-0.179088			0.00168455	0.340204
Chr4:18162056-18162088	AT4G38960	ES*	0	1	0	1	AT4G38960:E006	E	Chr4.18161668.18162294	18162056-18162088	-			0.0273226	-0.179088			0.00168455	0.340204
Chr4:18162089-18162168	AT4G38960	Alt5ss*	0	1	0	1	AT4G38960:E007	E	Chr4.18161668.18162294	18162089-18162168	-			0.0273226	-0.179088			0.00168455	0.340204
Chr4:18218734-18218753	AT4G39100	Alt3ss	0	1	0	1	AT4G39100:E003	E	Chr4.18218733.18219336	18218734-18218753	-			0.00769305	-0.155919			0.0268711	0.155919
Chr4:18427482-18427563	AT4G39710	Novel CSP	*	0	*	1			Chr4.18427482.18427563	NA-NA	-							0.0337924	0.857143
Chr4:1876038-1876130	AT4G02815	IR	0	1	1	0	AT4G02815:E005	E	Chr4.1876037.1876131	1876038-1876130	AT4G03940			0.00426195	-0.362034	0.00527107	-0.363758
Chr4:1876196-1876342	AT4G02815	IR	0	1	1	0	AT4G02815:E007	E	Chr4.1876195.1876343	1876196-1876342	AT4G03940			0.00103444	-0.406371	0.00452449	-0.3807
Chr4:2027267-2027342	AT4G04200	IR	0	1	1	0	AT4G04200:I001	I	Chr4.2027266.2027343	2027267-2027342	-			0.0133969	-0.124444	0.0385971	-0.120536
Chr4:621771-621873	AT4G01460	IoR	0	0	1	0	AT4G01460:I002		Chr4.621771.621873	NA-NA	-					0.00263024	-0.199052
Chr4:7731670-7731779	AT4G13270	Novel ASP	0	0	1	0			Chr4.7731670.7731779	NA-NA	AT4G06060
Chr4:774973-775065	AT4G01800	Novel Alt 5'/3'	0	0	0	1			Chr4.774973.775065	NA-NA	AT4G01790
Chr4:7949216-7949448	AT4G13670	Novel CSP	0	0	0	1			Chr4.7949216.7949448	NA-NA	-							1.1e-11	0.394982
Chr4:7968213-7968222	AT4G13720	ASCE	0	1	0	0	AT4G13720:E006	E	Chr4.7967814.7968606	7968213-7968222	-			0.0194742	-0.434487
Chr4:813899-814279	AT4G01883	Novel CSP	*	*	*	1			Chr4.813899.814279	NA-NA	-							6.19e-13	0.439114
Chr4:8545565-8545864	AT4G14950	IoR	0	0	1	0	AT4G14950:E004		Chr4.8545565.8545864	NA-NA	-					0.00073058	-0.313302
Chr4:8861324-8861333	AT4G15510	Alt3ss	0	1	0	0	AT4G15510:E007	E	Chr4.8861140.8861334	8861324-8861333	-			0.0365776	-0.328348
Chr4:8869009-8870476	AT4G15530	Novel CSP	0	0	0	1			Chr4.8869009.8870476	NA-NA	AT4G15520							1.62e-05	0.231228
Chr4:9246304-9246828	AT4G16360	Novel Alt 5'/3'	*	0	0	1			Chr4.9246304.9246828	NA-NA	-							0.00316823	0.173249
Chr4:9385677-9386179	AT4G16670	IR	0	1	1	0	AT4G16670:I001	I	Chr4.9385676.9386180	9385677-9386179	AT4G06410
Chr4:9387217-9387332	AT4G16670	Novel ASP	0	0	1	0			Chr4.9387217.9387332	NA-NA	AT4G06410
Chr4:9501709-9502382	AT4G16890	Novel Alt 5'/3'	0	0	0	1			Chr4.9501709.9502382	NA-NA	-							0.0217877	0.677419
Chr4:9564597-9564691	AT4G16990	-	0	1	1	0	AT4G16990:Io009	Io	Chr4.9564596.9564692	9564597-9564691	-			0.0280921	-0.136583	0.0132338	-0.133768
Chr4:9814669-9814755	AT4G17610	IoR	0	0	1	0	AT4G17610:I036		Chr4.9814669.9814755	NA-NA	-					0.037571	1
Chr4:9907348-9907437	AT4G17810	IR	0	1	1	0	AT4G17810:E003	E	Chr4.9907347.9907438	9907348-9907437	-			0.00295498	0.180811	0.00568914	0.211494
Chr5:1192572-1194494	AT5G04280	-	0	1	1	0	AT5G04280:Io002	Io	Chr5.1192571.1194495	1192572-1194494	-			0.00011834	0.234002	6.04e-05	0.214436
Chr5:1421927-1422016	AT5G04880	Novel ASP	0	0	1	0			Chr5.1421927.1422016	NA-NA	AT5G04870					0.0052617	-0.74446
Chr5:1475789-1476281	AT5G05000	-	0	1	0	0	AT5G05000:Io007	Io	Chr5.1475788.1476282	1475789-1476281	AT5G04990			0.0273441	0.163205
Chr5:16225607-16226115	AT5G40490	Novel CSP	0	*	0	1			Chr5.16225607.16226115	NA-NA	-							0.00021059	0.151079
Chr5:16225608-16226050	AT5G40490	-	0	1	0	*	AT5G40490:Io006	Io	Chr5.16225607.16226051	16225608-16226050	-			1.31e-06	-0.256396
Chr5:16225907-16225947	AT5G40490	ES	0	1	0	*	AT5G40490:E002	E	Chr5.16225607.16226051	16225907-16225947	-			1.31e-06	-0.256396
Chr5:1781826-1782018	AT5G05930	Novel CSP	*	0	0	1			Chr5.1781826.1782018	NA-NA	-							8.51e-07	0.214599
Chr5:18770744-18770830	AT5G46280	IR	0	1	1	0	AT5G46280:E008	E	Chr5.18770743.18770831	18770744-18770830	-			0.00031551	0.483669	0.00274573	0.448527
Chr5:19134695-19134832	AT5G47110	Novel ASP	0	0	1	0			Chr5.19134695.19134832	NA-NA	-					7.3e-05	-0.583445
Chr5:19326614-19326616	AT5G47690	Alt3ss	0	1	0	0	AT5G47690:E035	E	Chr5.19326446.19326617	19326614-19326616	-			0.0286385	0.169435
Chr5:20206368-20206450	AT5G49740	IoR	0	0	1	0	AT5G49740:E005		Chr5.20206368.20206450	NA-NA	-					0.0466376	-0.10854
Chr5:20896915-20897167	AT5G51450	IoR	0	0	1	0	AT5G51450:I013		Chr5.20896915.20897167	NA-NA	-					0.0214065	-0.190121
Chr5:22230106-22230358	AT5G54710	IR	0	1	0	0	AT5G54710:I003	I	Chr5.22230105.22230359	22230106-22230358	-			0.0215727	0.646442
Chr5:22684803-22685148	AT5G56020	IoR	0	0	1	0	AT5G56020:I001		Chr5.22684803.22685148	NA-NA	-					5.82e-12	-0.312483
Chr5:22685406-22685515	AT5G56020	IoR	0	0	1	0	AT5G56020:I002		Chr5.22685406.22685515	NA-NA	-					1.13e-15	-0.379946
Chr5:22685619-22686096	AT5G56020	IoR	0	0	1	0	AT5G56020:I003		Chr5.22685619.22686096	NA-NA	-					1.51e-15	-0.361687
Chr5:22726252-22727168	AT5G56140	Novel CSP	*	1	0	1			Chr5.22726252.22727168	NA-NA	-			1.2e-44	-0.589348			1.02e-38	0.558717
Chr5:2330497-2331278	AT5G07370	Novel CSP	0	0	0	1			Chr5.2330497.2331278	NA-NA	AT5G07360							0.0406755	0.115739
Chr5:23925305-23925444	AT5G59310	IoR	0	0	1	0	AT5G59310:I001		Chr5.23925305.23925444	NA-NA	-					0.0279979	0.257371
Chr5:24653753-24653761	AT5G61310	Alt3ss*	0	1	0	0	AT5G61310:E005	E	Chr5.24653752.24654796
Chr5:25325408-25326297	AT5G63135	IoR	0	0	1	0	AT5G63135:I001		Chr5.25325408.25326297	NA-NA	-					3.55e-05	-0.133168
Chr5:25527637-25527725	AT5G63790	IoR	0	0	1	0	AT5G63790:I002		Chr5.25527637.25527725	NA-NA	-					0.0308908	-0.105587
Chr5:25691274-25691358	AT5G64220	IoR	0	0	1	0	AT5G64220:I012		Chr5.25691274.25691358	NA-NA	-					0.0195109	-0.112948
Chr5:25970817-25970911	AT5G65010	Novel ASP	0	0	1	0			Chr5.25970817.25970911	NA-NA	-					0.00114347	0.596925
Chr5:26377581-26377814	AT5G65940	IR	0	1	1	0	AT5G65940:I006	I	Chr5.26377580.26377815	26377581-26377814	AT5G09525			8.68e-05	-0.997255	0.0014793	-0.999083
Chr5:26386243-26386433	AT5G65960	Novel CSP	0	0	0	1			Chr5.26386243.26386433	NA-NA	AT5G09535
Chr5:26479128-26479226	AT5G66290	Novel ASP	0	0	1	0			Chr5.26479128.26479226	NA-NA	AT5G09595
Chr5:2855044-2855219	AT5G08760	IR	0	1	1	0	AT5G08760:I001	I	Chr5.2855043.2855220	2855044-2855219	-			0.0117063	-0.135552	0.0219446	-0.128408
Chr5:2892775-2893088	AT5G09330	Novel CSP	0	0	0	1			Chr5.2892775.2893088	NA-NA	-							4.63e-11	0.138547
Chr5:3553446-3554237	AT5G11170	Novel CSP	*	*	0	1			Chr5.3553446.3554237	NA-NA	-							1.32e-09	0.173026
Chr5:3554939-3555624	AT5G11170	Novel CSP	*	1	1	1	AT5G11170:I007		Chr5.3554939.3555624	NA-NA	-			3.61e-21	0.344062	1.71e-17	0.314734	2.33e-19	0.38656
Chr5:3567819-3568278	AT5G11200	Novel Alt 5'/3'	0	0	0	1			Chr5.3567819.3568278	NA-NA	AT5G11210							0.0172986	0.177393
Chr5:4124969-4125267	AT5G13010	Novel Alt 5'/3'	0	0	0	1			Chr5.4124969.4125267	NA-NA	-							0.0345723	0.126654
Chr5:415167-415276	AT5G02100	Novel Alt 5'/3'	*	0	0	1			Chr5.415167.415276	NA-NA	-							0.00106834	0.193366
Chr5:4376419-4376579	AT5G13590	Alt 5'/3'	0	1	*	1			Chr5.4376419.4376579	NA-NA	-			1.04e-05	0.326087			0.00208782	0.326087
Chr5:4376474-4376494	AT5G13590	Alt3ss*	0	1	0	1	AT5G13590:E007	E	Chr5.4376419.4376579	4376474-4376494	-			1.04e-05	0.326087			0.00208782	0.326087
Chr5:4376495-4376578	AT5G13590	CSP	0	1	1	*	AT5G13590:I006	I	Chr5.4376494.4376579	4376495-4376578	-			0.0272877	-0.672646	0.00544444	-0.757576
Chr5:4584995-4585121	AT5G14220	IR	0	1	0	0	AT5G14220:I007	I	Chr5.4584994.4585122	4584995-4585121	AT5G14210			0.0261757	0.120702
Chr5:5160272-5160359	AT5G15810	IoR	0	0	1	0	AT5G15810:I009		Chr5.5160272.5160359	NA-NA	-					0.00160434	-0.178747
Chr5:552043-552352	AT5G02490	IoR	0	0	1	0	AT5G02490:I001		Chr5.552043.552352	NA-NA	-					0.0266214	0.346083
Chr5:5580470-5580777	AT5G16980	-	*	1	1	0	AT5G16980:Io004	Io	Chr5.5580469.5580778	5580470-5580777	-			0.00400427	0.527403	6.8e-06	0.745289
Chr5:5821198-5821443	AT5G17670	CSP	*	0	1	*			Chr5.5821198.5821443	NA-NA	AT5G17660					1.61e-08	-0.501119
Chr5:5821198-5821503	AT5G17670	Novel Alt 5'/3'	*	0	*	1			Chr5.5821198.5821503	NA-NA	AT5G17660							1.58e-05	0.189287
Chr5:5821952-5822058	AT5G17670	Novel CSP	0	0	0	1			Chr5.5821952.5822058	NA-NA	AT5G17660							4.9e-06	0.285588
Chr5:589509-589651	AT5G02620	-	0	1	0	0	AT5G02620:Io001	Io	Chr5.589508.589652	589509-589651	AT5G02630			0.0485035	0.486076
Chr5:6108813-6109169	AT5G18420	IR	0	1	1	0	AT5G18420:I014	I	Chr5.6108812.6109170	6108813-6109169	-			0.00011834	-0.979907	8e-13	-0.98908
Chr5:651162-651183	AT5G02840	Alt3ss	0	1	0	1	AT5G02840:E012	E	Chr5.650920.651184	651162-651183	-			0.0249024	-0.113075			0.0369312	0.113075
Chr5:6561494-6561809	AT5G19450	Novel ASP	0	0	1	0			Chr5.6561494.6561809	NA-NA	AT5G19440					0.0112632	-0.15108
Chr5:6571699-6571803	AT5G19480	IR	0	1	1	0	AT5G19480:E004	E	Chr5.6571698.6571804	6571699-6571803	AT5G19485			0.00048031	0.532843	0.0162846	0.481231
Chr5:6890874-6891468	AT5G20380	Novel CSP	0	0	0	1			Chr5.6890874.6891468	NA-NA	-							0.00490573	0.333466
Chr5:7222561-7222861	AT5G21430	Novel CSP	0	0	0	1			Chr5.7222561.7222861	NA-NA	-							5.37e-08	0.122078
Chr5:7395499-7395671	AT5G22340	Novel CSP	0	0	0	1			Chr5.7395499.7395671	NA-NA	-							0.00183407	0.195387
Chr5:8639442-8639487	AT5G25060	ASCE	0	1	0	1	AT5G25060:E015	E	Chr5.8639185.8639663	8639442-8639487	AT5G25050			0.00015696	-0.457525			0.0002617	0.369677
Chr5:8885245-8888531	AT5G25520	Novel CSP	*	*	0	1			Chr5.8885245.8888531	NA-NA	AT5G25530							0.0142297	0.221172
Chr5:8898983-8899094	AT5G25560	IoR	0	0	1	0	AT5G25560:E010		Chr5.8898983.8899094	NA-NA	AT5G25570					0.00552641	-0.132773
Chr5:9376055-9376195	AT5G26610	IR	0	1	1	0	AT5G26610:I005	I	Chr5.9376054.9376196	9376055-9376195	-			0.0426656	0.394724	0.0365083	0.391889
Chr5:9434797-9434932	AT5G26820	Novel ASP	0	0	1	0			Chr5.9434797.9434932	NA-NA	-					0.0189953	-0.801907
Chr5:9875445-9875645	AT5G27860	Novel Alt 5'/3'	0	0	0	1			Chr5.9875445.9875645	NA-NA	AT5G27850
Chr5:9986354-9986489	AT5G27950	IR	0	1	1	0	AT5G27950:I007	I	Chr5.9986353.9986490	9986354-9986489	-			2.49e-07	-0.957282	2.82e-05	-0.985015

## Sheet: Table S4
Supplementary Table S4: Differentially expressed genes in WT plants upon a night break treatment. Plants were grown under a 12h light: 12h dark photoperiod during two weeks. The treatment group recievde a Red light light pulse from ZT=18h to 20h, while the control group was left in darkness. Both the control and treatment groups were harvest at ZT=20h. A gene was consideRed light differentially e…
symbol	locus_overlap	gene_coordinates	start	end	length	effective_length	logFC	pvalue	FDR
AT1G01120	-	Chr1:57164-59215	57164	59215	2052	2052	-1.92601	6.75e-34	1.98e-32
AT1G01190	-	Chr1:82984-84946	82984	84946	1963	1751	-1.83627	6.53e-06	2.11e-05
AT1G01250	-	Chr1:104440-105330	104440	105330	891	891	-2.12579	7.14e-14	5.45e-13
AT1G01340	-	Chr1:132270-135924	132270	135924	3655	2686	1.7528	5.75e-11	3.35e-10
AT1G01470	-	Chr1:171525-172948	171525	172948	1424	1348	-2.45008	6.45e-26	1.16e-24
AT1G01520	AT1G01510	Chr1:190408-192436	190408	192436	2029	1588	-2.56685	2.35e-48	1.51e-46
AT1G01540	-	Chr1:195645-198787	195645	198787	3143	2227	1.6973	4.44e-44	2.31e-42
AT1G01600	-	Chr1:218834-221286	218834	221286	2453	2323	-2.47536	3.69e-13	2.66e-12
AT1G02205	-	Chr1:418416-422579	418416	422579	4164	3593	-5.66517	1.97e-56	1.98e-54
AT1G02370	-	Chr1:474373-476612	474373	476612	2240	1986	-1.91041	1.13e-16	1.08e-15
AT1G02390	-	Chr1:480650-483373	480650	483373	2724	2074	-2.3895	4.12e-13	2.95e-12
AT1G02610	-	Chr1:553019-556152	553019	556152	3134	1473	1.94651	7.23e-14	5.52e-13
AT1G02620	AT1G04133	Chr1:557092-558774	557092	558774	1683	1383	2.00864	6.24e-07	2.32e-06
AT1G02640	-	Chr1:564018-567771	564018	567771	3754	2773	2.007	1.11e-29	2.53e-28
AT1G03070	AT1G03080	Chr1:729830-731565	729830	731565	1736	1248	-2.64318	8.01e-10	4.14e-09
AT1G03090	AT1G04157_AT1G03100	Chr1:739544-744184	739544	744184	4641	2741	3.09689	5.11e-71	9.23e-69
AT1G03100	AT1G03090_AT1G04163	Chr1:743885-746479	743885	746479	2595	2595	2.15062	1.11e-24	1.87e-23
AT1G03110	-	Chr1:749246-751976	749246	751976	2731	1577	-2.03724	5.58e-24	8.98e-23
AT1G03130	AT1G03140	Chr1:753307-754262	753307	754262	956	956	-2.02563	1.25e-12	8.57e-12
AT1G03310	-	Chr1:813413-816812	813413	816812	3400	3076	-2.05084	2.23e-46	1.31e-44
AT1G03457	-	Chr1:860761-864372	860761	864372	3612	2089	1.84146	2.19e-24	3.62e-23
AT1G03502	-	Chr1:875358-875471	875358	875471	114	114	3.57993	7.93e-14	6.02e-13
AT1G03506	-	Chr1:875518-875604	875518	875604	87	87	1.95048	2.65e-05	7.82e-05
AT1G03580	-	Chr1:892885-894194	892885	894194	1310	1091	3.04073	1.22e-29	2.76e-28
AT1G03610	-	Chr1:900732-903070	900732	903070	2339	1974	1.89489	3.09e-53	2.78e-51
AT1G03630	AT1G03620	Chr1:907523-909650	907523	909650	2128	1787	-1.81449	9.05e-47	5.4e-45
AT1G03850	-	Chr1:975871-977911	975871	977911	2041	1441	1.92367	2.84e-11	1.7e-10
AT1G03870	-	Chr1:982381-983544	982381	983544	1164	1164	1.9372	1.8e-39	7.23e-38
AT1G03990	-	Chr1:1024740-1027616	1024740	1027616	2877	2384	-1.67564	7.26e-07	2.67e-06
AT1G04000	-	Chr1:1027853-1029119	1027853	1029119	1267	1267	-1.86809	1.79e-15	1.57e-14
AT1G04020	-	Chr1:1036493-1040262	1036493	1040262	3770	2480	-1.82849	5.2e-07	1.95e-06
AT1G04023	AT1G01220	Chr1:91356-91685	91356	91685	330	330	-1.99792	3.06e-07	1.18e-06
AT1G04133	AT1G02620	Chr1:558071-558492	558071	558492	422	422	2.65984	0.0005141	0.0012283
AT1G04157	AT1G03090	Chr1:742298-742522	742298	742522	225	225	2.88556	2.63e-44	1.39e-42
AT1G04220	AT1G04210_AT1G04247	Chr1:1119699-1122786	1119699	1122786	3088	2044	-3.37469	4.45e-67	6.95e-65
AT1G04247	AT1G04220	Chr1:1120225-1122526	1120225	1122526	2302	2302	-3.40954	6.11e-93	2.4e-90
AT1G04300	-	Chr1:1148564-1154667	1148564	1154667	6104	4049	1.69489	3.58e-25	6.2e-24
AT1G04437	AT1G05840	Chr1:1764573-1764829	1764573	1764829	257	257	2.013	2.38e-24	3.92e-23
AT1G04635	AT1G04640	Chr1:1291300-1292024	1291300	1292024	725	725	-2.4345	2.88e-05	8.44e-05
AT1G04680	-	Chr1:1303467-1307973	1303467	1307973	4507	2074	-1.70562	1.47e-21	2.04e-20
AT1G04770	AT1G04760	Chr1:1336274-1337849	1336274	1337849	1576	1284	-1.71845	9.44e-17	9.11e-16
AT1G04820	-	Chr1:1356084-1358547	1356084	1358547	2464	1971	-1.64224	6.3e-43	3.05e-41
AT1G04853	AT1G11530	Chr1:3874538-3874895	3874538	3874895	358	358	1.80771	8.49e-25	1.43e-23
AT1G04980	-	Chr1:1413644-1416218	1413644	1416218	2575	1667	-1.64939	6.79e-18	7.17e-17
AT1G05020	-	Chr1:1435155-1437763	1435155	1437763	2609	2609	2.38162	5.64e-14	4.34e-13
AT1G05100	-	Chr1:1469541-1470881	1469541	1470881	1341	1341	-1.88667	7.61e-08	3.18e-07
AT1G05147	AT1G15040	Chr1:5180695-5181247	5180695	5181247	553	553	2.05066	5.21e-13	3.69e-12
AT1G05160	AT1G05170	Chr1:1487378-1491005	1487378	1491005	3628	2136	1.66399	2.22e-24	3.66e-23
AT1G05170	AT1G05160	Chr1:1490974-1494248	1490974	1494248	3275	2358	-2.24463	1.48e-44	7.91e-43
AT1G05207	AT1G15820	Chr1:5447212-5447569	5447212	5447569	358	358	-1.9764	5.97e-27	1.16e-25
AT1G05210	-	Chr1:1510404-1511683	1510404	1511683	1280	770	-1.63096	3.04e-05	8.87e-05
AT1G05257	AT1G16730	Chr1:5726556-5726671	5726556	5726671	116	116	-2.18653	1.17e-13	8.81e-13
AT1G05353	AT1G17870	Chr1:6151974-6152170	6151974	6152170	197	197	-5.80885	3.01e-75	6.3e-73
AT1G05523	AT1G20065_AT1G20070	Chr1:6957968-6959124	6957968	6959124	1157	1157	-3.07762	4.76e-15	4.03e-14
AT1G05675	-	Chr1:1701116-1702749	1701116	1702749	1634	1493	3.78517	1.68e-05	5.1e-05
AT1G05687	AT1G21880	Chr1:7680822-7681663	7680822	7681663	842	842	-1.79264	2.82e-14	2.21e-13
AT1G05753	AT1G22500	Chr1:7949502-7950049	7949502	7950049	548	548	1.80468	5.07e-15	4.27e-14
AT1G05810	AT1G05820	Chr1:1748259-1749526	1748259	1749526	1268	1017	2.9308	1.18e-65	1.74e-63
AT1G05840	AT1G05835_AT1G04437	Chr1:1762734-1766283	1762734	1766283	3550	1700	2.24464	1.16e-84	3.41e-82
AT1G05890	-	Chr1:1779256-1784675	1779256	1784675	5420	2669	1.86747	5e-62	6.45e-60
AT1G06000	AT1G06002	Chr1:1820308-1821894	1820308	1821894	1587	1587	-1.5873	6.63e-28	1.35e-26
AT1G06002	AT1G06000	Chr1:1820254-1821887	1820254	1821887	1634	1634	-1.5873	6.63e-28	1.35e-26
AT1G06100	-	Chr1:1851472-1853019	1851472	1853019	1548	958	-5.05653	2.53e-26	4.68e-25
AT1G06283	AT1G29465	Chr1:10309265-10309404	10309265	10309404	140	140	-1.6894	5.74e-12	3.69e-11
AT1G06360	-	Chr1:1938862-1940496	1938862	1940496	1635	1290	-1.67289	4.23e-19	4.86e-18
AT1G06473	-	Chr1:11471861-11472650	11471861	11472650	790	790	1.83964	9.6e-18	1e-16
AT1G06547	-	Chr1:11684910-11684994	11684910	11684994	85	85	-3.10247	7.69e-12	4.89e-11
AT1G06553	-	Chr1:11685235-11685376	11685235	11685376	142	142	-5.4373	1.18e-16	1.13e-15
AT1G06570	AT1G06560	Chr1:2011885-2013545	2011885	2013545	1661	1554	2.25086	7.84e-60	9.26e-58
AT1G07000	-	Chr1:2150158-2152541	2150158	2152541	2384	2276	1.81438	1.52e-22	2.23e-21
AT1G07128	AT1G07119_AT1G07130	Chr1:2187566-2188734	2187566	2188734	1169	1169	1.82136	1.36e-18	1.52e-17
AT1G07130	AT1G07119_AT1G07128	Chr1:2187776-2188733	2187776	2188733	958	958	1.82136	1.36e-18	1.52e-17
AT1G07135	-	Chr1:2189877-2190784	2189877	2190784	908	908	1.82943	1.53e-07	6.16e-07
AT1G07150	-	Chr1:2193941-2195996	2193941	2195996	2056	1867	2.36496	1.47e-11	9.01e-11
AT1G07180	-	Chr1:2204104-2207099	2204104	2207099	2996	2169	-1.80986	6.78e-33	1.85e-31
AT1G07240	-	Chr1:2223625-2225524	2223625	2225524	1900	1900	1.95931	2.72e-34	8.12e-33
AT1G07367	-	Chr1:17388989-17389500	17388989	17389500	512	505	-1.79261	0.00108288	0.00243968
AT1G07370	-	Chr1:2263037-2264553	2263037	2264553	1517	1130	-2.11533	4.14e-17	4.1e-16
AT1G07373	-	Chr1:17392374-17393026	17392374	17393026	653	653	-1.772	6.53e-06	2.11e-05
AT1G07400	-	Chr1:2274926-2275783	2274926	2275783	858	858	-6.51875	1.86e-07	7.37e-07
AT1G07430	-	Chr1:2280746-2282828	2280746	2282828	2083	1906	-4.76052	1.62e-43	8.16e-42
AT1G07477	AT1G48100	Chr1:17769036-17769837	17769036	17769837	802	802	-2.69367	6.08e-22	8.63e-21
AT1G07720	-	Chr1:2390531-2392628	2390531	2392628	2098	2098	-1.97227	1.15e-42	5.45e-41
AT1G07725	AT1G07728	Chr1:2394801-2397272	2394801	2397272	2472	2472	1.62288	4.37e-30	1.01e-28
AT1G07728	AT1G07725	Chr1:2394985-2397399	2394985	2397399	2415	2415	1.62346	4.33e-30	1e-28
AT1G07743	AT1G51402	Chr1:19052719-19053731	19052719	19053731	1013	810	-1.69014	1.86e-07	7.38e-07
AT1G07753	AT1G51550	Chr1:19117681-19118570	19117681	19118570	890	784	2.12254	1.08e-29	2.45e-28
AT1G07877	AT1G53400	Chr1:19925023-19925616	19925023	19925616	594	594	1.63806	1.22e-20	1.57e-19
AT1G07883	AT1G53470	Chr1:19960486-19960538	19960486	19960538	53	53	-2.3718	6.56e-06	2.12e-05
AT1G07893	AT1G53500	Chr1:19967683-19969121	19967683	19969121	1439	1439	-1.62455	6.9e-30	1.59e-28
AT1G07897	AT1G53541	Chr1:19981416-19981565	19981416	19981565	150	150	-4.38105	5.04e-28	1.04e-26
AT1G07900	-	Chr1:2442570-2443746	2442570	2443746	1177	742	-3.76043	1.49e-14	1.2e-13
AT1G07903	AT1G53542	Chr1:19981637-19981752	19981637	19981752	116	116	-4.47802	6.38e-27	1.23e-25
AT1G07943	AT1G54160	Chr1:20217732-20218221	20217732	20218221	490	398	-2.02709	4.66e-06	1.54e-05
AT1G08130	-	Chr1:2542663-2547946	2542663	2547946	5284	2754	-1.93887	1.78e-33	5.07e-32
AT1G08610	AT1G08600	Chr1:2733596-2735819	2733596	2735819	2224	2143	-1.59833	7.63e-17	7.43e-16
AT1G08630	AT1G08620	Chr1:2743761-2747967	2743761	2747967	4207	2096	2.72993	1.03e-20	1.34e-19
AT1G08645	AT1G08650	Chr1:2751813-2752595	2751813	2752595	783	429	-1.88467	1.73e-17	1.78e-16
AT1G08650	AT1G08645	Chr1:2752124-2753809	2752124	2753809	1686	1565	-1.94864	1.1e-31	2.8e-30
AT1G08803	AT1G65970	Chr1:24558112-24558312	24558112	24558312	201	201	1.65797	1.16e-05	3.61e-05
AT1G08930	-	Chr1:2873300-2877270	2873300	2877270	3971	2084	2.59114	3.11e-50	2.25e-48
AT1G08980	-	Chr1:2884351-2886621	2884351	2886621	2271	1573	2.30872	1.22e-93	5.1e-91
AT1G09180	-	Chr1:2965023-2965972	2965023	2965972	950	737	-2.19913	1.03e-06	3.7e-06
AT1G09195	-	Chr1:2967940-2971568	2967940	2971568	3629	3037	1.77766	2.43e-16	2.28e-15
AT1G09200	-	Chr1:2971571-2972334	2971571	2972334	764	764	-1.87341	3.61e-24	5.9e-23
AT1G09280	AT1G09270	Chr1:2998100-3001362	2998100	3001362	3263	1964	1.84391	1.71e-48	1.11e-46
AT1G09297	AT1G72070	Chr1:27119300-27119697	27119300	27119697	398	398	2.55095	3.34e-14	2.61e-13
AT1G09310	AT1G09320	Chr1:3008910-3009898	3008910	3009898	989	989	-2.6146	3.84e-85	1.14e-82
AT1G09505	-	Chr1:17391515-17391924	17391515	17391924	410	410	-1.7076	0.00355888	0.00729179
AT1G09765	-	Chr1:24298705-24299559	24298705	24299559	855	855	1.78895	8.63e-35	2.67e-33
AT1G09777	AT1G78060	Chr1:29351472-29351820	29351472	29351820	349	349	-1.83937	1.47e-14	1.18e-13
AT1G09877	AT1G79520	Chr1:29911623-29911708	29911623	29911708	86	86	-3.25948	6.79e-11	3.93e-10
AT1G09907	AT1G79700	Chr1:29992705-29993059	29992705	29993059	355	355	2.71063	1.18e-18	1.32e-17
AT1G09940	-	Chr1:3236908-3239554	3236908	3239554	2647	2201	2.15327	7.57e-53	6.56e-51
AT1G10020	-	Chr1:3269539-3272110	3269539	3272110	2572	2164	2.16987	9.96e-62	1.27e-59
AT1G10070	AT1G10090	Chr1:3288087-3290471	3288087	3290471	2385	1752	3.13164	2.21e-32	5.91e-31
AT1G10140	-	Chr1:3322554-3323735	3322554	3323735	1182	1182	1.79957	9.61e-22	1.35e-20
AT1G10370	AT1G10360	Chr1:3396883-3398358	3396883	3398358	1476	1160	-4.1164	1.89e-46	1.11e-44
AT1G10380	-	Chr1:3400554-3402420	3400554	3402420	1867	1583	-1.67599	4.4e-14	3.41e-13
AT1G10522	AT1G04797_AT1G10530	Chr1:3469512-3471488	3469512	3471488	1977	1234	-1.60363	7.02e-24	1.12e-22
AT1G10530	AT1G10522_AT1G04803	Chr1:3471456-3472674	3471456	3472674	1219	998	-1.83609	0.00011031	0.00029608
AT1G10550	-	Chr1:3479066-3481041	3479066	3481041	1976	1208	3.37681	8.68e-10	4.47e-09
AT1G10640	AT1G04807	Chr1:3515182-3518035	3515182	3518035	2854	2123	-2.58615	5.54e-31	1.35e-29
AT1G10900	-	Chr1:3632132-3637250	3632132	3637250	5119	3363	-1.97787	1.43e-43	7.25e-42
AT1G10960	AT1G10950	Chr1:3664187-3665040	3664187	3665040	854	854	-1.73776	1.45e-34	4.43e-33
AT1G11000	-	Chr1:3671756-3676133	3671756	3676133	4378	2201	1.60782	1.89e-11	1.15e-10
AT1G11080	-	Chr1:3694328-3698013	3694328	3698013	3686	2322	2.02351	5.56e-19	6.35e-18
AT1G11175	-	Chr1:3744858-3745655	3744858	3745655	798	798	2.18495	1.85e-30	4.39e-29
AT1G11260	AT1G11270	Chr1:3777236-3780823	3777236	3780823	3588	2483	3.19449	2.39e-84	6.77e-82
AT1G11400	AT1G04847_AT1G11410	Chr1:3837694-3841218	3837694	3841218	3525	2105	1.5996	1.11e-30	2.65e-29
AT1G11530	AT1G04853_AT1G11540	Chr1:3874396-3875484	3874396	3875484	1089	652	1.87969	6.39e-24	1.02e-22
AT1G11600	-	Chr1:3901950-3903895	3901950	3903895	1946	1946	-2.332	2.4e-26	4.43e-25
AT1G11700	-	Chr1:3945584-3946757	3945584	3946757	1174	1174	-2.00834	1.84e-26	3.45e-25
AT1G12000	-	Chr1:4049896-4053871	4049896	4053871	3976	2108	-1.84482	4.18e-45	2.33e-43
AT1G12030	-	Chr1:4064485-4066344	4064485	4066344	1860	1179	-1.79792	6.51e-06	2.11e-05
AT1G12060	-	Chr1:4076226-4077230	4076226	4077230	1005	1005	-1.97728	4.19e-07	1.59e-06
AT1G12440	-	Chr1:4241421-4243229	4241421	4243229	1809	1809	1.87955	8.15e-57	8.44e-55
AT1G12580	-	Chr1:4282794-4285876	4282794	4285876	3083	2124	1.61153	1.84e-35	6e-34
AT1G12640	AT1G12650	Chr1:4303280-4305907	4303280	4305907	2628	1936	1.74375	4.2e-45	2.33e-43
AT1G12780	AT1G12775	Chr1:4355926-4358894	4355926	4358894	2969	2028	2.1201	3.59e-38	1.35e-36
AT1G12790	-	Chr1:4358895-4361371	4358895	4361371	2477	1527	2.3948	5.03e-24	8.14e-23
AT1G12910	-	Chr1:4394897-4396291	4394897	4396291	1395	1395	1.85481	8.59e-43	4.11e-41
AT1G13245	-	Chr1:4525414-4526204	4525414	4526204	791	791	1.64222	2.08e-27	4.15e-26
AT1G13300	-	Chr1:4556878-4558793	4556878	4558793	1916	1336	1.78797	2.08e-21	2.84e-20
AT1G13450	AT1G13448	Chr1:4612731-4615353	4612731	4615353	2623	2000	1.80386	4.49e-47	2.75e-45
AT1G13570	AT1G13560	Chr1:4642124-4644422	4642124	4644422	2299	2003	1.66568	8.17e-33	2.23e-31
AT1G13607	-	Chr1:4660778-4661331	4660778	4661331	554	452	-1.73418	8.61e-05	0.00023478
AT1G13640	-	Chr1:4677004-4679862	4677004	4679862	2859	2781	1.64141	1.41e-41	6.39e-40
AT1G13650	-	Chr1:4680290-4682382	4680290	4682382	2093	2011	-3.59517	6.75e-07	2.5e-06
AT1G13670	-	Chr1:4688018-4689265	4688018	4689265	1248	1248	2.05254	5e-13	3.55e-12
AT1G13930	AT1G13940	Chr1:4760957-4762666	4760957	4762666	1710	1032	-2.24857	5.53e-54	5.15e-52
AT1G14290	-	Chr1:4880030-4882265	4880030	4882265	2236	2129	2.17144	2.2e-59	2.55e-57
AT1G14740	-	Chr1:5075179-5077981	5075179	5077981	2803	2722	2.05733	3.51e-63	4.79e-61
AT1G14870	-	Chr1:5128344-5129731	5128344	5129731	1388	1092	1.74165	0.00430156	0.00867464
AT1G14980	AT1G14990	Chr1:5165489-5166939	5165489	5166939	1451	1281	-2.81205	3.15e-34	9.36e-33
AT1G15020	AT1G15015	Chr1:5172232-5176479	5172232	5176479	4248	2744	1.75029	9.23e-32	2.35e-30
AT1G15040	AT1G15030_AT1G05147	Chr1:5179887-5181402	5179887	5181402	1516	1516	1.75063	4.65e-17	4.58e-16
AT1G15125	AT1G15120	Chr1:5204312-5205964	5204312	5205964	1653	1495	4.2377	1.58e-17	1.63e-16
AT1G15330	-	Chr1:5274271-5275602	5274271	5275602	1332	1259	3.45149	2.37e-11	1.43e-10
AT1G15350	-	Chr1:5278027-5279988	5278027	5279988	1962	1503	1.71019	1.84e-39	7.37e-38
AT1G15550	-	Chr1:5344388-5346342	5344388	5346342	1955	1522	-4.04621	3.75e-19	4.32e-18
AT1G15760	-	Chr1:5425616-5426666	5425616	5426666	1051	1051	-2.01142	2.06e-06	7.15e-06
AT1G15800	-	Chr1:5441072-5443911	5441072	5443911	2840	1304	1.64478	2.69e-17	2.71e-16
AT1G15810	AT1G05203_AT1G15820	Chr1:5444220-5446564	5444220	5446564	2345	1829	-1.84492	2.77e-37	9.86e-36
AT1G15820	AT1G15810_AT1G05207	Chr1:5446462-5447880	5446462	5447880	1419	1204	-1.90338	3.15e-25	5.47e-24
AT1G15840	-	Chr1:5451432-5452374	5451432	5452374	943	923	4.86782	1.04e-23	1.65e-22
AT1G15870	AT1G15880	Chr1:5457084-5458429	5457084	5458429	1346	982	-2.24705	3.16e-09	1.53e-08
AT1G15880	AT1G15870	Chr1:5458398-5460359	5458398	5460359	1962	1262	1.89291	1.74e-59	2.03e-57
AT1G15885	-	Chr1:5460477-5461297	5460477	5461297	821	542	1.79858	1.4e-15	1.24e-14
AT1G15890	-	Chr1:5461309-5464241	5461309	5464241	2933	2933	1.79589	2.11e-07	8.32e-07
AT1G15900	-	Chr1:5464273-5464947	5464273	5464947	675	675	2.48417	5.67e-08	2.4e-07
AT1G15910	-	Chr1:5465251-5469180	5465251	5469180	3930	2593	1.73657	3.03e-20	3.77e-19
AT1G16170	-	Chr1:5538666-5540002	5538666	5540002	1337	944	2.19755	1.29e-53	1.18e-51
AT1G16240	-	Chr1:5554843-5556844	5554843	5556844	2002	1434	1.59599	4.57e-51	3.48e-49
AT1G16250	AT1G16260	Chr1:5556964-5559520	5556964	5559520	2557	2225	2.07076	2.45e-46	1.43e-44
AT1G16400	-	Chr1:5605044-5607498	5605044	5607498	2455	2018	-2.03616	3.95e-16	3.66e-15
AT1G16410	-	Chr1:5608682-5612064	5608682	5612064	3383	3272	-4.95627	1.46e-34	4.44e-33
AT1G16515	-	Chr1:5647462-5648114	5647462	5648114	653	653	-3.07725	2.22e-11	1.34e-10
AT1G16850	-	Chr1:5764807-5765798	5764807	5765798	992	894	-3.40996	4.55e-18	4.88e-17
AT1G17120	-	Chr1:5851860-5853987	5851860	5853987	2128	2128	1.71094	2.85e-38	1.08e-36
AT1G17410	-	Chr1:5968410-5969995	5968410	5969995	1586	1149	1.82958	1.26e-26	2.4e-25
AT1G17560	-	Chr1:6037405-6038698	6037405	6038698	1294	1050	-2.06114	2.63e-12	1.75e-11
AT1G17665	-	Chr1:6072153-6074525	6072153	6074525	2373	1337	3.05507	9.56e-16	8.59e-15
AT1G17830	-	Chr1:6135751-6138500	6135751	6138500	2750	1709	-1.68889	4.59e-12	2.98e-11
AT1G17870	AT1G17860_AT1G05347_AT1G05353	Chr1:6149939-6152222	6149939	6152222	2284	1856	-3.21651	5.01e-32	1.31e-30
AT1G17940	-	Chr1:6169285-6173273	6169285	6173273	3989	2828	-1.95288	1.03e-34	3.19e-33
AT1G17990	-	Chr1:6192033-6194093	6192033	6194093	2061	1570	1.82401	1.88e-06	6.58e-06
AT1G18200	AT1G18210	Chr1:6265416-6267076	6265416	6267076	1661	991	1.94469	3.27e-07	1.26e-06
AT1G18360	AT1G18350	Chr1:6316695-6319427	6316695	6319427	2733	1673	-2.15347	2.26e-26	4.19e-25
AT1G18382	AT1G18390	Chr1:6325873-6326732	6325873	6326732	860	785	1.93336	8.02e-06	2.56e-05
AT1G18590	-	Chr1:6398531-6400029	6398531	6400029	1499	1499	-2.3304	3.36e-22	4.81e-21
AT1G18680	AT1G18690	Chr1:6431938-6433552	6431938	6433552	1615	874	1.79341	2.23e-19	2.62e-18
AT1G18710	-	Chr1:6450585-6453263	6450585	6453263	2679	1277	-1.75447	1.06e-16	1.03e-15
AT1G18773	-	Chr1:6474802-6475979	6474802	6475979	1178	1090	1.86411	1.25e-17	1.3e-16
AT1G18800	-	Chr1:6481113-6483646	6481113	6483646	2534	1307	-1.97378	8.92e-40	3.64e-38
AT1G18870	AT1G18871	Chr1:6515373-6519395	6515373	6519395	4023	2099	-3.12346	2.39e-27	4.75e-26
AT1G19070	AT1G19080	Chr1:6584454-6584705	6584454	6584705	252	252	2.36746	2.24e-10	1.23e-09
AT1G19394	AT1G19396	Chr1:6709773-6710670	6709773	6710670	898	284	1.68905	1.34e-11	8.3e-11
AT1G19396	AT1G19394_AT1G19397	Chr1:6709778-6711788	6709778	6711788	2011	707	1.72327	2.89e-21	3.9e-20
AT1G19397	AT1G19396	Chr1:6710851-6711787	6710851	6711787	937	857	1.92601	3.73e-25	6.43e-24
AT1G19530	-	Chr1:6763765-6765049	6763765	6765049	1285	928	2.69211	5.49e-12	3.53e-11
AT1G19540	AT1G19550	Chr1:6765653-6768290	6765653	6768290	2638	2088	2.71712	6.88e-47	4.13e-45
AT1G19950	-	Chr1:6924091-6926741	6924091	6926741	2651	1463	-1.91139	1.22e-08	5.59e-08
AT1G19970	-	Chr1:6931012-6932826	6931012	6932826	1815	1309	-1.9903	2.63e-21	3.57e-20
AT1G20070	AT1G20065_AT1G05523	Chr1:6958010-6959123	6958010	6959123	1114	1114	-3.0776	5.55e-15	4.65e-14
AT1G20220	-	Chr1:7004824-7007717	7004824	7007717	2894	1508	-1.64719	4.73e-35	1.5e-33
AT1G20440	-	Chr1:7084409-7086873	7084409	7086873	2465	2320	-1.64423	4.32e-23	6.55e-22
AT1G20450	-	Chr1:7087903-7089606	7087903	7089606	1704	1624	-3.14324	5.56e-68	9e-66
AT1G20950	AT1G20960	Chr1:7297239-7301633	7297239	7301633	4395	2370	-1.72007	4.51e-51	3.45e-49
AT1G21500	-	Chr1:7529705-7531108	7529705	7531108	1404	877	-1.88674	3e-33	8.42e-32
AT1G21680	-	Chr1:7612834-7615374	7612834	7615374	2541	2541	2.69131	1e-80	2.56e-78
AT1G21770	AT1G21760_AT1G21780	Chr1:7651646-7652288	7651646	7652288	643	572	1.59342	1.49e-30	3.55e-29
AT1G21880	AT1G05687_AT1G21890	Chr1:7680390-7682641	7680390	7682641	2252	1805	-1.61376	1.12e-19	1.34e-18
AT1G21910	-	Chr1:7696427-7697831	7696427	7697831	1405	1405	1.81896	2.65e-13	1.93e-12
AT1G22400	-	Chr1:7903660-7906969	7903660	7906969	3310	2023	2.17594	4.87e-21	6.49e-20
AT1G22403	-	Chr1:7908568-7909708	7908568	7909708	1141	1141	1.74638	3.14e-16	2.93e-15
AT1G22410	-	Chr1:7911843-7915004	7911843	7915004	3162	2123	-2.21956	1.56e-48	1.02e-46
AT1G22500	AT1G05753_AT1G22510	Chr1:7949476-7950900	7949476	7950900	1425	1425	1.73203	2.01e-20	2.55e-19
AT1G22530	-	Chr1:7955445-7958564	7955445	7958564	3120	2618	1.95602	3.37e-48	2.15e-46
AT1G22570	-	Chr1:7976424-7978810	7976424	7978810	2387	2210	1.6943	7.53e-06	2.41e-05
AT1G22740	AT1G22750	Chr1:8049090-8050784	8049090	8050784	1695	1059	2.61958	2.94e-40	1.25e-38
AT1G22770	-	Chr1:8061751-8067790	8061751	8067790	6040	4303	-4.69645	4.63e-33	1.27e-31
AT1G22890	-	Chr1:8102728-8103588	8102728	8103588	861	705	3.90876	4.16e-93	1.67e-90
AT1G22950	AT1G22940	Chr1:8125023-8127286	8125023	8127286	2264	1580	-2.11572	4.64e-27	9.05e-26
AT1G23100	AT1G23110	Chr1:8195776-8196475	8195776	8196475	700	524	-1.79328	1.26e-07	5.14e-07
AT1G23180	AT1G23170	Chr1:8215721-8219641	8215721	8219641	3921	3109	-1.5884	8.47e-22	1.19e-20
AT1G23205	-	Chr1:8233953-8235019	8233953	8235019	1067	1067	-2.80581	2.74e-52	2.32e-50
AT1G23410	AT1G23400	Chr1:8314853-8315737	8314853	8315737	885	885	-2.51883	8.74e-07	3.18e-06
AT1G23840	-	Chr1:8424142-8425385	8424142	8425385	1244	1244	1.93915	6.09e-08	2.56e-07
AT1G23870	-	Chr1:8432179-8435656	8432179	8435656	3478	2973	2.19823	6.19e-37	2.16e-35
AT1G24020	-	Chr1:8500119-8502065	8500119	8502065	1947	1253	-3.65381	2.91e-71	5.36e-69
AT1G24100	-	Chr1:8525334-8527087	8525334	8527087	1754	1673	-1.66861	1.43e-23	2.26e-22
AT1G24145	-	Chr1:8540838-8542053	8540838	8542053	1216	1026	-2.07925	1.86e-06	6.49e-06
AT1G24147	-	Chr1:8542212-8543545	8542212	8543545	1334	933	-2.87992	8.28e-14	6.27e-13
AT1G24580	-	Chr1:8709941-8710824	8709941	8710824	884	884	-2.95017	1.98e-29	4.42e-28
AT1G25230	-	Chr1:8840203-8842445	8840203	8842445	2243	1506	1.78138	6.11e-38	2.26e-36
AT1G25275	-	Chr1:8860527-8861522	8860527	8861522	996	820	2.39925	1.04e-39	4.23e-38
AT1G25400	-	Chr1:8911096-8912822	8911096	8912822	1727	1727	2.22175	5.17e-22	7.36e-21
AT1G25425	-	Chr1:8922416-8923879	8922416	8923879	1464	1464	-1.62329	6.49e-08	2.73e-07
AT1G25550	-	Chr1:8976326-8978305	8976326	8978305	1980	1801	1.78088	9.29e-38	3.4e-36
AT1G25560	-	Chr1:8981556-8983314	8981556	8983314	1759	1759	2.09724	3.83e-63	5.19e-61
AT1G26560	-	Chr1:9178212-9181967	9178212	9181967	3756	2075	-2.7465	2.06e-43	1.02e-41
AT1G26580	-	Chr1:9184567-9187578	9184567	9187578	3012	3012	1.63744	2.19e-35	7.09e-34
AT1G26665	-	Chr1:9214072-9215557	9214072	9215557	1486	905	2.38287	8.93e-71	1.6e-68
AT1G26761	-	Chr1:9250041-9251659	9250041	9251659	1619	1619	-1.60711	4.15e-18	4.46e-17
AT1G26770	-	Chr1:9259432-9261313	9259432	9261313	1882	1572	-1.81011	1.78e-16	1.68e-15
AT1G26910	-	Chr1:9321650-9323028	9321650	9323028	1379	1047	-1.73737	9.79e-18	1.02e-16
AT1G27020	-	Chr1:9378404-9380790	9378404	9380790	2387	1529	1.7259	0.00023187	0.00059027
AT1G27670	-	Chr1:9627533-9628749	9627533	9628749	1217	1217	2.2067	6.25e-11	3.62e-10
AT1G27940	-	Chr1:9733430-9738236	9733430	9738236	4807	4083	-1.93451	3.68e-08	1.58e-07
AT1G27950	AT1G27960	Chr1:9740508-9742159	9740508	9742159	1652	982	-1.74886	1.35e-34	4.14e-33
AT1G28330	-	Chr1:9933786-9935440	9933786	9935440	1655	1564	2.65085	3.12e-44	1.64e-42
AT1G28530	AT1G28520_AT1G28540	Chr1:10031985-10035638	10031985	10035638	3654	2129	-1.658	1.42e-16	1.36e-15
AT1G29170	-	Chr1:10190137-10195213	10190137	10195213	5077	3691	-1.8287	3.22e-34	9.56e-33
AT1G29760	AT1G29770	Chr1:10422292-10424513	10422292	10424513	2222	2067	1.59395	1.73e-28	3.67e-27
AT1G29910	-	Chr1:10472280-10473502	10472280	10473502	1223	1223	-2.20646	3.75e-32	9.83e-31
AT1G29920	-	Chr1:10474656-10475969	10474656	10475969	1314	1314	-1.86086	8.6e-15	7.06e-14
AT1G30070	-	Chr1:10546511-10548236	10546511	10548236	1726	1137	-3.27136	2.97e-23	4.56e-22
AT1G30530	-	Chr1:10814612-10816615	10814612	10816615	2004	1908	-1.94331	3.4e-40	1.44e-38
AT1G30960	-	Chr1:11037552-11040084	11037552	11040084	2533	1624	-2.59759	3.24e-14	2.54e-13
AT1G31310	-	Chr1:11198353-11200141	11198353	11200141	1789	1480	1.67157	2.67e-07	1.04e-06
AT1G31320	-	Chr1:11212958-11214567	11212958	11214567	1610	1203	-1.98682	2.38e-08	1.05e-07
AT1G31350	-	Chr1:11221267-11222827	11221267	11222827	1561	1561	3.04991	7.65e-55	7.23e-53
AT1G31690	-	Chr1:11343854-11347945	11343854	11347945	4092	2338	-2.98717	2.11e-09	1.05e-08
AT1G32350	-	Chr1:11666886-11668690	11666886	11668690	1805	1526	4.88177	3.87e-08	1.66e-07
AT1G32583	-	Chr1:11785806-11788286	11785806	11788286	2481	1962	-1.70595	5.5e-08	2.33e-07
AT1G32730	-	Chr1:11840910-11843308	11840910	11843308	2399	1503	-1.69496	2.1e-09	1.04e-08
AT1G32920	-	Chr1:11928757-11929993	11928757	11929993	1237	1237	1.83539	7.01e-40	2.87e-38
AT1G33030	AT1G33020	Chr1:11964776-11966320	11964776	11966320	1545	1375	2.93902	7.86e-08	3.27e-07
AT1G33050	AT1G33040_AT1G33055	Chr1:11967783-11971532	11967783	11971532	3750	2954	2.76141	2.1e-96	1.05e-93
AT1G33055	AT1G33050	Chr1:11971308-11972580	11971308	11972580	1273	1273	1.97629	2.56e-13	1.87e-12
AT1G33260	-	Chr1:12064323-12066454	12064323	12066454	2132	1863	-2.58502	1.96e-28	4.13e-27
AT1G33480	-	Chr1:12148515-12150617	12148515	12150617	2103	1525	-1.79061	5.18e-16	4.74e-15
AT1G34150	-	Chr1:12435882-12439499	12435882	12439499	3618	1807	1.97067	5.49e-47	3.33e-45
AT1G34300	-	Chr1:12503360-12506172	12503360	12506172	2813	2813	1.79702	1.31e-27	2.64e-26
AT1G34370	AT1G06753	Chr1:12550339-12552629	12550339	12552629	2291	1923	1.75757	3.11e-57	3.25e-55
AT1G34780	AT1G34770	Chr1:12748571-12750506	12748571	12750506	1936	1579	1.6879	7.44e-36	2.47e-34
AT1G35140	-	Chr1:12851983-12853235	12851983	12853235	1253	1253	4.49302	2.66e-81	6.9e-79
AT1G35180	-	Chr1:12877107-12878835	12877107	12878835	1729	1010	-1.74569	3.79e-10	2.02e-09
AT1G36050	-	Chr1:13450089-13453683	13450089	13453683	3595	2167	1.88123	6.86e-49	4.63e-47
AT1G36060	-	Chr1:13454496-13456336	13454496	13456336	1841	1841	2.72958	2.04e-20	2.59e-19
AT1G36280	-	Chr1:13640508-13643126	13640508	13643126	2619	1894	-1.81734	4.5e-25	7.71e-24
AT1G37130	-	Chr1:14158452-14161938	14158452	14161938	3487	3205	2.22262	2.42e-12	1.61e-11
AT1G41830	-	Chr1:15603568-15607966	15603568	15607966	4399	2117	-2.11175	7.66e-59	8.72e-57
AT1G43245	-	Chr1:16308510-16311094	16308510	16311094	2585	2360	1.60894	1.51e-11	9.25e-11
AT1G43590	-	Chr1:16414121-16414627	16414121	16414627	507	507	2.28832	1.37e-05	4.21e-05
AT1G44608	-	Chr1:16875092-16876549	16875092	16876549	1458	979	1.89375	1.55e-05	4.73e-05
AT1G44900	-	Chr1:16970214-16974753	16970214	16974753	4540	3184	-1.62278	6.42e-10	3.34e-09
AT1G45010	-	Chr1:17013385-17015520	17013385	17015520	2136	2038	-3.22135	7.39e-25	1.26e-23
AT1G45050	-	Chr1:17031211-17033269	17031211	17033269	2059	1331	1.59527	4.24e-29	9.27e-28
AT1G45163	AT1G45165	Chr1:17090677-17091464	17090677	17091464	788	788	1.78813	7.22e-10	3.74e-09
AT1G45165	AT1G45163	Chr1:17090807-17091338	17090807	17091338	532	532	1.79228	1.32e-10	7.45e-10
AT1G45191	-	Chr1:17115762-17119246	17115762	17119246	3485	2122	-1.61841	8.93e-12	5.63e-11
AT1G45201	-	Chr1:17123785-17129223	17123785	17129223	5439	2994	-2.63961	2.57e-84	7.19e-82
AT1G45249	-	Chr1:17165125-17167924	17165125	17167924	2800	2583	-1.94796	1.13e-40	4.91e-39
AT1G46480	-	Chr1:17236524-17238185	17236524	17238185	1662	1443	-2.45228	3.3e-07	1.27e-06
AT1G47510	-	Chr1:17435525-17438490	17435525	17438490	2966	2291	-2.48499	0.00030878	0.00076648
AT1G47900	-	Chr1:17647144-17651791	17647144	17651791	4648	3842	-1.61504	2.23e-21	3.04e-20
AT1G48100	AT1G07477_AT1G48110	Chr1:17766738-17769951	17766738	17769951	3214	1937	-2.92916	7.21e-31	1.75e-29
AT1G48120	-	Chr1:17773627-17780106	17773627	17780106	6480	4558	-3.64666	7.83e-74	1.52e-71
AT1G48460	AT1G07487	Chr1:17910779-17913344	17910779	17913344	2566	1908	-1.75216	1.48e-22	2.17e-21
AT1G49032	AT1G49030	Chr1:18137977-18139131	18137977	18139131	1155	1062	2.33765	4.57e-70	8.03e-68
AT1G49430	-	Chr1:18290942-18295905	18290942	18295905	4964	2867	-1.99981	1.43e-48	9.36e-47
AT1G49450	-	Chr1:18305445-18307557	18305445	18307557	2113	2113	-2.63517	4.93e-15	4.16e-14
AT1G49570	-	Chr1:18346958-18349049	18346958	18349049	2092	1509	2.637	0.0025268	0.00532451
AT1G50040	-	Chr1:18542061-18544034	18542061	18544034	1974	1769	3.97833	2.34e-63	3.22e-61
AT1G51090	-	Chr1:18932766-18934049	18932766	18934049	1284	1037	-4.39258	1.26e-11	7.84e-11
AT1G51140	-	Chr1:18943447-18945812	18943447	18945812	2366	1694	-1.79074	1.36e-47	8.56e-46
AT1G51380	-	Chr1:19047672-19050214	19047672	19050214	2543	1879	-2.15824	3.54e-12	2.33e-11
AT1G51440	-	Chr1:19070798-19072753	19070798	19072753	1956	1956	-3.36761	2.06e-23	3.21e-22
AT1G51680	AT1G51670	Chr1:19158746-19161737	19158746	19161737	2992	2558	-1.78245	5.33e-43	2.59e-41
AT1G51940	-	Chr1:19295820-19299169	19295820	19299169	3350	2456	1.97282	2.57e-35	8.26e-34
AT1G52000	-	Chr1:19333088-19336135	19333088	19336135	3048	2717	-1.97667	3.83e-11	2.26e-10
AT1G52400	-	Chr1:19514989-19518411	19514989	19518411	3423	2333	-1.62423	3.63e-06	1.22e-05
AT1G52690	AT1G52695	Chr1:19619724-19621534	19619724	19621534	1811	904	-4.55053	1.06e-61	1.34e-59
AT1G52710	-	Chr1:19638285-19640512	19638285	19640512	2228	1015	1.60846	1.44e-19	1.71e-18
AT1G52820	AT1G52825	Chr1:19669005-19670427	19669005	19670427	1423	1354	1.66127	4.71e-05	0.00013333
AT1G52827	-	Chr1:19671300-19672021	19671300	19672021	722	575	-2.46539	1.42e-15	1.25e-14
AT1G52855	-	Chr1:19682773-19683565	19682773	19683565	793	793	-2.55282	7.89e-09	3.69e-08
AT1G52930	-	Chr1:19711179-19713308	19711179	19713308	2130	1250	-1.74641	1.35e-29	3.04e-28
AT1G53070	-	Chr1:19778133-19779447	19778133	19779447	1315	1315	-2.82498	2.43e-11	1.46e-10
AT1G53310	-	Chr1:19883935-19888413	19883935	19888413	4479	3573	-2.30384	3.74e-41	1.66e-39
AT1G53410	AT1G53400	Chr1:19925839-19925910	19925839	19925910	72	72	1.5986	7.12e-07	2.62e-06
AT1G53470	AT1G07883	Chr1:19958380-19961827	19958380	19961827	3448	3102	-2.57631	1.4e-34	4.28e-33
AT1G53500	AT1G53490_AT1G07893	Chr1:19966944-19969757	19966944	19969757	2814	2526	-1.6068	1.12e-32	3.02e-31
AT1G53540	-	Chr1:19980299-19981199	19980299	19981199	901	901	-6.14064	1.16e-07	4.74e-07
AT1G53541	AT1G07897	Chr1:19981385-19981495	19981385	19981495	111	111	-4.55654	5.9e-25	1.01e-23
AT1G53542	AT1G07903	Chr1:19981628-19981813	19981628	19981813	186	186	-4.37156	7.67e-28	1.56e-26
AT1G54050	-	Chr1:20179357-20180566	20179357	20180566	1210	1113	-4.25978	7.52e-27	1.45e-25
AT1G54740	-	Chr1:20430769-20431986	20430769	20431986	1218	1218	2.94915	1.23e-94	5.41e-92
AT1G55000	-	Chr1:20514634-20516558	20514634	20516558	1925	1186	1.84505	7.37e-58	7.9e-56
AT1G55205	AT1G55207	Chr1:20594443-20596034	20594443	20596034	1592	1004	-1.81003	8.75e-08	3.63e-07
AT1G55260	-	Chr1:20614573-20616466	20614573	20616466	1894	1082	-2.30793	1.05e-52	9e-51
AT1G55510	AT1G55520	Chr1:20723279-20725747	20723279	20725747	2469	1504	2.30895	1.38e-52	1.18e-50
AT1G55760	AT1G55755	Chr1:20846872-20849054	20846872	20849054	2183	1782	-1.63803	4.93e-10	2.6e-09
AT1G55850	-	Chr1:20876440-20879482	20876440	20879482	3043	2570	1.6196	2.18e-29	4.85e-28
AT1G55910	-	Chr1:20905914-20907414	20905914	20907414	1501	1417	-1.79803	5.87e-15	4.91e-14
AT1G56105	AT1G56100_AT1G56110	Chr1:20983737-20984402	20983737	20984402	666	357	-1.98665	0.00074096	0.00172218
AT1G56110	AT1G56105	Chr1:20984273-20986952	20984273	20986952	2680	1899	-2.26216	3.13e-55	3.02e-53
AT1G56170	AT1G56180	Chr1:21024482-21025902	21024482	21025902	1421	1328	-3.23054	4.95e-94	2.12e-91
AT1G56340	-	Chr1:21089565-21092709	21089565	21092709	3145	1851	-1.63711	2.64e-42	1.23e-40
AT1G56570	AT1G56580	Chr1:21195644-21199130	21195644	21199130	3487	3405	-3.29629	5.6e-69	9.47e-67
AT1G56580	AT1G56570	Chr1:21198004-21199126	21198004	21199126	1123	1123	-3.36026	2.98e-71	5.45e-69
AT1G56600	-	Chr1:21207537-21209635	21207537	21209635	2099	1435	-3.52311	6.22e-90	2.12e-87
AT1G56650	-	Chr1:21233555-21235292	21233555	21235292	1738	1109	-6.38326	2.11e-31	5.29e-30
AT1G56670	-	Chr1:21241579-21244207	21241579	21244207	2629	1554	-2.64919	1.95e-12	1.32e-11
AT1G57590	-	Chr1:21327360-21329944	21327360	21329944	2585	1670	-4.7524	1.11e-11	6.89e-11
AT1G57630	-	Chr1:21345445-21346157	21345445	21346157	713	713	2.5214	0.0011732	0.00262641
AT1G57680	-	Chr1:21362359-21364749	21362359	21364749	2391	2200	1.67381	2.01e-50	1.47e-48
AT1G57990	-	Chr1:21441179-21443036	21441179	21443036	1858	1858	2.02885	8.31e-26	1.49e-24
AT1G58030	-	Chr1:21464001-21468505	21464001	21468505	4505	2456	2.20124	1.27e-75	2.78e-73
AT1G58150	-	Chr1:21530103-21530458	21530103	21530458	356	276	2.00575	1.62e-15	1.43e-14
AT1G58170	-	Chr1:21535895-21537216	21535895	21537216	1322	1322	-2.67275	9.26e-18	9.69e-17
AT1G58190	-	Chr1:21540584-21548119	21540584	21548119	7536	6310	2.07602	5.44e-14	4.19e-13
AT1G58235	-	Chr1:21579622-21581165	21579622	21581165	1544	1326	1.81822	1.3e-31	3.28e-30
AT1G58520	AT1G58525	Chr1:21729913-21738808	21729913	21738808	8896	4373	-2.4407	1.42e-51	1.12e-49
AT1G58602	AT1G58561	Chr1:21746354-21766048	21746354	21766048	19695	5397	2.03204	7.21e-38	2.65e-36
AT1G59510	-	Chr1:21859503-21861257	21859503	21861257	1755	1755	-1.67806	2.68e-06	9.15e-06
AT1G59640	-	Chr1:21909070-21911289	21909070	21911289	2220	1856	-1.87726	2.52e-10	1.37e-09
AT1G59830	AT1G59820	Chr1:22020377-22022503	22020377	22022503	2127	1551	1.92868	1.6e-57	1.69e-55
AT1G59860	-	Chr1:22031343-22032250	22031343	22032250	908	908	-4.15112	8.31e-08	3.45e-07
AT1G60140	-	Chr1:22176934-22181740	22176934	22181740	4807	4361	2.54442	7.17e-50	5.07e-48
AT1G60190	-	Chr1:22198266-22200687	22198266	22200687	2422	2422	-3.39769	2.57e-27	5.1e-26
AT1G60270	-	Chr1:22221575-22224358	22221575	22224358	2784	1840	-2.25281	1.62e-24	2.69e-23
AT1G60730	-	Chr1:22357976-22360277	22357976	22360277	2302	1952	2.24826	1.1e-46	6.51e-45
AT1G61100	-	Chr1:22508524-22512333	22508524	22512333	3810	2945	2.12408	3.24e-39	1.28e-37
AT1G61255	-	Chr1:22589098-22589789	22589098	22589789	692	692	-5.06604	5.69e-23	8.56e-22
AT1G61340	-	Chr1:22628264-22630020	22628264	22630020	1757	1087	-2.20499	1.29e-06	4.59e-06
AT1G61560	AT1G61562	Chr1:22708468-22712289	22708468	22712289	3822	2856	1.69708	0.00014019	0.00036959
AT1G61562	AT1G61560	Chr1:22709009-22710122	22709009	22710122	1114	558	1.85972	0.00011928	0.00031839
AT1G61570	-	Chr1:22718462-22719535	22718462	22719535	1074	761	-1.63587	4.45e-15	3.77e-14
AT1G61580	AT1G61575	Chr1:22720560-22723152	22720560	22723152	2593	1486	-2.35596	1.52e-38	5.85e-37
AT1G61640	-	Chr1:22746340-22749264	22746340	22749264	2925	2636	-1.63881	4.5e-07	1.7e-06
AT1G61740	-	Chr1:22798035-22801416	22798035	22801416	3382	2103	1.69781	1.5e-37	5.4e-36
AT1G61750	-	Chr1:22804427-22806351	22804427	22806351	1925	1245	3.66746	3.73e-14	2.9e-13
AT1G61930	-	Chr1:22893101-22894064	22893101	22894064	964	964	-3.23937	5.03e-09	2.4e-08
AT1G62350	-	Chr1:23056386-23058114	23056386	23058114	1729	1001	-1.69658	1.11e-05	3.46e-05
AT1G62510	AT1G62515	Chr1:23136366-23137254	23136366	23137254	889	889	-2.34493	2.3e-15	2e-14
AT1G62515	AT1G62510	Chr1:23136720-23137413	23136720	23137413	694	456	-2.35924	1.7e-14	1.36e-13
AT1G62540	-	Chr1:23151634-23155728	23151634	23155728	4095	1986	-3.12675	7.85e-66	1.17e-63
AT1G62560	-	Chr1:23159734-23162881	23159734	23162881	3148	2284	-4.02308	8.48e-39	3.3e-37
AT1G62710	-	Chr1:23223874-23226983	23223874	23226983	3110	1783	-1.92347	9.15e-17	8.85e-16
AT1G62770	-	Chr1:23245835-23246949	23245835	23246949	1115	978	1.90544	3.46e-10	1.86e-09
AT1G63180	AT1G63170	Chr1:23427405-23429652	23427405	23429652	2248	1574	1.87113	3.97e-24	6.45e-23
AT1G63250	-	Chr1:23463023-23466508	23463023	23466508	3486	2715	-1.96512	6.03e-14	4.63e-13
AT1G63260	-	Chr1:23466700-23469289	23466700	23469289	2590	1797	1.85004	8.69e-32	2.23e-30
AT1G63350	AT1G08607	Chr1:23494643-23497940	23494643	23497940	3298	3298	2.0979	1.15e-12	7.93e-12
AT1G63810	-	Chr1:23669458-23675949	23669458	23675949	6492	3801	-1.79148	6.83e-31	1.66e-29
AT1G64230	-	Chr1:23833485-23835539	23833485	23835539	2055	1121	2.02056	2.31e-41	1.03e-39
AT1G64390	-	Chr1:23911024-23915236	23911024	23915236	4213	2762	-2.7744	4.55e-58	4.96e-56
AT1G64400	-	Chr1:23915570-23919835	23915570	23919835	4266	2384	-2.69799	4.41e-39	1.73e-37
AT1G64600	AT1G64610	Chr1:23995909-23998832	23995909	23998832	2924	1908	-2.43612	3.21e-33	8.97e-32
AT1G64780	-	Chr1:24060640-24062804	24060640	24062804	2165	2165	-2.3828	3.88e-40	1.63e-38
AT1G64880	-	Chr1:24105611-24109243	24105611	24109243	3633	2113	-1.6982	2.17e-41	9.76e-40
AT1G64980	-	Chr1:24137405-24139325	24137405	24139325	1921	1921	-1.68979	4.74e-25	8.12e-24
AT1G65860	-	Chr1:24498954-24502776	24498954	24502776	3823	1734	-2.40136	3.39e-13	2.45e-12
AT1G65900	-	Chr1:24515758-24518601	24515758	24518601	2844	1768	-2.01159	1.61e-06	5.68e-06
AT1G65930	-	Chr1:24538886-24542712	24538886	24542712	3827	2286	2.04851	1.52e-65	2.22e-63
AT1G66040	-	Chr1:24583740-24586760	24583740	24586760	3021	2028	3.78628	8.68e-11	4.98e-10
AT1G66050	-	Chr1:24589343-24592780	24589343	24592780	3438	2227	2.22607	1.99e-05	5.97e-05
AT1G66080	-	Chr1:24599939-24601308	24599939	24601308	1370	1271	-2.88789	5.53e-20	6.75e-19
AT1G66100	-	Chr1:24605538-24606722	24605538	24606722	1185	992	1.67034	6.44e-06	2.08e-05
AT1G66160	-	Chr1:24637196-24638608	24637196	24638608	1413	1413	1.80812	1.55e-06	5.45e-06
AT1G67120	-	Chr1:25069428-25095638	25069428	25095638	26211	16614	-1.88561	1.32e-08	6.01e-08
AT1G67360	AT1G67350	Chr1:25236781-25238216	25236781	25238216	1436	1317	-3.08948	1.57e-44	8.38e-43
AT1G67730	-	Chr1:25391338-25393889	25391338	25393889	2552	1819	-1.73064	8.74e-30	2.01e-28
AT1G67750	-	Chr1:25401514-25403595	25401514	25403595	2082	1803	-2.34387	2.79e-25	4.86e-24
AT1G67855	AT1G67856	Chr1:25442256-25442876	25442256	25442876	621	467	-2.07039	4.81e-06	1.59e-05
AT1G67856	AT1G67855	Chr1:25442404-25443019	25442404	25443019	616	616	-2.05303	6.19e-06	2.01e-05
AT1G67900	-	Chr1:25464376-25470189	25464376	25470189	5814	5558	-2.07261	2.86e-30	6.69e-29
AT1G67980	-	Chr1:25487682-25489312	25487682	25489312	1631	1119	3.93106	0.00067229	0.00157489
AT1G68110	-	Chr1:25524718-25526150	25524718	25526150	1433	1433	1.83175	2.3e-20	2.89e-19
AT1G68238	-	Chr1:25574381-25574835	25574381	25574835	455	455	2.30863	1.09e-15	9.69e-15
AT1G68450	-	Chr1:25661487-25662276	25661487	25662276	790	790	1.75399	0.00485081	0.00968061
AT1G68470	-	Chr1:25676361-25678468	25676361	25678468	2108	1753	-1.79714	8.63e-07	3.14e-06
AT1G68568	AT1G68570	Chr1:25746977-25747964	25746977	25747964	988	988	-3.30881	4.55e-38	1.7e-36
AT1G68570	AT1G68568	Chr1:25746697-25750291	25746697	25750291	3595	2099	-2.92452	2.18e-78	5.15e-76
AT1G68937	AT1G09023_AT1G68940	Chr1:25925469-25926222	25925469	25926222	754	285	1.83331	8.57e-07	3.12e-06
AT1G69200	-	Chr1:26016024-26018365	26016024	26018365	2342	1845	-1.89228	1.85e-39	7.42e-38
AT1G69220	AT1G69230	Chr1:26020089-26026285	26020089	26026285	6197	2886	1.66525	4.85e-37	1.7e-35
AT1G69480	AT1G69470	Chr1:26113990-26117955	26113990	26117955	3966	3007	-1.83037	3.89e-12	2.54e-11
AT1G69890	-	Chr1:26323086-26324946	26323086	26324946	1861	1599	2.89969	5.24e-46	3.01e-44
AT1G69930	-	Chr1:26337481-26338818	26337481	26338818	1338	1087	3.94967	2.21e-05	6.6e-05
AT1G70090	-	Chr1:26400694-26402815	26400694	26402815	2122	2122	2.15737	6.97e-55	6.63e-53
AT1G70650	AT1G70660	Chr1:26638075-26642268	26638075	26642268	4194	2471	1.59985	7.89e-46	4.47e-44
AT1G70660	AT1G70650	Chr1:26640565-26642149	26640565	26642149	1585	870	1.62283	4.26e-45	2.36e-43
AT1G70780	-	Chr1:26695166-26696392	26695166	26696392	1227	1136	1.88692	1.66e-30	3.94e-29
AT1G71020	-	Chr1:26790549-26793319	26790549	26793319	2771	2590	1.66442	1.3e-18	1.45e-17
AT1G71030	-	Chr1:26795052-26796532	26795052	26796532	1481	1395	2.03593	4.48e-37	1.58e-35
AT1G71410	-	Chr1:26912726-26917732	26912726	26917732	5007	3291	1.89302	2.04e-42	9.58e-41
AT1G71710	AT1G09263	Chr1:26973567-26981046	26973567	26981046	7480	2634	-1.58524	3.22e-29	7.11e-28
AT1G71850	-	Chr1:27024731-27026363	27024731	27026363	1633	1633	-2.00339	4.38e-19	5.04e-18
AT1G72060	AT1G72070	Chr1:27118177-27119011	27118177	27119011	835	731	2.92887	8.68e-19	9.84e-18
AT1G72070	AT1G72060_AT1G09297	Chr1:27118621-27119918	27118621	27119918	1298	1013	2.93531	7.81e-20	9.41e-19
AT1G72150	-	Chr1:27148261-27150994	27148261	27150994	2734	2361	1.74049	1.3e-37	4.72e-36
AT1G72410	-	Chr1:27251710-27257081	27251710	27257081	5372	4191	1.93533	6.27e-40	2.58e-38
AT1G72500	-	Chr1:27295147-27298715	27295147	27298715	3569	2769	-2.18465	2.33e-56	2.32e-54
AT1G72600	AT1G09327_AT1G72610	Chr1:27338062-27340328	27338062	27340328	2267	1972	2.32799	1.27e-48	8.31e-47
AT1G72610	AT1G72600	Chr1:27339114-27340044	27339114	27340044	931	931	2.33879	5.48e-49	3.73e-47
AT1G72920	-	Chr1:27437899-27439209	27437899	27439209	1311	1217	-2.08133	4.11e-05	0.00011734
AT1G72970	-	Chr1:27452748-27455964	27452748	27455964	3217	2167	-2.1031	3.43e-50	2.46e-48
AT1G73010	-	Chr1:27464528-27466348	27464528	27466348	1821	1308	-3.91068	4.89e-13	3.48e-12
AT1G73120	-	Chr1:27497176-27498062	27497176	27498062	887	696	-1.72927	3.68e-06	1.24e-05
AT1G73380	AT1G73390	Chr1:27589015-27590838	27589015	27590838	1824	1571	2.05448	5.34e-51	4.04e-49
AT1G73480	-	Chr1:27628678-27632840	27628678	27632840	4163	2334	-2.69212	3.34e-35	1.06e-33
AT1G73600	-	Chr1:27669152-27673572	27669152	27673572	4421	1971	-3.2361	4.73e-47	2.89e-45
AT1G73610	-	Chr1:27678313-27680060	27678313	27680060	1748	1352	5.55031	0.00038469	0.00093949
AT1G73870	-	Chr1:27778984-27780809	27778984	27780809	1826	1696	-3.75208	1.49e-35	4.91e-34
AT1G73910	-	Chr1:27789208-27790678	27789208	27790678	1471	1014	1.59431	0.00041356	0.00100532
AT1G74100	-	Chr1:27864345-27865694	27864345	27865694	1350	1350	-1.61082	8.1e-20	9.74e-19
AT1G74310	AT1G74300	Chr1:27936508-27940369	27936508	27940369	3862	3362	-3.3172	2.91e-19	3.38e-18
AT1G74560	AT1G74550_AT1G09487	Chr1:28017584-28020059	28017584	28020059	2476	1161	-1.71976	1.67e-43	8.37e-42
AT1G74670	AT1G74675	Chr1:28053030-28054149	28053030	28054149	1120	910	1.65671	3.56e-32	9.35e-31
AT1G74675	AT1G74670	Chr1:28053944-28055437	28053944	28055437	1494	1213	1.75858	1.22e-27	2.47e-26
AT1G75190	-	Chr1:28219225-28220372	28219225	28220372	1148	1148	1.76093	2.49e-09	1.22e-08
AT1G75280	-	Chr1:28251626-28253686	28251626	28253686	2061	1668	-1.99521	9.79e-14	7.39e-13
AT1G75460	-	Chr1:28327698-28329764	28327698	28329764	2067	2067	-1.66124	3.08e-49	2.1e-47
AT1G75490	-	Chr1:28335502-28336990	28335502	28336990	1489	1489	2.23022	1.13e-25	2.01e-24
AT1G75580	-	Chr1:28377377-28378310	28377377	28378310	934	934	-1.85965	2.15e-06	7.45e-06
AT1G75770	AT1G75780	Chr1:28449905-28451148	28449905	28451148	1244	987	2.14086	7.07e-34	2.07e-32
AT1G75800	-	Chr1:28458691-28460961	28458691	28460961	2271	1705	2.65998	3.11e-96	1.47e-93
AT1G75900	-	Chr1:28498821-28501254	28498821	28501254	2434	1764	-3.78912	2.38e-13	1.75e-12
AT1G76410	-	Chr1:28668664-28669652	28668664	28669652	989	989	2.75776	2.36e-39	9.41e-38
AT1G76520	-	Chr1:28714765-28717910	28714765	28717910	3146	2413	1.82629	3.4e-13	2.46e-12
AT1G76600	-	Chr1:28746833-28747848	28746833	28747848	1016	1016	1.69743	4.54e-17	4.48e-16
AT1G76890	AT1G76892	Chr1:28873052-28875435	28873052	28875435	2384	2119	1.59078	4.18e-18	4.48e-17
AT1G76990	AT1G09925	Chr1:28932119-28936371	28932119	28936371	4253	3822	1.95933	1.67e-58	1.88e-56
AT1G77200	-	Chr1:29004163-29005281	29004163	29005281	1119	1119	-2.89905	2.8e-11	1.68e-10
AT1G77210	-	Chr1:29008901-29012096	29008901	29012096	3196	2434	2.28168	7.45e-36	2.47e-34
AT1G77280	AT1G77270	Chr1:29030998-29034822	29030998	29034822	3825	2980	-1.87009	9.38e-25	1.58e-23
AT1G77550	AT1G77540	Chr1:29138277-29143050	29138277	29143050	4774	2866	-1.62898	6.56e-32	1.69e-30
AT1G77570	-	Chr1:29143350-29144011	29143350	29144011	662	662	-1.78643	8.37e-10	4.32e-09
AT1G77640	-	Chr1:29178705-29179877	29178705	29179877	1173	1173	2.10979	0.00024352	0.00061645
AT1G77760	-	Chr1:29235721-29239484	29235721	29239484	3764	3155	2.95883	1.01e-10	5.76e-10
AT1G78090	-	Chr1:29373803-29376639	29373803	29376639	2837	1705	-1.98782	5.45e-11	3.18e-10
AT1G78210	-	Chr1:29422716-29424589	29422716	29424589	1874	1344	-2.24937	5.99e-29	1.3e-27
AT1G78370	-	Chr1:29484120-29485389	29484120	29485389	1270	1147	-2.60189	4.58e-66	6.92e-64
AT1G78450	-	Chr1:29516989-29518028	29516989	29518028	1040	954	3.00041	2.32e-25	4.07e-24
AT1G78460	-	Chr1:29518184-29519323	29518184	29519323	1140	1050	2.40173	1.9e-28	4.02e-27
AT1G78570	AT1G09823_AT1G78580	Chr1:29549540-29552438	29549540	29552438	2899	2572	-1.69304	7.13e-38	2.63e-36
AT1G78610	-	Chr1:29568961-29572572	29568961	29572572	3612	3282	-2.54859	3e-68	4.89e-66
AT1G78680	-	Chr1:29593756-29596308	29593756	29596308	2553	1519	-2.10775	1.66e-50	1.23e-48
AT1G78895	AT1G78890	Chr1:29658116-29660006	29658116	29660006	1891	832	2.08403	1.02e-29	2.34e-28
AT1G79150	-	Chr1:29772510-29778016	29772510	29778016	5507	2841	-1.88075	6.99e-18	7.38e-17
AT1G79520	AT1G09873_AT1G09877_AT1G09883	Chr1:29911381-29914967	29911381	29914967	3587	3235	-2.78434	4.88e-79	1.2e-76
AT1G79550	AT1G79560	Chr1:29924023-29926636	29924023	29926636	2614	1871	-2.02558	5.09e-41	2.24e-39
AT1G79700	AT1G79690_AT1G09907	Chr1:29990336-29993766	29990336	29993766	3431	1578	2.70157	1.72e-61	2.14e-59
AT1G79915	-	Chr1:30057206-30058657	30057206	30058657	1452	953	-2.40769	2.38e-07	9.34e-07
AT1G79920	-	Chr1:30059302-30062824	30059302	30062824	3523	2811	-1.99923	6.03e-44	3.11e-42
AT1G80160	AT1G80165	Chr1:30150897-30152614	30150897	30152614	1718	1493	3.04341	2.2e-14	1.74e-13
AT1G80270	AT1G80280	Chr1:30180907-30183561	30180907	30183561	2655	2331	-2.62095	2.51e-18	2.74e-17
AT1G80440	-	Chr1:30241452-30243176	30241452	30243176	1725	1725	2.05776	2.25e-28	4.72e-27
AT1G80570	-	Chr1:30290325-30292420	30290325	30292420	2096	2096	1.65871	1.66e-13	1.23e-12
AT2G01020	-	Chr2:5782-5945	5782	5945	164	164	2.25678	2.62e-17	2.65e-16
AT2G02150	-	Chr2:549827-552856	549827	552856	3030	2945	-1.6438	6.77e-09	3.19e-08
AT2G02710	-	Chr2:758693-761064	758693	761064	2372	1986	1.77399	3.45e-16	3.21e-15
AT2G02930	-	Chr2:851156-852321	851156	852321	1166	1046	3.55497	2.76e-06	9.42e-06
AT2G02990	-	Chr2:873506-874886	873506	874886	1381	1120	-4.21668	1.39e-10	7.8e-10
AT2G03090	-	Chr2:916806-918671	916806	918671	1866	1434	-2.80052	2.84e-41	1.27e-39
AT2G03760	-	Chr2:1149295-1150663	1149295	1150663	1369	1369	1.59572	1.95e-10	1.07e-09
AT2G04030	-	Chr2:1281754-1286144	1281754	1286144	4391	2807	-2.53858	5.26e-99	2.77e-96
AT2G04050	-	Chr2:1337180-1339468	1337180	1339468	2289	1835	3.1419	5.5e-24	8.89e-23
AT2G04350	-	Chr2:1515634-1519308	1515634	1519308	3675	2605	-1.92001	1.86e-49	1.29e-47
AT2G04805	-	Chr2:1604665-1604938	1604665	1604938	274	274	-2.02648	1.6e-06	5.64e-06
AT2G04955	-	Chr2:2184672-2184820	2184672	2184820	149	149	-2.4749	1.03e-10	5.87e-10
AT2G04965	-	Chr2:2185022-2185087	2185022	2185087	66	66	-1.71873	0.00023432	0.00059569
AT2G05070	-	Chr2:1799234-1800472	1799234	1800472	1239	1143	-2.95564	7.58e-29	1.63e-27
AT2G05075	-	Chr2:2930784-2931313	2930784	2931313	530	530	1.59337	9.6e-10	4.92e-09
AT2G05100	-	Chr2:1822990-1824480	1822990	1824480	1491	1406	-1.94773	2.84e-30	6.67e-29
AT2G05300	-	Chr2:1930926-1933000	1930926	1933000	2075	1806	-1.79186	5.48e-10	2.88e-09
AT2G05518	-	Chr2:2023295-2023995	2023295	2023995	701	511	2.00755	1.48e-10	8.29e-10
AT2G05765	-	Chr2:2184567-2184645	2184567	2184645	79	79	-2.73862	1.11e-13	8.32e-13
AT2G06255	-	Chr2:2457573-2459940	2457573	2459940	2368	832	1.71517	4e-05	0.0001143
AT2G06465	AT2G15690	Chr2:6832216-6833704	6832216	6833704	1489	1279	-1.61413	2.79e-26	5.13e-25
AT2G07180	-	Chr2:2980820-2983657	2980820	2983657	2838	1977	2.82294	1.2e-109	1.17e-106
AT2G07325	AT2G20710	Chr2:8926399-8927650	8926399	8927650	1252	1252	-2.54231	2.74e-17	2.77e-16
AT2G08135	AT2G25930	Chr2:11059878-11060060	11059878	11060060	183	183	2.17619	8.59e-12	5.43e-11
AT2G08595	AT2G33620	Chr2:14234065-14234517	14234065	14234517	453	453	-1.81787	0.00338785	0.0069708
AT2G08665	AT2G34410_AT2G34420	Chr2:14522522-14523568	14522522	14523568	1047	1047	-2.51581	2.88e-46	1.67e-44
AT2G08680	AT2G34770	Chr2:14667355-14667571	14667355	14667571	217	217	2.37793	3.88e-43	1.89e-41
AT2G09305	AT2G41710	Chr2:17401171-17402700	17401171	17402700	1530	725	1.66749	8.77e-27	1.68e-25
AT2G09465	AT2G43375	Chr2:18018220-18018382	18018220	18018382	163	163	-1.78805	6.48e-07	2.4e-06
AT2G09665	AT2G45800	Chr2:18858184-18859278	18858184	18859278	1095	1010	2.49156	7.27e-12	4.63e-11
AT2G09935	AT2G47560	Chr2:19512021-19512259	19512021	19512259	239	239	-3.12927	5.23e-11	3.06e-10
AT2G12462	-	Chr2:5050434-5051613	5050434	5051613	1180	927	-1.60648	1.5e-10	8.4e-10
AT2G13960	-	Chr2:5859491-5861311	5859491	5861311	1821	1091	1.64333	1.6e-05	4.87e-05
AT2G14750	-	Chr2:6313883-6316047	6313883	6316047	2165	1622	-1.73803	1.37e-47	8.59e-46
AT2G14860	-	Chr2:6387581-6389668	6387581	6389668	2088	1103	-2.65046	3.63e-08	1.57e-07
AT2G14900	-	Chr2:6404131-6405352	6404131	6405352	1222	715	1.98714	8.52e-35	2.65e-33
AT2G15080	-	Chr2:6533261-6537002	6533261	6537002	3742	3742	1.62584	1.21e-12	8.34e-12
AT2G15440	-	Chr2:6743528-6744835	6743528	6744835	1308	1308	-1.81575	3.61e-09	1.74e-08
AT2G15490	AT2G15480	Chr2:6761635-6763500	6761635	6763500	1866	1672	1.6259	1.01e-06	3.63e-06
AT2G15830	-	Chr2:6893949-6894685	6893949	6894685	737	737	1.72641	1.73e-07	6.91e-07
AT2G15880	-	Chr2:6917514-6920319	6917514	6920319	2806	2709	4.82013	9.98e-87	3.07e-84
AT2G15890	-	Chr2:6920369-6922161	6920369	6922161	1793	1622	3.34119	1.52e-70	2.69e-68
AT2G15960	-	Chr2:6947096-6947866	6947096	6947866	771	771	2.00729	1.88e-34	5.68e-33
AT2G15970	-	Chr2:6949851-6951192	6949851	6951192	1342	1086	-1.96397	6.57e-35	2.06e-33
AT2G16367	-	Chr2:7079650-7080075	7079650	7080075	426	426	-6.26061	4.44e-33	1.22e-31
AT2G16380	-	Chr2:7085698-7089248	7085698	7089248	3551	2413	1.95335	1.73e-18	1.92e-17
AT2G16586	-	Chr2:7190937-7192071	7190937	7192071	1135	1135	1.89177	8.24e-16	7.45e-15
AT2G16630	AT2G16640	Chr2:7209108-7211134	7209108	7211134	2027	1520	-1.888	1.04e-20	1.35e-19
AT2G17036	-	Chr2:7403693-7405262	7403693	7405262	1570	1455	2.65389	9.64e-31	2.31e-29
AT2G17450	-	Chr2:7576388-7577846	7576388	7577846	1459	1459	1.82386	2.69e-26	4.95e-25
AT2G17520	-	Chr2:7617151-7621129	7617151	7621129	3979	2994	1.84227	2.15e-56	2.15e-54
AT2G17550	-	Chr2:7634126-7637832	7634126	7637832	3707	3432	1.67803	2.64e-25	4.61e-24
AT2G17880	-	Chr2:7766765-7768040	7766765	7768040	1276	1276	2.20601	4.98e-13	3.55e-12
AT2G18050	-	Chr2:7845923-7847031	7845923	7847031	1109	967	1.60794	8.44e-27	1.62e-25
AT2G18193	-	Chr2:7917413-7919345	7917413	7919345	1933	1857	2.3496	7e-20	8.46e-19
AT2G18196	-	Chr2:7920440-7922593	7920440	7922593	2154	1910	1.77595	7.58e-10	3.92e-09
AT2G18230	AT2G18220	Chr2:7931923-7934353	7931923	7934353	2431	1028	-1.98155	1.16e-41	5.28e-40
AT2G18330	-	Chr2:7965635-7969108	7965635	7969108	3474	2298	-1.76416	1.74e-16	1.65e-15
AT2G18520	-	Chr2:8033832-8035412	8033832	8035412	1581	1581	-2.00545	9.34e-08	3.86e-07
AT2G18670	AT2G18680	Chr2:8093220-8094823	8093220	8094823	1604	1166	1.64102	1.37e-13	1.03e-12
AT2G18700	-	Chr2:8108898-8112010	8108898	8112010	3113	2945	1.92214	2.79e-13	2.03e-12
AT2G18900	-	Chr2:8188237-8192536	8188237	8192536	4300	2796	-1.60749	4.3e-26	7.78e-25
AT2G18990	-	Chr2:8238495-8240018	8238495	8240018	1524	1078	-1.94441	9.14e-27	1.74e-25
AT2G19310	-	Chr2:8369568-8370675	8369568	8370675	1108	1108	-2.14277	4.9e-12	3.18e-11
AT2G19450	-	Chr2:8426117-8429853	8426117	8429853	3737	2280	2.1021	3.51e-29	7.72e-28
AT2G19550	AT2G19540	Chr2:8464533-8465531	8464533	8465531	999	999	-2.3684	0.00018681	0.00048235
AT2G19670	AT2G19680	Chr2:8499000-8501294	8499000	8501294	2295	1559	-3.85375	8.87e-47	5.31e-45
AT2G19800	-	Chr2:8530865-8533779	8530865	8533779	2915	1620	2.20076	1.69e-17	1.73e-16
AT2G19970	-	Chr2:8623699-8624624	8623699	8624624	926	926	1.93493	8.69e-06	2.75e-05
AT2G20120	-	Chr2:8687330-8690214	8687330	8690214	2885	1285	2.64791	1.37e-115	1.95e-112
AT2G20250	-	Chr2:8733285-8736597	8733285	8736597	3313	2670	-2.43359	9.73e-10	4.98e-09
AT2G20560	AT2G20555	Chr2:8848130-8850111	8848130	8850111	1982	1533	-3.95718	7.04e-19	8e-18
AT2G20570	-	Chr2:8855302-8857758	8855302	8857758	2457	1731	-1.95086	4.77e-53	4.25e-51
AT2G20670	-	Chr2:8911860-8913747	8911860	8913747	1888	1463	2.19768	1.18e-18	1.32e-17
AT2G20710	AT2G07325_AT2G20720	Chr2:8925926-8927844	8925926	8927844	1919	1919	-2.72174	7.03e-21	9.26e-20
AT2G20750	-	Chr2:8940833-8942706	8940833	8942706	1874	1526	-2.80562	1.56e-13	1.16e-12
AT2G20940	AT2G20950	Chr2:9002001-9002908	9002001	9002908	908	908	-1.74248	1.93e-10	1.07e-09
AT2G21130	-	Chr2:9055398-9056481	9055398	9056481	1084	1084	-2.24163	1.39e-15	1.23e-14
AT2G21830	-	Chr2:9303713-9306025	9303713	9306025	2313	2143	-1.77641	3.78e-23	5.75e-22
AT2G22190	-	Chr2:9433616-9436658	9433616	9436658	3043	1670	-2.87766	4.33e-21	5.79e-20
AT2G22240	AT2G22230_AT2G22241	Chr2:9451605-9454300	9451605	9454300	2696	2273	-3.44374	1.25e-105	1.05e-102
AT2G22450	-	Chr2:9530365-9533066	9530365	9533066	2702	2095	1.64042	8.03e-24	1.27e-22
AT2G23000	AT2G07855	Chr2:9792166-9796408	9792166	9796408	4243	2099	-3.88649	9.65e-91	3.42e-88
AT2G23030	-	Chr2:9803492-9806731	9803492	9806731	3240	1409	3.05518	1.76e-23	2.75e-22
AT2G23180	-	Chr2:9874907-9876711	9874907	9876711	1805	1805	-1.69666	8.61e-18	9.06e-17
AT2G23320	-	Chr2:9924886-9926372	9924886	9926372	1487	1284	2.4284	5.22e-74	1.02e-71
AT2G23590	-	Chr2:10034484-10036048	10034484	10036048	1565	1005	1.69643	6.85e-06	2.21e-05
AT2G24110	AT2G24120	Chr2:10247809-10248854	10247809	10248854	1046	658	-1.65858	3.01e-05	8.79e-05
AT2G24490	AT2G24480_AT2G24500	Chr2:10397377-10400802	10397377	10400802	3426	2267	-1.65587	4.51e-07	1.7e-06
AT2G25140	-	Chr2:10697629-10702203	10697629	10702203	4575	3348	-2.44235	3.05e-38	1.16e-36
AT2G25200	-	Chr2:10736261-10737800	10736261	10737800	1540	1540	2.26914	6.04e-66	9.05e-64
AT2G25470	-	Chr2:10838294-10842016	10838294	10842016	3723	3144	-1.85382	4.34e-05	0.00012347
AT2G25735	-	Chr2:10974655-10975916	10974655	10975916	1262	1262	1.64632	3.06e-05	8.93e-05
AT2G25770	-	Chr2:10992728-10993652	10992728	10993652	925	925	3.69769	1.41e-31	3.55e-30
AT2G25780	-	Chr2:10995095-10996045	10995095	10996045	951	658	2.77568	3.57e-07	1.36e-06
AT2G25880	AT2G25890	Chr2:11034652-11038191	11034652	11038191	3540	2379	-1.7522	6.45e-08	2.71e-07
AT2G25900	-	Chr2:11041331-11043256	11041331	11043256	1926	1834	1.92775	2.13e-17	2.17e-16
AT2G25930	AT2G08135_AT2G25940	Chr2:11058944-11063324	11058944	11063324	4381	2749	2.22065	8.08e-45	4.42e-43
AT2G26150	-	Chr2:11135624-11137792	11135624	11137792	2169	1876	-5.71346	2.97e-10	1.61e-09
AT2G26430	-	Chr2:11243128-11246058	11243128	11246058	2931	1792	1.97498	1.44e-53	1.31e-51
AT2G26560	-	Chr2:11293702-11295918	11293702	11295918	2217	1644	3.78571	0.00033034	0.00081528
AT2G26980	-	Chr2:11514600-11518734	11514600	11518734	4135	3224	1.75493	3.01e-35	9.6e-34
AT2G27040	-	Chr2:11536502-11542391	11536502	11542391	5890	3255	-1.61807	1.75e-13	1.3e-12
AT2G27385	-	Chr2:11716001-11717437	11716001	11717437	1437	1169	1.59834	7.29e-38	2.68e-36
AT2G27420	-	Chr2:11726134-11727654	11726134	11727654	1521	1359	-2.64941	2.21e-08	9.8e-08
AT2G27500	-	Chr2:11752064-11754066	11752064	11754066	2003	1990	1.88284	1.58e-39	6.37e-38
AT2G27830	-	Chr2:11860218-11861525	11860218	11861525	1308	1308	1.87322	1.61e-38	6.15e-37
AT2G27840	-	Chr2:11861806-11863908	11861806	11863908	2103	1290	-1.90119	1.98e-26	3.68e-25
AT2G28120	-	Chr2:11985687-11987836	11985687	11987836	2150	2150	2.03833	1.79e-28	3.79e-27
AT2G28470	AT2G28460	Chr2:12168840-12173991	12168840	12173991	5152	3597	-2.27658	2.92e-64	4.14e-62
AT2G28510	-	Chr2:12199075-12200780	12199075	12200780	1706	1328	-1.67411	8.63e-13	6.01e-12
AT2G28840	-	Chr2:12378272-12380809	12378272	12380809	2538	2064	1.73549	6.39e-53	5.59e-51
AT2G29020	-	Chr2:12469681-12471757	12469681	12471757	2077	919	1.60754	5.05e-36	1.69e-34
AT2G29450	-	Chr2:12624403-12625790	12624403	12625790	1388	1270	-1.98659	2.56e-21	3.47e-20
AT2G29480	AT2G29485	Chr2:12630198-12631321	12630198	12631321	1124	951	1.70147	3.4e-05	9.84e-05
AT2G29485	AT2G29480	Chr2:12630346-12631194	12630346	12631194	849	674	1.70157	4.3e-05	0.00012261
AT2G29500	-	Chr2:12633065-12634120	12633065	12634120	1056	1056	-4.61333	1.89e-06	6.59e-06
AT2G29720	-	Chr2:12700401-12702443	12700401	12702443	2043	1629	2.71579	1.9e-30	4.48e-29
AT2G30010	-	Chr2:12805667-12809386	12805667	12809386	3720	1523	1.61964	6.9e-16	6.27e-15
AT2G30040	-	Chr2:12821569-12823169	12821569	12823169	1601	1601	1.66702	1.45e-15	1.28e-14
AT2G30350	-	Chr2:12934149-12935784	12934149	12935784	1636	1359	1.6016	1.91e-25	3.36e-24
AT2G30600	AT2G30615	Chr2:13036814-13041684	13036814	13041684	4871	3328	2.70762	4.32e-113	4.98e-110
AT2G30615	AT2G30600_AT2G08405	Chr2:13041085-13042586	13041085	13042586	1502	1502	2.83376	3.83e-92	1.44e-89
AT2G31010	-	Chr2:13193954-13200138	13193954	13200138	6185	3295	1.67281	4.6e-16	4.22e-15
AT2G31270	-	Chr2:13328862-13331831	13328862	13331831	2970	2178	-1.61994	1.66e-08	7.47e-08
AT2G31810	-	Chr2:13524048-13528712	13524048	13528712	4665	2170	2.37403	1.22e-91	4.48e-89
AT2G31945	-	Chr2:13581534-13582366	13581534	13582366	833	833	3.16087	2.83e-13	2.06e-12
AT2G32020	-	Chr2:13630980-13631929	13630980	13631929	950	950	2.74733	5.76e-11	3.35e-10
AT2G32030	-	Chr2:13632468-13633551	13632468	13633551	1084	1084	1.60604	0.00189355	0.00407964
AT2G32120	-	Chr2:13651442-13653945	13651442	13653945	2504	2185	-1.89782	4.02e-15	3.43e-14
AT2G32990	-	Chr2:14003128-14006065	14003128	14006065	2938	2032	-2.01534	3.48e-27	6.82e-26
AT2G33210	-	Chr2:14074767-14078772	14074767	14078772	4006	2288	-2.08531	3.28e-40	1.39e-38
AT2G33380	-	Chr2:14144831-14146555	14144831	14146555	1725	1045	-2.97427	4.68e-40	1.95e-38
AT2G33710	-	Chr2:14258509-14260904	14258509	14260904	2396	1671	1.82369	4.8e-11	2.81e-10
AT2G33810	AT2G33815	Chr2:14305001-14306072	14305001	14306072	1072	981	3.83429	5.74e-102	3.54e-99
AT2G33815	AT2G33810	Chr2:14305008-14306053	14305008	14306053	1046	969	3.83429	5.76e-102	3.54e-99
AT2G33830	-	Chr2:14308754-14310608	14308754	14310608	1855	1119	3.51734	2.64e-47	1.63e-45
AT2G34070	-	Chr2:14387194-14390339	14387194	14390339	3146	1859	1.85774	3.38e-51	2.62e-49
AT2G34260	-	Chr2:14465516-14468547	14465516	14468547	3032	1657	-2.65777	3.36e-36	1.14e-34
AT2G34357	-	Chr2:14498590-14505809	14498590	14505809	7220	4320	-1.8094	3.39e-25	5.88e-24
AT2G34410	AT2G08665_AT2G34420	Chr2:14518344-14522622	14518344	14522622	4279	2535	-2.33026	3.21e-60	3.84e-58
AT2G34420	AT2G34410_AT2G08665	Chr2:14522524-14523568	14522524	14523568	1045	1045	-2.51581	2.88e-46	1.67e-44
AT2G34490	-	Chr2:14535506-14537556	14535506	14537556	2051	2051	-1.88324	1.67e-20	2.14e-19
AT2G34600	-	Chr2:14573030-14573952	14573030	14573952	923	823	2.0078	5.32e-06	1.74e-05
AT2G34620	-	Chr2:14577083-14578382	14577083	14578382	1300	1204	-1.87627	4.51e-24	7.32e-23
AT2G34650	-	Chr2:14589736-14592140	14589736	14592140	2405	2098	-2.53928	5.3e-19	6.08e-18
AT2G34760	AT2G34770	Chr2:14664671-14666076	14664671	14666076	1406	1406	2.30559	6.2e-46	3.54e-44
AT2G34770	AT2G34760_AT2G08680	Chr2:14665667-14668250	14665667	14668250	2584	1142	2.34556	2.1e-68	3.49e-66
AT2G34810	-	Chr2:14685170-14687216	14685170	14687216	2047	2047	-2.85254	9.54e-10	4.89e-09
AT2G35070	-	Chr2:14783254-14784847	14783254	14784847	1594	1080	-2.4925	6.98e-17	6.8e-16
AT2G35190	-	Chr2:14830626-14833417	14830626	14833417	2792	1697	-1.73592	1.18e-13	8.88e-13
AT2G35345	-	Chr2:14880189-14880655	14880189	14880655	467	467	-1.63857	1.71e-07	6.81e-07
AT2G35605	-	Chr2:14946041-14947276	14946041	14947276	1236	699	-1.63816	8.93e-22	1.26e-20
AT2G35700	-	Chr2:15005064-15006034	15005064	15006034	971	971	-2.24336	1.24e-06	4.43e-06
AT2G35730	-	Chr2:15020398-15021598	15020398	15021598	1201	913	4.07301	1.64e-06	5.78e-06
AT2G35760	-	Chr2:15031679-15033342	15031679	15033342	1664	1234	-2.79053	5.07e-24	8.19e-23
AT2G35859	AT2G35860	Chr2:15059337-15061100	15059337	15061100	1764	1764	-2.09228	3.72e-22	5.32e-21
AT2G35860	AT2G35859	Chr2:15059763-15062122	15059763	15062122	2360	1746	-2.11141	5.73e-23	8.62e-22
AT2G35950	-	Chr2:15104716-15106119	15104716	15106119	1404	1043	-2.32189	9.13e-13	6.35e-12
AT2G36320	-	Chr2:15228714-15230663	15228714	15230663	1950	1774	1.82478	1.69e-27	3.38e-26
AT2G36750	-	Chr2:15410376-15412064	15410376	15412064	1689	1689	-2.46741	0.00035268	0.00086647
AT2G36830	-	Chr2:15445294-15446621	15445294	15446621	1328	1237	-2.60811	5.95e-40	2.45e-38
AT2G36870	-	Chr2:15472607-15474828	15472607	15474828	2222	1916	-3.52943	4.91e-78	1.13e-75
AT2G36880	-	Chr2:15479281-15481412	15479281	15481412	2132	1839	-1.72755	9.8e-58	1.04e-55
AT2G36900	-	Chr2:15490560-15492822	15490560	15492822	2263	1881	2.54799	3.32e-75	6.88e-73
AT2G37025	-	Chr2:15549052-15552160	15549052	15552160	3109	2426	2.70072	4.45e-28	9.19e-27
AT2G37180	-	Chr2:15617635-15619155	15617635	15619155	1521	1220	-1.89763	4.72e-12	3.06e-11
AT2G37300	-	Chr2:15662224-15664599	15662224	15664599	2376	1946	-2.13412	8.04e-12	5.09e-11
AT2G37330	AT2G37340	Chr2:15669131-15670187	15669131	15670187	1057	896	2.11351	3.61e-36	1.22e-34
AT2G37400	AT2G37390	Chr2:15695988-15697457	15695988	15697457	1470	1470	-1.61402	7.78e-25	1.32e-23
AT2G37530	AT2G37540	Chr2:15750970-15751672	15750970	15751672	703	703	1.7174	9.99e-14	7.53e-13
AT2G37540	AT2G37530	Chr2:15751568-15754061	15751568	15754061	2494	1384	2.71464	7.49e-79	1.82e-76
AT2G37770	-	Chr2:15834766-15837001	15834766	15837001	2236	1485	-1.62391	3.99e-05	0.00011425
AT2G37870	-	Chr2:15859204-15859942	15859204	15859942	739	643	-3.86849	2.06e-22	3e-21
AT2G37890	-	Chr2:15861688-15864128	15861688	15864128	2441	1622	-1.80337	1.18e-09	6e-09
AT2G38010	AT2G38020	Chr2:15906555-15909931	15906555	15909931	3377	2750	-1.77538	1.19e-10	6.7e-10
AT2G38400	-	Chr2:16083645-16086453	16083645	16086453	2809	2047	2.0201	1.78e-50	1.31e-48
AT2G38750	-	Chr2:16196265-16198832	16196265	16198832	2568	1785	-1.59901	4.37e-17	4.31e-16
AT2G38830	-	Chr2:16225777-16226872	16225777	16226872	1096	1096	1.89903	8.13e-25	1.37e-23
AT2G38940	-	Chr2:16257157-16260253	16257157	16260253	3097	1999	-1.63575	8.02e-10	4.14e-09
AT2G38980	-	Chr2:16277004-16279351	16277004	16279351	2348	1320	2.36803	1.31e-44	7.1e-43
AT2G38995	-	Chr2:16281959-16284872	16281959	16284872	2914	2202	-1.91461	5.59e-08	2.37e-07
AT2G39020	-	Chr2:16295140-16296495	16295140	16296495	1356	1356	-1.91383	1.32e-43	6.7e-42
AT2G39220	-	Chr2:16374881-16377168	16374881	16377168	2288	2179	-2.27651	5.83e-30	1.35e-28
AT2G39400	-	Chr2:16452612-16455001	16452612	16455001	2390	1507	1.74272	1.21e-19	1.45e-18
AT2G39570	-	Chr2:16507882-16510264	16507882	16510264	2383	1840	2.62112	2.34e-75	4.95e-73
AT2G39650	-	Chr2:16527730-16529494	16527730	16529494	1765	1679	-2.08195	1.12e-09	5.7e-09
AT2G39795	AT2G39800	Chr2:16596838-16598162	16596838	16598162	1325	1075	-1.6567	1.31e-20	1.7e-19
AT2G39800	AT2G39795	Chr2:16598072-16603319	16598072	16603319	5248	2971	-3.2428	1.26e-88	4.09e-86
AT2G40000	-	Chr2:16700490-16702336	16700490	16702336	1847	1847	2.68736	3.07e-45	1.72e-43
AT2G40085	-	Chr2:16736317-16737294	16736317	16737294	978	628	2.25257	7.53e-06	2.41e-05
AT2G40420	AT2G40430	Chr2:16877144-16879214	16877144	16879214	2071	1711	1.67742	2.17e-26	4.03e-25
AT2G40435	AT2G40440	Chr2:16886767-16889243	16886767	16889243	2477	1497	-4.29489	1.35e-26	2.56e-25
AT2G40460	-	Chr2:16896907-16901670	16896907	16901670	4764	2467	-2.34691	2.51e-55	2.44e-53
AT2G40475	-	Chr2:16906899-16908152	16906899	16908152	1254	1254	-2.5565	1.44e-44	7.74e-43
AT2G41090	AT2G09220	Chr2:17135347-17136999	17135347	17136999	1653	1433	-1.978	7.3e-13	5.11e-12
AT2G41178	AT2G41180	Chr2:17164869-17166229	17164869	17166229	1361	1361	-1.72118	6.39e-10	3.33e-09
AT2G41180	AT2G41178	Chr2:17165191-17166025	17165191	17166025	835	835	-1.68083	7.94e-09	3.71e-08
AT2G41190	-	Chr2:17167279-17170559	17167279	17170559	3281	2411	-3.50071	4.43e-33	1.22e-31
AT2G41240	-	Chr2:17198037-17199454	17198037	17199454	1418	1157	-1.72418	7.94e-06	2.53e-05
AT2G41560	-	Chr2:17332050-17337492	17332050	17337492	5443	4990	2.69736	1.12e-32	3.02e-31
AT2G41710	AT2G41705_AT2G09305	Chr2:17400022-17403050	17400022	17403050	3029	1885	1.74288	9.42e-38	3.44e-36
AT2G41730	-	Chr2:17409370-17410334	17409370	17410334	965	965	3.19494	6.6e-12	4.21e-11
AT2G41870	-	Chr2:17470865-17472984	17470865	17472984	2120	1544	-2.85067	1.94e-75	4.17e-73
AT2G42170	-	Chr2:17577714-17580397	17577714	17580397	2684	2052	2.15191	1.12e-33	3.23e-32
AT2G42200	-	Chr2:17587169-17589671	17587169	17589671	2503	1780	-1.83448	4.38e-06	1.46e-05
AT2G42290	-	Chr2:17616760-17619736	17616760	17619736	2977	2437	1.66028	9.35e-31	2.25e-29
AT2G42395	-	Chr2:17653080-17654069	17653080	17654069	990	890	-3.29497	1.06e-08	4.87e-08
AT2G42530	AT2G42520	Chr2:17708593-17710433	17708593	17710433	1841	1584	-3.00475	1.93e-43	9.62e-42
AT2G42540	-	Chr2:17710441-17712330	17710441	17712330	1890	1584	-6.25541	3.37e-55	3.23e-53
AT2G42580	AT2G42590	Chr2:17728479-17731836	17728479	17731836	3358	2827	2.70742	3.16e-88	1e-85
AT2G42710	-	Chr2:17782308-17785090	17782308	17785090	2783	1552	-1.6528	3.15e-27	6.2e-26
AT2G42760	-	Chr2:17795817-17797413	17795817	17797413	1597	1597	-1.63577	1.13e-08	5.18e-08
AT2G42870	-	Chr2:17836416-17837618	17836416	17837618	1203	1203	2.50234	1.84e-25	3.24e-24
AT2G42890	-	Chr2:17849819-17854553	17849819	17854553	4735	3461	2.83674	9.08e-113	9.84e-110
AT2G43010	-	Chr2:17886101-17889087	17886101	17889087	2987	2597	-3.35464	2.31e-83	6.35e-81
AT2G43020	-	Chr2:17891503-17894635	17891503	17894635	3133	2110	-2.41551	3.27e-15	2.81e-14
AT2G43100	-	Chr2:17920647-17921844	17920647	17921844	1198	1198	-2.87585	4.72e-31	1.16e-29
AT2G43110	AT2G43137_AT2G43138_AT2G43139_AT2G43141	Chr2:17922019-17924542	17922019	17924542	2524	1430	-1.88801	4.68e-13	3.34e-12
AT2G43370	-	Chr2:18013268-18015530	18013268	18015530	2263	1319	1.66024	1.48e-26	2.79e-25
AT2G43375	AT2G09460_AT2G09465	Chr2:18017116-18018691	18017116	18018691	1576	1576	-1.59128	9.02e-11	5.16e-10
AT2G43400	AT2G43410	Chr2:18021109-18025292	18021109	18025292	4184	2352	1.79142	1.93e-38	7.38e-37
AT2G43430	-	Chr2:18035349-18038334	18035349	18038334	2986	1866	1.9942	3.01e-51	2.35e-49
AT2G43550	-	Chr2:18073305-18073651	18073305	18073651	347	270	-2.00088	8.31e-21	1.09e-19
AT2G43650	-	Chr2:18099236-18103438	18099236	18103438	4203	2450	-1.78218	1.43e-19	1.7e-18
AT2G43930	AT2G43932	Chr2:18193137-18195582	18193137	18195582	2446	962	2.73637	1.24e-06	4.42e-06
AT2G44300	-	Chr2:18307223-18308494	18307223	18308494	1272	1068	-2.05023	3.04e-19	3.54e-18
AT2G44410	-	Chr2:18328322-18330420	18328322	18330420	2099	1953	1.77352	5.66e-47	3.42e-45
AT2G44510	-	Chr2:18377048-18379265	18377048	18379265	2218	1395	-2.03957	1.52e-14	1.22e-13
AT2G44670	-	Chr2:18425111-18426121	18425111	18426121	1011	898	-2.10584	3.21e-43	1.57e-41
AT2G44995	-	Chr2:18562102-18563678	18562102	18563678	1577	621	1.66672	9.59e-05	0.00025993
AT2G45050	-	Chr2:18582697-18584127	18582697	18584127	1431	1338	1.7444	1.97e-12	1.33e-11
AT2G45170	-	Chr2:18624264-18625791	18624264	18625791	1528	915	2.01108	6.43e-32	1.66e-30
AT2G45220	-	Chr2:18644061-18646606	18644061	18646606	2546	1968	1.85268	1.3e-05	4.01e-05
AT2G45620	-	Chr2:18792864-18795904	18792864	18795904	3041	2528	2.01375	2.28e-58	2.53e-56
AT2G45670	-	Chr2:18814660-18818545	18814660	18818545	3886	2207	1.59047	7.87e-50	5.54e-48
AT2G45800	AT2G45790_AT2G09665	Chr2:18857941-18859278	18857941	18859278	1338	1255	2.3112	1.85e-12	1.25e-11
AT2G45980	-	Chr2:18917272-18919198	18917272	18919198	1927	1434	1.82494	6.6e-58	7.12e-56
AT2G46260	-	Chr2:18995645-18998672	18995645	18998672	3028	2361	2.64784	2.68e-105	2.06e-102
AT2G46330	AT2G46320	Chr2:19018264-19019364	19018264	19019364	1101	1101	1.65514	4.12e-39	1.62e-37
AT2G46650	-	Chr2:19151481-19152739	19151481	19152739	1259	1070	-2.31716	2.66e-26	4.91e-25
AT2G46660	-	Chr2:19153328-19155579	19153328	19155579	2252	2029	-1.65732	6e-14	4.61e-13
AT2G46670	-	Chr2:19164357-19165233	19164357	19165233	877	784	-3.19124	0.00010447	0.00028142
AT2G46680	-	Chr2:19165274-19166967	19165274	19166967	1694	1474	-2.31227	3.73e-52	3.04e-50
AT2G46750	-	Chr2:19207991-19211021	19207991	19211021	3031	2340	1.80549	0.00072574	0.00168873
AT2G46790	-	Chr2:19232607-19235179	19232607	19235179	2573	2140	-3.87573	6.93e-30	1.6e-28
AT2G46900	-	Chr2:19269558-19272263	19269558	19272263	2706	2280	1.9858	6.84e-65	9.77e-63
AT2G47480	AT2G47470_AT2G09905	Chr2:19483919-19484642	19483919	19484642	724	724	-1.67608	1.32e-05	4.06e-05
AT2G47560	AT2G47550_AT2G09935	Chr2:19511717-19512728	19511717	19512728	1012	1012	-2.33093	6.93e-12	4.42e-11
AT2G47700	AT2G47690	Chr2:19552314-19554647	19552314	19554647	2334	1644	2.31341	1.46e-41	6.61e-40
AT2G47730	AT2G47720	Chr2:19556326-19559485	19556326	19559485	3160	2395	-2.07743	1.48e-21	2.04e-20
AT2G47770	-	Chr2:19568464-19569507	19568464	19569507	1044	1044	-2.41743	6.55e-19	7.46e-18
AT2G47780	AT2G47790	Chr2:19570040-19571034	19570040	19571034	995	914	-1.66753	1.13e-09	5.72e-09
AT2G47890	AT2G47895	Chr2:19607996-19610287	19607996	19610287	2292	2214	1.65986	9.02e-26	1.61e-24
AT2G47930	AT2G47935	Chr2:19616975-19617681	19616975	19617681	707	707	2.08708	6.7e-47	4.04e-45
AT3G00190	AT3G06300	Chr3:1909976-1910781	1909976	1910781	806	602	2.75438	1.31e-06	4.64e-06
AT3G00490	AT3G28650	Chr3:10737921-10738690	10737921	10738690	770	770	2.24753	8.9e-11	5.1e-10
AT3G01135	AT3G02700	Chr3:582753-582945	582753	582945	193	193	1.91633	1.13e-22	1.68e-21
AT3G01145	AT3G02832	Chr3:616508-616632	616508	616632	125	125	-3.24382	6.32e-13	4.44e-12
AT3G01155	AT3G02832	Chr3:616788-616895	616788	616895	108	108	-5.73178	2.13e-20	2.69e-19
AT3G01310	-	Chr3:93995-102010	93995	102010	8016	3893	2.76159	2.73e-80	6.9e-78
AT3G01405	AT3G01425	Chr3:1100294-1101779	1100294	1101779	1486	892	2.84723	8.07e-20	9.71e-19
AT3G01410	-	Chr3:153343-155657	153343	155657	2315	1410	-2.08923	6.47e-10	3.37e-09
AT3G01425	AT3G01405	Chr3:1100780-1101489	1100780	1101489	710	262	2.7771	9.24e-14	6.98e-13
AT3G01550	-	Chr3:216805-219136	216805	219136	2332	1574	-1.889	1.91e-11	1.16e-10
AT3G01555	AT3G05030	Chr3:1397170-1397440	1397170	1397440	271	271	-3.46913	7.71e-34	2.24e-32
AT3G01560	AT3G01570	Chr3:219582-221989	219582	221989	2408	2240	1.63026	3e-24	4.92e-23
AT3G01770	-	Chr3:275333-278841	275333	278841	3509	2506	1.59466	1.68e-29	3.77e-28
AT3G01970	-	Chr3:325952-327412	325952	327412	1461	1359	2.53519	7.63e-12	4.84e-11
AT3G02020	AT3G02010	Chr3:337712-343912	337712	343912	6201	5106	-3.17029	4.06e-31	1e-29
AT3G02045	AT3G07860	Chr3:2508900-2509019	2508900	2509019	120	120	-1.92169	3.66e-06	1.23e-05
AT3G02070	-	Chr3:360921-363775	360921	363775	2855	1378	1.65759	1.18e-16	1.13e-15
AT3G02240	-	Chr3:418357-419323	418357	419323	967	739	2.09693	0.00099357	0.00225141
AT3G02340	-	Chr3:477003-478886	477003	478886	1884	1773	1.92486	2.04e-36	6.97e-35
AT3G02390	AT3G02380	Chr3:488780-489474	488780	489474	695	513	2.41521	9.54e-13	6.62e-12
AT3G02480	-	Chr3:512220-513036	512220	513036	817	550	-4.38598	2.12e-28	4.44e-27
AT3G02515	-	Chr3:525370-526255	525370	526255	886	886	1.8486	4.92e-06	1.62e-05
AT3G02545	AT3G12520	Chr3:3970014-3970236	3970014	3970236	223	223	-1.79349	5.62e-05	0.00015737
AT3G02700	AT3G02690_AT3G01135	Chr3:581541-582949	581541	582949	1409	1081	1.91681	2.58e-54	2.42e-52
AT3G02832	AT3G01145_AT3G01155	Chr3:616380-617322	616380	617322	943	943	-4.07995	1.19e-22	1.76e-21
AT3G02870	-	Chr3:627512-629925	627512	629925	2414	1289	-2.1135	2.53e-42	1.19e-40
AT3G03060	-	Chr3:691934-695675	691934	695675	3742	2392	-2.73719	9.43e-23	1.4e-21
AT3G03190	AT3G03200	Chr3:734892-735987	734892	735987	1096	934	-4.56298	2.28e-22	3.3e-21
AT3G03200	AT3G03190	Chr3:734892-738629	734892	738629	3738	2791	-3.60102	6.27e-23	9.39e-22
AT3G03215	AT3G16050	Chr3:5444368-5444626	5444368	5444626	259	259	-2.27775	2.31e-15	2e-14
AT3G03250	-	Chr3:749309-754161	749309	754161	4853	2302	-1.87657	7.76e-53	6.69e-51
AT3G03295	AT3G16360	Chr3:5555487-5555698	5555487	5555698	212	212	-3.05732	2.28e-10	1.25e-09
AT3G03341	AT3G03340	Chr3:790130-790693	790130	790693	564	564	-4.94824	3.04e-27	5.99e-26
AT3G03450	-	Chr3:819337-821652	819337	821652	2316	2316	-3.35879	4.8e-38	1.79e-36
AT3G03770	-	Chr3:945077-949238	945077	949238	4162	3236	-2.08772	5e-35	1.57e-33
AT3G03780	-	Chr3:956862-961032	956862	961032	4171	3042	-3.81238	2.84e-113	3.5e-110
AT3G03850	-	Chr3:983057-983768	983057	983768	712	712	-1.63328	4.5e-07	1.7e-06
AT3G03865	AT3G19590	Chr3:6807980-6808309	6807980	6808309	330	330	-1.89317	5.22e-07	1.96e-06
AT3G04175	-	Chr3:7682805-7682944	7682805	7682944	140	140	-1.88628	2.33e-06	8.04e-06
AT3G04184	-	Chr3:1100085-1100246	1100085	1100246	162	162	2.58002	7.13e-10	3.71e-09
AT3G04210	-	Chr3:1105650-1108252	1105650	1108252	2603	2424	2.57652	3.87e-08	1.67e-07
AT3G04290	-	Chr3:1133320-1136397	1133320	1136397	3078	1575	-2.92009	5.86e-44	3.03e-42
AT3G04350	-	Chr3:1153723-1156876	1153723	1156876	3154	2863	1.97814	3.45e-65	5.01e-63
AT3G04685	AT3G24500	Chr3:8919082-8919257	8919082	8919257	176	176	-3.20471	4.57e-23	6.92e-22
AT3G04710	AT3G04690_AT3G04700	Chr3:1276668-1281170	1276668	1281170	4503	2638	-1.77656	8.98e-36	2.97e-34
AT3G04965	AT3G25910	Chr3:9489544-9489812	9489544	9489812	269	269	1.85715	4.83e-23	7.31e-22
AT3G05030	AT3G01555	Chr3:1393142-1397627	1393142	1397627	4486	3024	-3.06781	9.17e-75	1.84e-72
AT3G05075	AT3G26680	Chr3:9803615-9804137	9803615	9804137	523	523	1.93014	2.09e-06	7.25e-06
AT3G05145	AT3G27170	Chr3:10025823-10026049	10025823	10026049	227	227	-1.82978	1.65e-14	1.32e-13
AT3G05600	-	Chr3:1623244-1624852	1623244	1624852	1609	1452	-1.85086	3.55e-15	3.04e-14
AT3G05640	AT3G05630	Chr3:1640350-1643253	1640350	1643253	2904	1780	-2.29474	1.48e-14	1.19e-13
AT3G05900	AT3G05905	Chr3:1761205-1763984	1761205	1763984	2780	2355	1.61351	4.8e-12	3.11e-11
AT3G05905	AT3G05900	Chr3:1760905-1764212	1760905	1764212	3308	3161	1.61526	4.76e-12	3.09e-11
AT3G06035	-	Chr3:1822904-1824309	1822904	1824309	1406	1070	-2.32008	1.8e-11	1.09e-10
AT3G06190	-	Chr3:1874169-1876946	1874169	1876946	2778	2445	1.60888	8.18e-41	3.56e-39
AT3G06210	AT3G06220	Chr3:1879985-1883491	1879985	1883491	3507	2881	1.69922	6.12e-23	9.18e-22
AT3G06355	AT3G41979	Chr3:14199575-14200076	14199575	14200076	502	502	2.16571	6.64e-14	5.08e-13
AT3G06455	-	Chr3:1980542-1982162	1980542	1982162	1621	1488	2.02139	2.17e-22	3.16e-21
AT3G06520	AT3G06510	Chr3:2019849-2022102	2019849	2022102	2254	1712	-2.90104	9.23e-06	2.91e-05
AT3G06530	-	Chr3:2022433-2033912	2022433	2033912	11480	7088	-2.55676	1.26e-48	8.31e-47
AT3G06680	-	Chr3:2114151-2114948	2114151	2114948	798	655	-1.71002	3.49e-26	6.35e-25
AT3G06690	-	Chr3:2115426-2116825	2115426	2116825	1400	727	-2.72228	1.49e-12	1.02e-11
AT3G06930	-	Chr3:2185129-2189434	2185129	2189434	4306	2086	-1.79086	1.57e-44	8.38e-43
AT3G07090	AT3G07080	Chr3:2242998-2244828	2242998	2244828	1831	1214	-2.85624	1.5e-21	2.08e-20
AT3G07273	AT3G07280	Chr3:2317616-2317926	2317616	2317926	311	311	2.51734	1.83e-10	1.01e-09
AT3G07365	AT3G46230	Chr3:16984335-16984787	16984335	16984787	453	453	-6.86726	2.58e-12	1.72e-11
AT3G07390	-	Chr3:2365301-2366496	2365301	2366496	1196	1196	-1.72343	4.54e-07	1.71e-06
AT3G07600	AT3G07590_AT3G02025	Chr3:2424117-2425022	2424117	2425022	906	804	-2.03976	9.27e-06	2.92e-05
AT3G07650	-	Chr3:2441565-2444532	2441565	2444532	2968	2057	5.01575	1.03e-153	6.34e-150
AT3G07770	-	Chr3:2478887-2484282	2478887	2484282	5396	3231	-3.43879	6.6e-114	8.69e-111
AT3G07780	-	Chr3:2484454-2487126	2484454	2487126	2673	2516	2.23275	2.3e-81	6.05e-79
AT3G07835	AT3G47960	Chr3:17698204-17698527	17698204	17698527	324	324	-2.17522	3.99e-42	1.84e-40
AT3G07870	-	Chr3:2510570-2512479	2510570	2512479	1910	1910	2.94359	5.78e-82	1.54e-79
AT3G08225	AT3G52040	Chr3:19304381-19304839	19304381	19304839	459	459	-1.62941	7.92e-12	5.02e-11
AT3G08375	-	Chr3:20066842-20067399	20066842	20067399	558	558	-4.43983	3.14e-20	3.91e-19
AT3G08770	-	Chr3:2664069-2664888	2664069	2664888	820	726	-3.19022	2.6e-69	4.48e-67
AT3G08835	AT3G57062	Chr3:21122216-21122500	21122216	21122500	285	285	-1.78458	9.42e-06	2.97e-05
AT3G08860	-	Chr3:2696199-2699420	2696199	2699420	3222	2401	-1.86318	2.83e-05	8.3e-05
AT3G08945	AT3G57660	Chr3:21357719-21357913	21357719	21357913	195	195	-3.27526	2.01e-13	1.48e-12
AT3G08970	AT3G08960	Chr3:2737297-2740549	2737297	2740549	3253	2148	-3.49919	2.27e-30	5.34e-29
AT3G09350	AT3G02195	Chr3:2870970-2873332	2870970	2873332	2363	1861	-2.45624	7.27e-07	2.67e-06
AT3G09440	AT3G09430_AT3G02205	Chr3:2902355-2905947	2902355	2905947	3593	3222	-4.25659	2.73e-35	8.73e-34
AT3G09540	AT3G09550	Chr3:2928752-2931362	2928752	2931362	2611	1783	-2.38223	1e-27	2.04e-26
AT3G09880	-	Chr3:3029471-3032399	3029471	3032399	2929	2399	1.70429	2.89e-36	9.86e-35
AT3G10030	-	Chr3:3092016-3095025	3092016	3095025	3010	2359	1.59383	1.77e-42	8.33e-41
AT3G10110	-	Chr3:3116110-3117894	3116110	3117894	1785	1420	-2.11881	7.38e-10	3.82e-09
AT3G10150	AT3G10140_AT3G02285	Chr3:3137362-3139169	3137362	3139169	1808	1357	-1.86822	4.35e-06	1.45e-05
AT3G10530	-	Chr3:3285832-3288880	3285832	3288880	3049	2096	-2.08448	7.92e-24	1.26e-22
AT3G10572	-	Chr3:3304225-3306504	3304225	3306504	2280	1483	1.69249	9.2e-38	3.37e-36
AT3G10700	-	Chr3:3346509-3351170	3346509	3351170	4662	2050	1.77454	1.11e-25	1.97e-24
AT3G10770	-	Chr3:3372092-3374314	3372092	3374314	2223	1659	1.7867	8.44e-67	1.31e-64
AT3G11100	-	Chr3:3476187-3477900	3476187	3477900	1714	1633	2.19424	2.26e-62	2.94e-60
AT3G11250	-	Chr3:3521329-3523071	3521329	3523071	1743	1341	-1.61669	2.53e-25	4.42e-24
AT3G11410	-	Chr3:3583782-3585850	3583782	3585850	2069	1800	-2.39773	6.46e-93	2.48e-90
AT3G11670	-	Chr3:3680866-3684871	3680866	3684871	4006	3104	-1.72293	2.88e-38	1.09e-36
AT3G12580	-	Chr3:3991117-3993886	3991117	3993886	2770	2520	-6.24009	7.41e-49	4.95e-47
AT3G12860	AT3G12870	Chr3:4091567-4094195	4091567	4094195	2629	1885	-1.874	9.76e-10	4.99e-09
AT3G13150	-	Chr3:4227737-4229752	4227737	4229752	2016	2016	-1.81784	1.84e-11	1.12e-10
AT3G13435	-	Chr3:4375300-4376127	4375300	4376127	828	539	1.68044	1.07e-05	3.35e-05
AT3G13450	AT3G13445	Chr3:4382198-4384436	4382198	4384436	2239	1360	2.47771	7.08e-63	9.52e-61
AT3G13470	AT3G13480	Chr3:4389215-4393015	4389215	4393015	3801	2348	-3.39943	2.41e-100	1.39e-97
AT3G13480	AT3G13470	Chr3:4392463-4394367	4392463	4394367	1905	1358	-1.878	1.37e-36	4.71e-35
AT3G13650	-	Chr3:4462841-4463955	4462841	4463955	1115	1115	-1.90825	8.59e-08	3.57e-07
AT3G13674	AT3G13677	Chr3:4474620-4475979	4474620	4475979	1360	776	-1.6662	8.04e-06	2.56e-05
AT3G13750	-	Chr3:4510965-4516478	4510965	4516478	5514	3493	1.72386	3.08e-25	5.35e-24
AT3G13860	-	Chr3:4561517-4565335	4561517	4565335	3819	2108	-1.96145	5.33e-50	3.79e-48
AT3G14067	AT3G14070	Chr3:4658039-4660945	4658039	4660945	2907	2907	-1.73738	4.69e-26	8.47e-25
AT3G14200	-	Chr3:4712574-4714698	4712574	4714698	2125	1337	-2.37048	5.03e-14	3.89e-13
AT3G14440	-	Chr3:4831286-4834015	4831286	4834015	2730	2730	-2.68004	8.32e-35	2.59e-33
AT3G14450	-	Chr3:4849539-4851678	4849539	4851678	2140	1310	-1.86272	7.34e-16	6.66e-15
AT3G14580	-	Chr3:4902953-4904229	4902953	4904229	1277	1277	-2.1469	1.35e-07	5.47e-07
AT3G14620	-	Chr3:4914789-4917176	4914789	4917176	2388	2060	-1.83478	1.12e-09	5.69e-09
AT3G14740	-	Chr3:4952004-4953510	4952004	4953510	1507	1417	-2.01863	6.91e-09	3.26e-08
AT3G14770	-	Chr3:4957334-4959704	4957334	4959704	2371	1666	1.91579	4.83e-38	1.8e-36
AT3G14780	-	Chr3:4961777-4963569	4961777	4963569	1793	1268	-1.6219	6.79e-05	0.0001874
AT3G14900	-	Chr3:5013291-5015342	5013291	5015342	2052	2052	-2.20193	5.74e-17	5.62e-16
AT3G14990	-	Chr3:5047376-5049971	5047376	5049971	2596	1711	1.88526	1.59e-34	4.84e-33
AT3G15350	AT3G15354	Chr3:5166175-5169229	5166175	5169229	3055	2177	-1.89413	1.95e-28	4.11e-27
AT3G15356	-	Chr3:5174402-5175523	5174402	5175523	1122	1122	2.27617	0.00325513	0.00672173
AT3G15357	-	Chr3:5187082-5187789	5187082	5187789	708	708	-2.08031	4.26e-09	2.05e-08
AT3G15450	AT3G15460	Chr3:5212984-5214124	5212984	5214124	1141	1051	3.30861	2.62e-19	3.06e-18
AT3G15460	AT3G15450	Chr3:5214084-5216261	5214084	5216261	2178	1216	1.69628	1.6e-21	2.21e-20
AT3G15500	-	Chr3:5234457-5236196	5234457	5236196	1740	1542	2.46907	6.09e-15	5.09e-14
AT3G15540	-	Chr3:5264001-5265695	5264001	5265695	1695	1010	-2.26198	5.45e-14	4.19e-13
AT3G15620	-	Chr3:5293256-5296811	5293256	5296811	3556	2287	2.99624	2.05e-43	1.02e-41
AT3G15630	AT3G15635	Chr3:5296841-5297851	5296841	5297851	1011	1011	2.91567	1.48e-28	3.16e-27
AT3G15635	AT3G15630	Chr3:5297396-5297786	5297396	5297786	391	204	2.73515	1.47e-28	3.15e-27
AT3G15680	-	Chr3:5314817-5316617	5314817	5316617	1801	1465	-2.28939	3.74e-21	5.01e-20
AT3G15720	-	Chr3:5325127-5327672	5325127	5327672	2546	1823	-2.9041	7.85e-09	3.67e-08
AT3G15820	-	Chr3:5350814-5353752	5350814	5353752	2939	1488	1.77731	4.02e-50	2.87e-48
AT3G16050	AT3G16040_AT3G03215	Chr3:5443950-5445329	5443950	5445329	1380	1380	-2.09971	1.16e-22	1.71e-21
AT3G16150	-	Chr3:5471735-5473360	5471735	5473360	1626	1364	2.76034	2.86e-08	1.25e-07
AT3G16360	AT3G03295	Chr3:5554197-5555789	5554197	5555789	1593	938	-2.21902	5.82e-08	2.46e-07
AT3G16650	-	Chr3:5671018-5675438	5671018	5675438	4421	1887	-1.99906	1.32e-11	8.19e-11
AT3G16810	-	Chr3:5723222-5727664	5723222	5727664	4443	2265	-1.70255	7.06e-21	9.28e-20
AT3G16870	-	Chr3:5763497-5764760	5763497	5764760	1264	1012	-1.694	5.93e-11	3.45e-10
AT3G17100	-	Chr3:5831136-5832733	5831136	5832733	1598	1598	2.06161	8.72e-52	6.96e-50
AT3G17110	-	Chr3:5837812-5838739	5837812	5838739	928	928	-1.86633	1.36e-07	5.52e-07
AT3G17120	-	Chr3:5841046-5843624	5841046	5843624	2579	2402	-1.97124	7.77e-18	8.19e-17
AT3G17130	-	Chr3:5844277-5845220	5844277	5845220	944	944	-2.78718	2.55e-12	1.7e-11
AT3G17170	AT3G17160	Chr3:5853059-5854906	5853059	5854906	1848	1125	-1.62672	4.27e-31	1.05e-29
AT3G17330	-	Chr3:5916940-5920281	5916940	5920281	3342	2540	-2.02399	2.45e-25	4.28e-24
AT3G17510	-	Chr3:5988924-5993001	5988924	5993001	4078	2972	2.12495	3.89e-31	9.62e-30
AT3G17520	-	Chr3:5999174-6000447	5999174	6000447	1274	1274	-1.76835	3e-10	1.62e-09
AT3G17790	AT3G17800	Chr3:6089381-6091231	6089381	6091231	1851	1658	-1.77142	5.61e-45	3.09e-43
AT3G18000	-	Chr3:6154363-6157552	6154363	6157552	3190	1912	-2.27681	8.81e-40	3.6e-38
AT3G18130	-	Chr3:6210878-6212551	6210878	6212551	1674	1392	-2.29393	3.61e-67	5.68e-65
AT3G18580	-	Chr3:6396747-6398261	6396747	6398261	1515	1040	-1.73107	4.64e-13	3.31e-12
AT3G18610	-	Chr3:6404053-6407946	6404053	6407946	3894	2252	-1.96645	7.94e-09	3.71e-08
AT3G18850	-	Chr3:6499332-6501432	6499332	6501432	2101	1917	-2.24186	5.46e-17	5.36e-16
AT3G19440	-	Chr3:6740695-6743298	6740695	6743298	2604	1770	-1.88206	1.66e-11	1.02e-10
AT3G19615	AT3G19613	Chr3:6814966-6815403	6814966	6815403	438	438	4.85025	8.09e-16	7.32e-15
AT3G19700	AT3G19710	Chr3:6843662-6847275	6843662	6847275	3614	3460	-2.82859	3.2e-14	2.5e-13
AT3G19710	AT3G19700	Chr3:6846969-6849582	6846969	6849582	2614	1451	-3.07362	1.01e-37	3.67e-36
AT3G19860	-	Chr3:6903757-6906207	6903757	6906207	2451	2021	2.10962	1.22e-67	1.93e-65
AT3G19910	-	Chr3:6926189-6929567	6926189	6929567	3379	1733	1.92492	2.83e-43	1.39e-41
AT3G20340	-	Chr3:7092765-7093526	7092765	7093526	762	762	3.06486	4.19e-21	5.6e-20
AT3G20395	-	Chr3:7111934-7113899	7111934	7113899	1966	865	2.09235	1.05e-05	3.28e-05
AT3G20440	AT3G20430	Chr3:7123182-7130477	7123182	7130477	7296	3255	-2.29598	4.39e-21	5.87e-20
AT3G20810	-	Chr3:7275645-7278420	7275645	7278420	2776	2035	3.67455	8.54e-89	2.81e-86
AT3G20865	-	Chr3:7308504-7308962	7308504	7308962	459	459	1.8164	0.0003982	0.0009699
AT3G21190	AT3G21180	Chr3:7432193-7434743	7432193	7434743	2551	1855	-1.9328	3.72e-37	1.32e-35
AT3G21420	-	Chr3:7541384-7543560	7541384	7543560	2177	1629	-1.78124	8.39e-12	5.3e-11
AT3G21660	-	Chr3:7624406-7626654	7624406	7626654	2249	1416	-3.79529	8.83e-09	4.1e-08
AT3G21780	AT3G21781	Chr3:7674904-7676519	7674904	7676519	1616	1616	2.13755	5.84e-16	5.33e-15
AT3G21781	AT3G21780	Chr3:7674904-7676519	7674904	7676519	1616	1616	2.13755	5.84e-16	5.33e-15
AT3G21805	-	Chr3:7682362-7682452	7682362	7682452	91	91	-2.45789	1.99e-08	8.88e-08
AT3G21870	-	Chr3:7703799-7704958	7703799	7704958	1160	906	1.80668	1.03e-36	3.55e-35
AT3G21890	-	Chr3:7708833-7709933	7708833	7709933	1101	1101	-2.55082	1.38e-10	7.72e-10
AT3G22100	-	Chr3:7783638-7784469	7783638	7784469	832	832	-3.08647	1.3e-09	6.58e-09
AT3G22460	-	Chr3:7963855-7965907	7963855	7965907	2053	1194	1.8537	7.84e-22	1.11e-20
AT3G22550	-	Chr3:7991403-7993588	7991403	7993588	2186	1860	-3.19572	1.09e-55	1.07e-53
AT3G22740	-	Chr3:8032917-8036005	8032917	8036005	3089	1622	-1.92746	0.00014823	0.00038923
AT3G22840	-	Chr3:8084405-8085669	8084405	8085669	1265	1035	-2.86243	2.11e-14	1.68e-13
AT3G22961	-	Chr3:8142070-8143027	8142070	8143027	958	958	1.65608	0.0007518	0.0017454
AT3G23000	-	Chr3:8172479-8174142	8172479	8174142	1664	1664	-1.67843	2.46e-46	1.43e-44
AT3G23255	-	Chr3:8311722-8313125	8311722	8313125	1404	929	2.01881	1.26e-21	1.75e-20
AT3G23260	-	Chr3:8313334-8314575	8313334	8314575	1242	1242	1.64968	5.8e-05	0.00016198
AT3G23410	-	Chr3:8382672-8386181	8382672	8386181	3510	2672	-1.59852	7.42e-14	5.65e-13
AT3G23550	AT3G23540	Chr3:8448273-8450799	8448273	8450799	2527	1722	4.07434	1.69e-07	6.77e-07
AT3G23580	AT3G23570	Chr3:8459838-8462815	8459838	8462815	2978	1690	-1.63271	5.22e-24	8.44e-23
AT3G23760	-	Chr3:8562745-8564717	8562745	8564717	1973	882	1.80749	1.81e-46	1.07e-44
AT3G23810	-	Chr3:8587622-8589754	8587622	8589754	2133	1932	-3.44025	3.03e-102	2e-99
AT3G23880	-	Chr3:8621986-8623214	8621986	8623214	1229	1229	1.88635	5.53e-24	8.91e-23
AT3G23990	-	Chr3:8668772-8672578	8668772	8672578	3807	2275	-2.02274	1e-51	7.94e-50
AT3G24090	-	Chr3:8697685-8701052	8697685	8701052	3368	2268	-2.55074	4.63e-19	5.32e-18
AT3G24460	AT3G24463	Chr3:8885818-8893203	8885818	8893203	7386	3000	-3.52844	6.15e-44	3.16e-42
AT3G24463	AT3G24460	Chr3:8887006-8888364	8887006	8888364	1359	1287	-1.61126	8.39e-06	2.66e-05
AT3G24500	AT3G24495_AT3G04685_AT3G24503	Chr3:8918267-8919683	8918267	8919683	1417	1206	-2.06851	1.94e-15	1.7e-14
AT3G25110	-	Chr3:9146271-9148525	9146271	9148525	2255	1659	-2.20396	1.18e-18	1.32e-17
AT3G25130	-	Chr3:9152170-9153944	9152170	9153944	1775	1775	-2.04447	3.25e-11	1.93e-10
AT3G25190	-	Chr3:9174398-9175866	9174398	9175866	1469	1019	1.71314	2.22e-10	1.22e-09
AT3G25230	-	Chr3:9188096-9191630	9188096	9191630	3535	2310	-2.92412	9.88e-52	7.85e-50
AT3G25700	-	Chr3:9358719-9360582	9358719	9360582	1864	1864	-2.16913	1.09e-14	8.9e-14
AT3G25770	-	Chr3:9406669-9408071	9406669	9408071	1403	1300	-2.50247	2.5e-12	1.67e-11
AT3G25890	-	Chr3:9475350-9477590	9475350	9477590	2241	2241	1.64833	1.76e-33	5.04e-32
AT3G25910	AT3G04965_AT3G25920	Chr3:9489221-9491130	9489221	9491130	1910	1515	1.86801	6.58e-44	3.37e-42
AT3G26040	-	Chr3:9519741-9521094	9519741	9521094	1354	1354	2.21515	5.25e-09	2.5e-08
AT3G26200	-	Chr3:9589249-9591179	9589249	9591179	1931	1808	5.13028	0.00334823	0.00689236
AT3G26220	-	Chr3:9595930-9597927	9595930	9597927	1998	1883	2.01674	5.04e-40	2.09e-38
AT3G26237	AT3G26240	Chr3:9603179-9604476	9603179	9604476	1298	616	2.2858	2.72e-23	4.19e-22
AT3G26240	AT3G26237	Chr3:9603889-9607193	9603889	9607193	3305	3305	1.84071	6.21e-29	1.34e-27
AT3G26290	-	Chr3:9632608-9634822	9632608	9634822	2215	2048	-2.44302	5.21e-20	6.38e-19
AT3G26440	AT3G26445_AT3G26450	Chr3:9676564-9683499	9676564	9683499	6936	5981	-2.05529	1.99e-74	3.95e-72
AT3G26450	AT3G26440	Chr3:9681235-9683506	9681235	9683506	2272	1024	-2.19814	2.32e-78	5.41e-76
AT3G26500	-	Chr3:9707912-9710100	9707912	9710100	2189	1855	1.82386	2.88e-06	9.81e-06
AT3G26580	-	Chr3:9758797-9760548	9758797	9760548	1752	1388	1.70157	1.6e-40	6.89e-39
AT3G26680	AT3G26670_AT3G05075_AT3G26690	Chr3:9801169-9804282	9801169	9804282	3114	2416	1.92829	7.67e-27	1.48e-25
AT3G26960	AT3G26980	Chr3:9944466-9945861	9944466	9945861	1396	1320	-3.45128	1.22e-06	4.36e-06
AT3G27060	AT3G27050	Chr3:9979841-9981620	9979841	9981620	1780	1692	-2.04599	3.01e-43	1.48e-41
AT3G27170	AT3G05145_AT3G27180	Chr3:10023931-10027198	10023931	10027198	3268	2836	-1.88035	1.3e-29	2.94e-28
AT3G27250	-	Chr3:10061009-10062870	10061009	10062870	1862	1862	-3.7577	6.51e-39	2.55e-37
AT3G27270	-	Chr3:10073082-10076357	10073082	10076357	3276	1760	-1.79151	9.66e-16	8.67e-15
AT3G27550	-	Chr3:10207727-10210231	10207727	10210231	2505	2068	-2.51597	5.52e-21	7.34e-20
AT3G27660	-	Chr3:10243244-10245023	10243244	10245023	1780	1385	-2.70904	4.86e-10	2.57e-09
AT3G27690	AT3G27700	Chr3:10255906-10257489	10255906	10257489	1584	1465	-2.54755	3.55e-19	4.1e-18
AT3G27770	AT3G27750	Chr3:10285657-10287931	10285657	10287931	2275	1480	1.68377	2.87e-32	7.6e-31
AT3G28007	-	Chr3:10408073-10409977	10408073	10409977	1905	1270	-2.95458	1e-17	1.05e-16
AT3G28070	-	Chr3:10447845-10451064	10447845	10451064	3220	2044	-1.9322	1.03e-20	1.34e-19
AT3G28130	-	Chr3:10465260-10468958	10465260	10468958	3699	1887	-1.64826	1.26e-24	2.11e-23
AT3G28220	-	Chr3:10524181-10526733	10524181	10526733	2553	1588	-1.86574	5.77e-12	3.7e-11
AT3G28270	-	Chr3:10538005-10540070	10538005	10540070	2066	2066	-3.85996	1.11e-103	7.6e-101
AT3G28420	-	Chr3:10654470-10655555	10654470	10655555	1086	1086	-2.33217	1.71e-09	8.56e-09
AT3G28650	AT3G00490	Chr3:10735637-10738397	10735637	10738397	2761	2761	2.23189	6.12e-09	2.91e-08
AT3G29030	-	Chr3:11011262-11013451	11011262	11013451	2190	1427	-2.73411	5.01e-51	3.8e-49
AT3G29370	-	Chr3:11278375-11279214	11278375	11279214	840	840	2.81022	1.58e-14	1.27e-13
AT3G30122	-	Chr3:11758478-11761130	11758478	11761130	2653	1601	-2.02058	1.45e-06	5.14e-06
AT3G30775	-	Chr3:12448636-12451556	12448636	12451556	2921	2174	2.67501	9.83e-33	2.66e-31
AT3G41979	AT3G06355	Chr3:14199753-14199916	14199753	14199916	164	164	2.18252	3.09e-14	2.42e-13
AT3G44300	-	Chr3:15983199-15985535	15983199	15985535	2337	1535	2.60968	8.33e-06	2.65e-05
AT3G44750	AT3G44740	Chr3:16297656-16299876	16297656	16299876	2221	1418	-1.74626	1.68e-27	3.36e-26
AT3G44798	-	Chr3:16342295-16343014	16342295	16343014	720	720	2.98405	1.1e-43	5.61e-42
AT3G44850	-	Chr3:16374243-16377263	16374243	16377263	3021	2311	-1.8855	3.41e-23	5.22e-22
AT3G44970	-	Chr3:16432286-16435124	16432286	16435124	2839	1938	-2.8366	1.12e-09	5.68e-09
AT3G44990	-	Chr3:16446935-16448844	16446935	16448844	1910	1393	-2.87176	2.29e-43	1.13e-41
AT3G45130	-	Chr3:16512170-16517781	16512170	16517781	5612	2982	2.13491	0.00022048	0.0005633
AT3G45140	-	Chr3:16525245-16529352	16525245	16529352	4108	3252	-2.173	2.98e-33	8.39e-32
AT3G45290	AT3G07105	Chr3:16617398-16621370	16617398	16621370	3973	1733	2.20383	1.46e-23	2.3e-22
AT3G45300	-	Chr3:16621452-16625043	16621452	16625043	3592	1632	2.14282	2.19e-50	1.59e-48
AT3G45730	-	Chr3:16789780-16790690	16789780	16790690	911	911	2.7092	2.44e-28	5.09e-27
AT3G46230	AT3G46220_AT3G07365	Chr3:16984118-16984841	16984118	16984841	724	724	-6.1301	2.65e-13	1.93e-12
AT3G46640	AT3G46650	Chr3:17183042-17186959	17183042	17186959	3918	3916	1.65256	4.03e-27	7.87e-26
AT3G46658	AT3G46660	Chr3:17188839-17191349	17188839	17191349	2511	2239	1.74453	1.98e-12	1.34e-11
AT3G46660	AT3G46658	Chr3:17189264-17191167	17189264	17191167	1904	1824	1.74452	2.25e-12	1.51e-11
AT3G46690	-	Chr3:17197443-17199363	17197443	17199363	1921	1842	1.8919	1.56e-14	1.25e-13
AT3G46870	-	Chr3:17262943-17264555	17262943	17264555	1613	1251	-1.95447	3.38e-17	3.38e-16
AT3G46940	-	Chr3:17288134-17289006	17288134	17289006	873	873	-2.26184	4.39e-23	6.66e-22
AT3G47340	AT3G47341	Chr3:17437840-17441431	17437840	17441431	3592	2746	3.47864	9.13e-19	1.03e-17
AT3G47460	AT3G47470	Chr3:17486490-17493395	17486490	17493395	6906	4017	-2.64871	7.53e-21	9.87e-20
AT3G47470	AT3G47460	Chr3:17493343-17495033	17493343	17495033	1691	1295	-2.33486	9.72e-54	8.96e-52
AT3G47540	AT3G07775	Chr3:17520958-17522624	17520958	17522624	1667	1358	-1.59062	1.47e-08	6.64e-08
AT3G47800	AT3G47810	Chr3:17634804-17637204	17634804	17637204	2401	1450	1.83096	1.49e-36	5.11e-35
AT3G47960	AT3G47950_AT3G07835	Chr3:17697942-17700923	17697942	17700923	2982	2247	-2.35723	1.09e-42	5.17e-41
AT3G48115	AT3G48120	Chr3:17771170-17772926	17771170	17772926	1757	954	2.00581	2.89e-47	1.77e-45
AT3G48240	-	Chr3:17867131-17868460	17867131	17868460	1330	1246	-4.69014	3.54e-36	1.2e-34
AT3G48250	-	Chr3:17869515-17872032	17869515	17872032	2518	2518	-2.18568	3.18e-09	1.55e-08
AT3G48350	-	Chr3:17905725-17907690	17905725	17907690	1966	1625	-1.8243	2.85e-15	2.46e-14
AT3G48360	-	Chr3:17907767-17910738	17907767	17910738	2972	2623	4.53974	3.07e-13	2.23e-12
AT3G48380	-	Chr3:17916416-17920315	17916416	17920315	3900	2282	2.58093	1.17e-89	3.93e-87
AT3G48390	-	Chr3:17920795-17923496	17920795	17923496	2702	2364	1.9616	2.66e-35	8.54e-34
AT3G48460	-	Chr3:17949416-17951250	17949416	17951250	1835	1394	-3.53682	2.34e-61	2.9e-59
AT3G48530	-	Chr3:17987378-17989763	17987378	17989763	2386	1627	1.70705	3.22e-50	2.32e-48
AT3G48780	-	Chr3:18089020-18093252	18089020	18093252	4233	2772	1.70719	1.7e-50	1.26e-48
AT3G48830	-	Chr3:18103141-18106460	18103141	18106460	3320	1848	-2.39042	6.94e-10	3.61e-09
AT3G49240	AT3G49250	Chr3:18255961-18258203	18255961	18258203	2243	2243	-2.09932	1.97e-28	4.14e-27
AT3G49250	AT3G49240	Chr3:18255960-18260998	18255960	18260998	5039	4111	-1.7986	3.64e-33	1.01e-31
AT3G49570	-	Chr3:18372404-18373147	18372404	18373147	744	744	-2.69801	2.73e-05	8.04e-05
AT3G49580	-	Chr3:18374908-18375940	18374908	18375940	1033	886	-1.90536	1.42e-05	4.36e-05
AT3G49620	-	Chr3:18393747-18397050	18393747	18397050	3304	1538	3.49853	0.00145476	0.00319666
AT3G49630	AT3G49640	Chr3:18397725-18400640	18397725	18400640	2916	1850	1.7129	0.00014497	0.00038148
AT3G49660	-	Chr3:18413564-18415713	18413564	18415713	2150	1570	-2.17431	7.69e-09	3.6e-08
AT3G49680	-	Chr3:18422542-18425758	18422542	18425758	3217	1753	-1.76653	1.5e-43	7.54e-42
AT3G49780	-	Chr3:18465318-18467224	18465318	18467224	1907	1642	1.68668	1.89e-08	8.46e-08
AT3G50260	-	Chr3:18634546-18635514	18634546	18635514	969	969	2.08495	2.39e-12	1.59e-11
AT3G50300	-	Chr3:18643860-18645510	18643860	18645510	1651	1651	-1.80182	0.00016285	0.00042454
AT3G50400	-	Chr3:18704764-18706672	18704764	18706672	1909	1393	-2.24129	3.49e-07	1.34e-06
AT3G50700	-	Chr3:18840411-18843053	18840411	18843053	2643	2117	1.62027	3.08e-17	3.09e-16
AT3G50760	-	Chr3:18867834-18869399	18867834	18869399	1566	1566	-3.19904	1.51e-21	2.09e-20
AT3G51238	AT3G51240	Chr3:19025110-19026779	19025110	19026779	1670	1670	-2.60841	1.12e-26	2.13e-25
AT3G51240	AT3G51238	Chr3:19025192-19026872	19025192	19026872	1681	1508	-2.60841	1.12e-26	2.13e-25
AT3G51330	-	Chr3:19053272-19056447	19053272	19056447	3176	2278	1.72479	5.47e-21	7.27e-20
AT3G51750	AT3G51760	Chr3:19196362-19197356	19196362	19197356	995	726	-2.749	2.93e-18	3.19e-17
AT3G51895	-	Chr3:19251287-19255922	19251287	19255922	4636	2438	-1.63616	9.68e-23	1.44e-21
AT3G52060	AT3G52072	Chr3:19310531-19312281	19310531	19312281	1751	1664	1.6137	3.13e-37	1.11e-35
AT3G52170	-	Chr3:19346752-19349555	19346752	19349555	2804	1996	-1.59216	1.04e-12	7.21e-12
AT3G52240	AT3G52230	Chr3:19372634-19375960	19372634	19375960	3327	2472	1.75269	5.38e-46	3.08e-44
AT3G52345	AT3G52340	Chr3:19409368-19409439	19409368	19409439	72	72	-2.24737	4.16e-07	1.57e-06
AT3G52370	-	Chr3:19417372-19419913	19417372	19419913	2542	1852	-3.03657	1.69e-42	7.95e-41
AT3G52630	AT3G52640	Chr3:19513937-19514868	19513937	19514868	932	703	-2.43097	1.2e-07	4.89e-07
AT3G53230	-	Chr3:19723350-19727128	19723350	19727128	3779	3153	-2.79329	9.56e-23	1.42e-21
AT3G53650	-	Chr3:19889297-19890251	19889297	19890251	955	955	-2.4823	5.04e-08	2.15e-07
AT3G53830	-	Chr3:19940499-19943885	19940499	19943885	3387	2172	-4.72146	4.77e-75	9.66e-73
AT3G53940	-	Chr3:19970929-19973769	19970929	19973769	2841	1733	-1.79947	8.2e-12	5.2e-11
AT3G53950	-	Chr3:19975339-19977532	19975339	19977532	2194	2194	1.65492	6.02e-32	1.56e-30
AT3G54150	-	Chr3:20050564-20052931	20050564	20052931	2368	1486	1.9494	6.76e-05	0.00018669
AT3G54510	AT3G54520	Chr3:20180007-20183588	20180007	20183588	3582	3006	1.67133	4.05e-13	2.91e-12
AT3G54600	-	Chr3:20210792-20213172	20210792	20213172	2381	1752	-2.2742	3.07e-52	2.56e-50
AT3G54750	AT3G54740	Chr3:20264634-20268885	20264634	20268885	4252	2265	-1.60533	2.21e-08	9.8e-08
AT3G54820	-	Chr3:20301759-20304309	20301759	20304309	2551	1790	-1.73168	3.71e-18	4e-17
AT3G54910	AT3G54920	Chr3:20342753-20345594	20342753	20345594	2842	2554	2.24392	1.59e-61	1.99e-59
AT3G54920	AT3G54910_AT3G08445	Chr3:20344785-20348659	20344785	20348659	3875	2214	2.94201	2.62e-107	2.42e-104
AT3G55010	-	Chr3:20386597-20388860	20386597	20388860	2264	1702	-1.83913	3.7e-44	1.94e-42
AT3G55110	-	Chr3:20424550-20427384	20424550	20427384	2835	2540	-1.93891	3.13e-13	2.27e-12
AT3G55120	-	Chr3:20430059-20431597	20430059	20431597	1539	1112	-1.6741	1.55e-19	1.84e-18
AT3G55240	-	Chr3:20473335-20475332	20473335	20475332	1998	1456	-2.96375	2.73e-07	1.06e-06
AT3G55280	-	Chr3:20500234-20501738	20500234	20501738	1505	907	-1.76094	1.87e-30	4.44e-29
AT3G55340	-	Chr3:20515630-20518059	20515630	20518059	2430	2063	-1.74176	7.8e-19	8.85e-18
AT3G55360	AT3G55350	Chr3:20520930-20523098	20520930	20523098	2169	1431	-1.73433	5.8e-41	2.54e-39
AT3G55500	-	Chr3:20574752-20576249	20574752	20576249	1498	1251	-2.5605	2.27e-14	1.8e-13
AT3G55510	-	Chr3:20578922-20582505	20578922	20582505	3584	2519	-1.77441	9.74e-22	1.37e-20
AT3G55690	-	Chr3:20666887-20668789	20666887	20668789	1903	1615	-1.62063	2.86e-05	8.4e-05
AT3G55760	-	Chr3:20700314-20703130	20700314	20703130	2817	2315	-2.35681	3.48e-28	7.21e-27
AT3G56070	-	Chr3:20806566-20808168	20806566	20808168	1603	1275	-1.95155	1.83e-34	5.55e-33
AT3G56080	-	Chr3:20810309-20813110	20810309	20813110	2802	2257	-1.97385	3.52e-31	8.74e-30
AT3G56260	AT3G56250	Chr3:20867970-20869024	20867970	20869024	1055	1055	-1.70994	3.74e-17	3.74e-16
AT3G56270	-	Chr3:20870000-20872107	20870000	20872107	2108	1814	-2.17397	2.54e-21	3.44e-20
AT3G56275	-	Chr3:20872790-20873571	20872790	20873571	782	782	-3.05833	7.9e-41	3.44e-39
AT3G56330	-	Chr3:20890235-20892002	20890235	20892002	1768	1386	-2.38524	6.65e-14	5.09e-13
AT3G56680	AT3G56690	Chr3:20991280-20993686	20991280	20993686	2407	1559	1.7104	4.16e-40	1.74e-38
AT3G57010	-	Chr3:21095600-21097481	21095600	21097481	1882	1550	-1.6253	2.52e-14	1.99e-13
AT3G57062	AT3G08835	Chr3:21121323-21122569	21121323	21122569	1247	1247	-2.13332	5.63e-27	1.1e-25
AT3G57150	-	Chr3:21153815-21156075	21153815	21156075	2261	2261	-1.7882	1.08e-38	4.18e-37
AT3G57490	-	Chr3:21279596-21281064	21279596	21281064	1469	1236	-1.61318	2.64e-30	6.19e-29
AT3G57520	-	Chr3:21288742-21293171	21288742	21293171	4430	2797	2.03329	3.15e-21	4.23e-20
AT3G57540	-	Chr3:21301397-21303230	21301397	21303230	1834	1423	-1.93215	9.45e-13	6.55e-12
AT3G57640	-	Chr3:21344708-21346235	21344708	21346235	1528	1528	1.66129	0.00060853	0.00143831
AT3G57660	AT3G08945	Chr3:21353497-21363201	21353497	21363201	9705	5649	-1.95197	3.5e-26	6.35e-25
AT3G57760	-	Chr3:21395297-21397244	21395297	21397244	1948	1756	1.64064	7.04e-08	2.94e-07
AT3G58490	AT3G58500	Chr3:21632812-21635178	21632812	21635178	2367	1625	1.78696	1.61e-53	1.45e-51
AT3G58670	-	Chr3:21703385-21706137	21703385	21706137	2753	1547	2.02247	6.68e-42	3.07e-40
AT3G58990	-	Chr3:21797058-21798303	21797058	21798303	1246	1246	-3.76637	2.93e-59	3.37e-57
AT3G59140	-	Chr3:21863348-21869036	21863348	21869036	5689	4868	-2.65002	2.61e-34	7.82e-33
AT3G59350	-	Chr3:21932337-21935231	21932337	21935231	2895	2691	2.9885	2.48e-122	5.08e-119
AT3G59670	-	Chr3:22039476-22042726	22039476	22042726	3251	2067	-2.22605	1.55e-37	5.58e-36
AT3G59890	-	Chr3:22123982-22126630	22123982	22126630	2649	1808	-2.04087	1.32e-10	7.41e-10
AT3G60140	-	Chr3:22216540-22220824	22216540	22220824	4285	2335	3.93549	7.82e-08	3.26e-07
AT3G60250	-	Chr3:22270270-22272173	22270270	22272173	1904	1634	1.80336	1.81e-54	1.7e-52
AT3G60300	-	Chr3:22285138-22287548	22285138	22287548	2411	1551	1.81603	3.07e-52	2.56e-50
AT3G60320	-	Chr3:22291886-22295529	22291886	22295529	3644	2879	1.63087	3.88e-30	9.03e-29
AT3G60440	-	Chr3:22337791-22339520	22337791	22339520	1730	1455	-1.77456	7.82e-20	9.42e-19
AT3G60530	-	Chr3:22373013-22374554	22373013	22374554	1542	1465	3.57447	1.03e-149	4.76e-146
AT3G60930	-	Chr3:22514027-22516871	22514027	22516871	2845	2343	4.18162	5.6e-55	5.35e-53
AT3G61060	AT3G61070	Chr3:22602816-22604582	22602816	22604582	1767	1472	1.92233	7.39e-31	1.79e-29
AT3G61160	AT3G61170	Chr3:22635803-22638817	22635803	22638817	3015	2015	2.90315	2.44e-68	4.02e-66
AT3G61170	AT3G61160	Chr3:22638691-22641359	22638691	22641359	2669	2474	1.71785	1.46e-11	8.98e-11
AT3G61198	-	Chr3:22655884-22656599	22655884	22656599	716	622	3.40111	1.1e-22	1.63e-21
AT3G61210	-	Chr3:22658632-22659896	22658632	22659896	1265	1116	1.76799	2.51e-24	4.14e-23
AT3G61260	-	Chr3:22675061-22676851	22675061	22676851	1791	1131	2.53142	1.21e-78	2.9e-76
AT3G61810	AT3G61800	Chr3:22877168-22878550	22877168	22878550	1383	1209	-2.9499	4.75e-11	2.79e-10
AT3G61820	-	Chr3:22879720-22881775	22879720	22881775	2056	2056	-1.7322	1.76e-15	1.54e-14
AT3G61880	-	Chr3:22905867-22907958	22905867	22907958	2092	1920	-2.20397	0.00013837	0.0003651
AT3G61898	-	Chr3:22922550-22922940	22922550	22922940	391	305	-2.13627	1.61e-12	1.1e-11
AT3G61920	-	Chr3:22932454-22933362	22932454	22933362	909	909	-5.53907	2.54e-19	2.97e-18
AT3G61950	-	Chr3:22939388-22941508	22939388	22941508	2121	2010	-2.56238	1.21e-12	8.35e-12
AT3G62050	-	Chr3:22978002-22979158	22978002	22979158	1157	991	-1.69617	0.00192138	0.00413283
AT3G62150	AT3G62140	Chr3:23008653-23014030	23008653	23014030	5378	4444	2.48343	4.36e-36	1.46e-34
AT3G62690	AT3G62695	Chr3:23185348-23186720	23185348	23186720	1373	1373	-2.12041	1.37e-13	1.02e-12
AT3G62695	AT3G62690	Chr3:23185929-23186129	23185929	23186129	201	201	-1.93125	8.49e-09	3.95e-08
AT3G62950	-	Chr3:23266227-23267090	23266227	23267090	864	864	1.63131	3.32e-07	1.27e-06
AT3G63380	-	Chr3:23406484-23410360	23406484	23410360	3877	3877	1.88109	3.66e-11	2.17e-10
AT4G00330	-	Chr4:142570-145719	142570	145719	3150	1623	1.99967	6.83e-56	6.77e-54
AT4G00620	AT4G00630	Chr4:258987-261289	258987	261289	2303	1862	-1.83954	2.85e-32	7.55e-31
AT4G00950	-	Chr4:405623-407142	405623	407142	1520	1292	1.61944	3.3e-17	3.31e-16
AT4G01000	AT4G00990	Chr4:431516-434029	431516	434029	2514	1895	1.6521	2.86e-44	1.51e-42
AT4G01060	-	Chr4:460395-461246	460395	461246	852	652	-3.68557	2.37e-35	7.65e-34
AT4G01080	-	Chr4:466298-468294	466298	468294	1997	1676	-3.35225	3.38e-18	3.66e-17
AT4G01335	-	Chr4:553332-554187	553332	554187	856	742	2.93302	2.46e-09	1.21e-08
AT4G01990	-	Chr4:871126-872920	871126	872920	1795	1686	-1.64844	1.15e-09	5.83e-09
AT4G02360	-	Chr4:1041086-1041802	1041086	1041802	717	717	-1.84625	1.01e-09	5.15e-09
AT4G02370	-	Chr4:1042235-1043283	1042235	1043283	1049	1049	1.6944	1.93e-17	1.98e-16
AT4G02380	-	Chr4:1046042-1047105	1046042	1047105	1064	968	6.6438	2.08e-242	3.83e-238
AT4G02770	-	Chr4:1229031-1230164	1229031	1230164	1134	1134	-1.75155	5.25e-18	5.6e-17
AT4G02845	-	Chr4:2506787-2507911	2506787	2507911	1125	1125	1.7013	5.23e-34	1.54e-32
AT4G02930	-	Chr4:1295375-1298500	1295375	1298500	3126	1887	-1.71148	2.84e-33	8.01e-32
AT4G02970	-	Chr4:1317499-1319179	1317499	1319179	1681	813	2.33133	8.3e-13	5.78e-12
AT4G03060	-	Chr4:1351688-1354096	1351688	1354096	2409	2095	-4.07429	9.53e-25	1.6e-23
AT4G03065	AT4G21410_AT4G21420	Chr4:11404931-11406015	11404931	11406015	1085	651	1.81945	4.2e-05	0.00011998
AT4G03070	AT4G03080	Chr4:1358267-1359698	1358267	1359698	1432	1222	-1.99321	2.8e-13	2.03e-12
AT4G03510	AT4G03505	Chr4:1557120-1559437	1557120	1559437	2318	2318	1.63424	5.41e-15	4.54e-14
AT4G03820	-	Chr4:1771833-1774532	1771833	1774532	2700	1844	-1.74447	8.2e-18	8.63e-17
AT4G03905	AT4G03915_AT4G03925	Chr4:687493-687992	687493	687992	500	500	-4.1523	2.21e-11	1.33e-10
AT4G04020	-	Chr4:1931883-1933950	1931883	1933950	2068	1639	-5.22565	1.53e-93	6.25e-91
AT4G04325	AT4G02880	Chr4:1276901-1277094	1276901	1277094	194	194	1.6498	2.05e-15	1.79e-14
AT4G04595	-	Chr4:1476284-1476750	1476284	1476750	467	467	1.63497	3.11e-06	1.05e-05
AT4G04610	AT4G04614	Chr4:2324878-2327064	2324878	2327064	2187	1935	-2.34699	9.61e-09	4.44e-08
AT4G04750	-	Chr4:2417800-2422822	2417800	2422822	5023	1957	-1.85202	1.67e-13	1.24e-12
AT4G04790	-	Chr4:2434869-2439403	2434869	2439403	4535	2734	-2.44182	8.18e-10	4.22e-09
AT4G04940	AT4G04930	Chr4:2511028-2517217	2511028	2517217	6190	3103	-2.45323	2.55e-32	6.78e-31
AT4G05020	-	Chr4:2572427-2576599	2572427	2576599	4173	2562	-2.21358	4.15e-17	4.11e-16
AT4G05071	-	Chr4:2594154-2594297	2594154	2594297	144	144	2.40423	9.43e-05	0.00025623
AT4G05150	-	Chr4:2660156-2662908	2660156	2662908	2753	1850	2.42779	2.41e-95	1.08e-92
AT4G05330	-	Chr4:2720493-2723214	2720493	2723214	2722	1594	1.91013	1.39e-27	2.79e-26
AT4G05440	-	Chr4:2757163-2758585	2757163	2758585	1423	1423	-1.58732	2.15e-18	2.36e-17
AT4G06410	AT4G16670	Chr4:9386180-9387271	9386180	9387271	1092	944	2.03687	1.85e-58	2.07e-56
AT4G06415	AT4G16680	Chr4:9390464-9390930	9390464	9390930	467	467	2.51664	1.77e-12	1.2e-11
AT4G06746	-	Chr4:4073717-4074735	4073717	4074735	1019	1019	2.27782	1.07e-05	3.35e-05
AT4G06785	AT4G18400	Chr4:10171152-10171273	10171152	10171273	122	122	1.58783	1.47e-09	7.37e-09
AT4G08015	AT4G28180	Chr4:13982990-13983427	13982990	13983427	438	438	1.85147	8.72e-10	4.48e-09
AT4G08040	-	Chr4:4886962-4889224	4886962	4889224	2263	1818	1.63976	0.00034915	0.00085906
AT4G08330	AT4G08320_AT4G05405	Chr4:5255120-5256778	5255120	5256778	1659	1012	1.65593	1.57e-20	2.02e-19
AT4G08555	-	Chr4:5448049-5448638	5448049	5448638	590	590	4.04436	1.47e-15	1.29e-14
AT4G08570	-	Chr4:5454580-5456100	5454580	5456100	1521	1121	-5.09257	2.71e-08	1.19e-07
AT4G08785	AT4G33300_AT4G33310	Chr4:16054583-16056611	16054583	16056611	2029	1066	1.8324	1.09e-09	5.54e-09
AT4G08950	-	Chr4:5740219-5741591	5740219	5741591	1373	1373	2.29813	1.47e-52	1.25e-50
AT4G09375	AT4G36730	Chr4:17311769-17312229	17311769	17312229	461	461	1.70542	2.25e-20	2.83e-19
AT4G09460	-	Chr4:5992908-5994258	5992908	5994258	1351	1042	1.78143	2.04e-26	3.8e-25
AT4G09500	-	Chr4:6018021-6019759	6018021	6019759	1739	1739	-3.87991	2.51e-50	1.82e-48
AT4G09510	-	Chr4:6021160-6024042	6021160	6024042	2883	2281	-1.62269	1.19e-19	1.42e-18
AT4G09900	-	Chr4:6221628-6224221	6221628	6224221	2594	1486	-2.21463	9.13e-34	2.65e-32
AT4G10250	-	Chr4:6370338-6371372	6370338	6371372	1035	1035	-10.5926	1.74e-08	7.81e-08
AT4G10620	-	Chr4:6564183-6566504	6564183	6566504	2322	2010	-1.62059	8.32e-16	7.52e-15
AT4G10690	-	Chr4:6589132-6593688	6589132	6593688	4557	4557	-1.87461	5.01e-16	4.59e-15
AT4G10770	-	Chr4:6628398-6632676	6628398	6632676	4279	2782	-1.75658	3.47e-28	7.21e-27
AT4G10910	AT4G10920	Chr4:6696712-6697455	6696712	6697455	744	744	3.24603	4.68e-13	3.34e-12
AT4G11190	-	Chr4:6826587-6827389	6826587	6827389	803	803	-2.00137	0.00045265	0.00109256
AT4G11310	-	Chr4:6883513-6885517	6883513	6885517	2005	1375	2.59576	0.00180765	0.00390657
AT4G11360	-	Chr4:6905848-6906856	6905848	6906856	1009	1009	1.77292	2.83e-35	9.06e-34
AT4G11650	-	Chr4:7024852-7026224	7024852	7026224	1373	1121	1.60977	0.00225308	0.00478932
AT4G12030	-	Chr4:7210807-7213376	7210807	7213376	2570	2209	-3.21579	3.14e-52	2.59e-50
AT4G12400	AT4G12390	Chr4:7338018-7341363	7338018	7341363	3346	2723	-3.74253	1.23e-22	1.82e-21
AT4G12710	-	Chr4:7484668-7486829	7484668	7486829	2162	1677	1.84757	6.56e-32	1.69e-30
AT4G12735	-	Chr4:7493716-7494234	7493716	7494234	519	519	4.62126	4.27e-12	2.78e-11
AT4G12880	-	Chr4:7544381-7545512	7544381	7545512	1132	923	-2.11874	4.79e-35	1.51e-33
AT4G12970	-	Chr4:7585869-7587099	7585869	7587099	1231	985	1.70867	3.35e-27	6.57e-26
AT4G13310	-	Chr4:7750305-7753210	7750305	7753210	2906	1999	1.65479	1.71e-06	5.99e-06
AT4G13340	-	Chr4:7758275-7761362	7758275	7761362	3088	3088	2.25488	8.15e-11	4.68e-10
AT4G13750	-	Chr4:7975064-7987687	7975064	7987687	12624	8446	-2.09638	8.83e-23	1.32e-21
AT4G13770	-	Chr4:7990429-7992429	7990429	7992429	2001	1909	-2.73522	1.61e-62	2.13e-60
AT4G13800	AT4G13810	Chr4:8001795-8004767	8001795	8004767	2973	2348	-2.89349	3.37e-24	5.51e-23
AT4G13840	-	Chr4:8013575-8016582	8013575	8016582	3008	2056	-1.68662	3.29e-27	6.47e-26
AT4G13930	-	Chr4:8047692-8050157	8047692	8050157	2466	1873	-1.89181	3.59e-66	5.47e-64
AT4G13990	-	Chr4:8084162-8086788	8084162	8086788	2627	2517	-2.61867	5.51e-19	6.31e-18
AT4G14130	AT4G14120	Chr4:8137020-8138392	8137020	8138392	1373	1207	1.69463	1.43e-26	2.7e-25
AT4G14145	-	Chr4:8152248-8153678	8152248	8153678	1431	840	1.60654	4.41e-29	9.63e-28
AT4G14310	AT4G14305	Chr4:8236723-8240388	8236723	8240388	3666	3158	-1.65084	2.2e-08	9.78e-08
AT4G14385	AT4G14380	Chr4:8286745-8288952	8286745	8288952	2208	1872	1.62704	3.89e-33	1.08e-31
AT4G14400	-	Chr4:8294165-8299195	8294165	8299195	5031	3228	1.84663	8.2e-16	7.42e-15
AT4G14440	-	Chr4:8306590-8307934	8306590	8307934	1345	1345	-1.89313	1.63e-49	1.15e-47
AT4G14680	AT4G14675	Chr4:8413263-8415650	8413263	8415650	2388	2011	-2.09453	1.53e-11	9.36e-11
AT4G14690	-	Chr4:8418242-8419325	8418242	8419325	1084	909	-3.71016	5.91e-12	3.79e-11
AT4G14819	AT4G14820	Chr4:8507263-8507789	8507263	8507789	527	527	-4.54015	8.36e-05	0.00022816
AT4G15248	-	Chr4:8708841-8709482	8708841	8709482	642	642	-2.37917	1.67e-21	2.3e-20
AT4G15610	-	Chr4:8908763-8910945	8908763	8910945	2183	1819	1.89657	8.76e-13	6.1e-12
AT4G15640	-	Chr4:8918968-8921994	8918968	8921994	3027	1772	-2.04281	1.42e-24	2.36e-23
AT4G15660	-	Chr4:8925571-8926510	8925571	8926510	940	940	2.13895	2.22e-10	1.22e-09
AT4G15670	-	Chr4:8929031-8929813	8929031	8929813	783	783	2.47773	6.21e-12	3.97e-11
AT4G15680	-	Chr4:8931617-8932317	8931617	8932317	701	701	2.06556	7.57e-09	3.55e-08
AT4G15690	-	Chr4:8934296-8934961	8934296	8934961	666	666	2.33103	5.05e-10	2.66e-09
AT4G15700	-	Chr4:8937358-8938124	8937358	8938124	767	767	2.32711	0.00328182	0.00677077
AT4G15760	-	Chr4:8972649-8974769	8972649	8974769	2121	1662	2.12544	3.04e-60	3.66e-58
AT4G15780	-	Chr4:8979819-8981829	8979819	8981829	2011	1065	1.67718	2.8e-42	1.3e-40
AT4G15990	-	Chr4:9060953-9061833	9060953	9061833	881	881	1.89404	6.53e-07	2.42e-06
AT4G16330	AT4G16310	Chr4:9225859-9228103	9225859	9228103	2245	2084	1.64777	1.38e-37	4.98e-36
AT4G16563	-	Chr4:9329620-9331646	9329620	9331646	2027	2027	2.32328	3.91e-21	5.24e-20
AT4G16670	AT4G06410_AT4G16680	Chr4:9385119-9387754	9385119	9387754	2636	1773	1.84388	1.97e-49	1.36e-47
AT4G16680	AT4G16670_AT4G06415	Chr4:9387393-9391726	9387393	9391726	4334	4105	1.75415	2.38e-33	6.75e-32
AT4G16690	-	Chr4:9391964-9393650	9391964	9393650	1687	1456	2.00436	4.89e-29	1.06e-27
AT4G16870	-	Chr4:9483955-9488397	9483955	9488397	4443	4443	2.95452	1.16e-28	2.49e-27
AT4G16955	AT4G16950	Chr4:9539931-9540961	9539931	9540961	1031	902	1.65726	1.07e-26	2.03e-25
AT4G17160	AT4G17150	Chr4:9641859-9643738	9641859	9643738	1880	936	7.85816	0.00098364	0.00223165
AT4G17340	-	Chr4:9698940-9700472	9698940	9700472	1533	1353	-2.64587	3.55e-51	2.74e-49
AT4G17490	-	Chr4:9752824-9754161	9752824	9754161	1338	1338	2.39743	2.91e-10	1.57e-09
AT4G17500	-	Chr4:9759203-9760391	9759203	9760391	1189	1189	1.8326	1.75e-22	2.56e-21
AT4G17695	-	Chr4:9847933-9850927	9847933	9850927	2995	1399	-1.89429	1.48e-13	1.1e-12
AT4G17730	AT4G17740	Chr4:9865103-9867022	9865103	9867022	1920	1403	2.24586	1.99e-77	4.53e-75
AT4G17770	AT4G17780	Chr4:9876172-9880386	9876172	9880386	4215	3403	-2.56007	3.98e-30	9.24e-29
AT4G18010	-	Chr4:9990988-9994524	9990988	9994524	3537	2675	1.76627	2.98e-36	1.01e-34
AT4G18170	-	Chr4:10061214-10062893	10061214	10062893	1680	1453	2.10498	5.66e-09	2.7e-08
AT4G18203	AT4G18197	Chr4:10072744-10073659	10072744	10073659	916	234	1.66743	1.09e-06	3.93e-06
AT4G18215	AT4G18210_AT4G18220	Chr4:10077201-10079928	10077201	10079928	2728	747	-1.58765	6.41e-19	7.31e-18
AT4G18220	AT4G18215_AT4G18230	Chr4:10078638-10080362	10078638	10080362	1725	1556	-2.22337	1.5e-31	3.77e-30
AT4G18270	-	Chr4:10098673-10102107	10098673	10102107	3435	2344	-2.47572	1.6e-20	2.05e-19
AT4G18280	-	Chr4:10103866-10104837	10103866	10104837	972	972	-2.1214	3.52e-14	2.74e-13
AT4G18400	AT4G06780_AT4G18395_AT4G06785	Chr4:10169866-10171273	10169866	10171273	1408	534	1.59634	2.94e-12	1.95e-11
AT4G18440	-	Chr4:10186073-10188981	10186073	10188981	2909	2072	-3.51917	1.19e-79	2.97e-77
AT4G18510	-	Chr4:10211577-10212452	10211577	10212452	876	876	2.10423	2.22e-05	6.63e-05
AT4G18740	AT4G18730	Chr4:10303343-10304624	10303343	10304624	1282	1090	1.66486	5.33e-31	1.3e-29
AT4G19170	-	Chr4:10481619-10483879	10481619	10483879	2261	2261	-1.69198	8.58e-27	1.65e-25
AT4G19370	-	Chr4:10566068-10567838	10566068	10567838	1771	1152	1.76605	6.71e-06	2.16e-05
AT4G19390	-	Chr4:10574726-10577404	10574726	10577404	2679	1445	1.68356	9.08e-30	2.08e-28
AT4G19410	AT4G19400	Chr4:10580893-10585861	10580893	10585861	4969	2174	1.8583	7.06e-53	6.14e-51
AT4G19880	-	Chr4:10784347-10786556	10784347	10786556	2210	1673	1.79825	1.58e-26	2.97e-25
AT4G20020	-	Chr4:10844131-10846163	10844131	10846163	2033	1622	-2.13827	1.23e-47	7.78e-46
AT4G20070	-	Chr4:10861382-10864765	10861382	10864765	3384	1980	2.36639	5.18e-28	1.06e-26
AT4G20380	AT4G20390	Chr4:11004503-11006968	11004503	11006968	2466	1667	2.05156	1.61e-62	2.13e-60
AT4G20910	-	Chr4:11185936-11191123	11185936	11191123	5188	3471	-1.89208	1.01e-17	1.05e-16
AT4G21140	-	Chr4:11277185-11278318	11277185	11278318	1134	1134	-1.81299	5.49e-18	5.83e-17
AT4G21320	AT4G21323	Chr4:11340362-11342075	11340362	11342075	1714	1334	-1.9979	7.37e-09	3.46e-08
AT4G21400	AT4G21410	Chr4:11398857-11402180	11398857	11402180	3324	3049	2.29374	9.68e-15	7.91e-14
AT4G21410	AT4G21400_AT4G03065	Chr4:11401711-11405235	11401711	11405235	3525	3076	2.04849	2.62e-14	2.07e-13
AT4G21440	-	Chr4:11418199-11419769	11418199	11419769	1571	1396	-2.03588	1.56e-09	7.82e-09
AT4G21450	-	Chr4:11425933-11428435	11425933	11428435	2503	1719	1.69554	7.99e-42	3.65e-40
AT4G21534	-	Chr4:11456126-11459223	11456126	11459223	3098	1867	2.72723	3.44e-75	7.05e-73
AT4G21680	AT4G21670	Chr4:11517353-11519805	11517353	11519805	2453	2186	3.65869	3.56e-14	2.77e-13
AT4G21880	-	Chr4:11604986-11610651	11604986	11610651	5666	2776	-2.39279	5.55e-23	8.36e-22
AT4G21926	AT4G21930	Chr4:11638658-11640164	11638658	11640164	1507	707	-2.88716	2.89e-23	4.44e-22
AT4G21930	AT4G21926	Chr4:11639757-11640583	11639757	11640583	827	827	-2.85339	1.37e-26	2.59e-25
AT4G21940	-	Chr4:11640735-11643762	11640735	11643762	3028	2234	-2.44014	1.15e-20	1.49e-19
AT4G22560	-	Chr4:11880080-11881088	11880080	11881088	1009	1009	-2.75471	5.09e-10	2.68e-09
AT4G22880	-	Chr4:12004726-12006209	12004726	12006209	1484	1400	-6.125	4.31e-35	1.37e-33
AT4G23020	-	Chr4:12066173-12068624	12066173	12068624	2452	1699	-2.29948	1e-11	6.28e-11
AT4G23060	AT4G23070	Chr4:12086898-12090714	12086898	12090714	3817	2146	2.24241	2.28e-29	5.06e-28
AT4G23470	AT4G23460_AT4G23490	Chr4:12248842-12251396	12248842	12251396	2555	1858	1.67128	4.36e-40	1.82e-38
AT4G23500	-	Chr4:12264462-12267285	12264462	12267285	2824	1877	-1.73006	1.22e-19	1.45e-18
AT4G23600	-	Chr4:12310379-12313212	12310379	12313212	2834	2310	-5.99049	6.24e-235	5.75e-231
AT4G23620	AT4G23610	Chr4:12314583-12316725	12314583	12316725	2143	1333	-1.82076	7.37e-21	9.68e-20
AT4G23680	-	Chr4:12336134-12337599	12336134	12337599	1466	920	-2.34063	7.41e-32	1.9e-30
AT4G24190	-	Chr4:12551552-12556058	12551552	12556058	4507	3033	-1.6157	7.74e-36	2.57e-34
AT4G24230	AT4G24220	Chr4:12566631-12568866	12566631	12568866	2236	1810	2.58217	1.22e-73	2.34e-71
AT4G24413	-	Chr4:12625014-12625560	12625014	12625560	547	261	-3.11468	4.35e-13	3.11e-12
AT4G24630	-	Chr4:12714624-12717390	12714624	12717390	2767	1798	1.66767	8.18e-35	2.55e-33
AT4G24830	-	Chr4:12792827-12796031	12792827	12796031	3205	1917	-1.80085	5.39e-48	3.43e-46
AT4G24960	-	Chr4:12827856-12829303	12827856	12829303	1448	1081	-2.20977	3.81e-40	1.61e-38
AT4G25200	-	Chr4:12916926-12918110	12916926	12918110	1185	1048	-5.68288	4.05e-05	0.00011564
AT4G25280	-	Chr4:12938956-12941207	12938956	12941207	2252	1273	-1.6004	3.49e-13	2.52e-12
AT4G25340	-	Chr4:12959349-12962771	12959349	12962771	3423	1897	-2.87265	1.18e-36	4.04e-35
AT4G25470	-	Chr4:13015250-13016235	13015250	13016235	986	986	3.13644	1.62e-07	6.5e-07
AT4G25500	AT4G25510	Chr4:13024498-13027484	13024498	13027484	2987	2536	1.70049	1.35e-44	7.29e-43
AT4G25580	-	Chr4:13056183-13058810	13056183	13058810	2628	2254	2.6048	1.46e-06	5.15e-06
AT4G25630	AT4G25631	Chr4:13074090-13076432	13074090	13076432	2343	1339	-2.66846	1.86e-62	2.43e-60
AT4G25810	-	Chr4:13128394-13129927	13128394	13129927	1534	1373	3.13758	5.84e-53	5.13e-51
AT4G25940	-	Chr4:13169506-13172904	13169506	13172904	3399	2296	1.94785	1.49e-20	1.92e-19
AT4G26180	-	Chr4:13259969-13262110	13259969	13262110	2142	1599	1.68617	1.14e-18	1.28e-17
AT4G26290	AT4G26288	Chr4:13307595-13307822	13307595	13307822	228	228	1.63643	0.00035378	0.00086882
AT4G26400	AT4G26390	Chr4:13344595-13346597	13344595	13346597	2003	1683	2.55475	1.97e-99	1.07e-96
AT4G26770	AT4G26780	Chr4:13482064-13484943	13482064	13484943	2880	1845	-2.76146	1.3e-14	1.05e-13
AT4G26780	AT4G26770	Chr4:13484839-13486858	13484839	13486858	2020	1509	-3.1317	2.9e-48	1.85e-46
AT4G26790	AT4G26795	Chr4:13487457-13489376	13487457	13489376	1920	1685	-2.77105	6.11e-54	5.66e-52
AT4G26795	AT4G26790	Chr4:13487209-13489637	13487209	13489637	2429	1826	-2.64816	2e-49	1.38e-47
AT4G26950	-	Chr4:13533391-13534498	13533391	13534498	1108	1108	-3.3262	3.97e-11	2.35e-10
AT4G27130	AT4G27120	Chr4:13604466-13606468	13604466	13606468	2003	960	1.89568	2.05e-57	2.16e-55
AT4G27490	-	Chr4:13739748-13741898	13739748	13741898	2151	1498	-1.66281	2.1e-18	2.3e-17
AT4G27520	-	Chr4:13750156-13752103	13750156	13752103	1948	1846	-2.07886	1.33e-25	2.35e-24
AT4G27560	-	Chr4:13759800-13761603	13759800	13761603	1804	1804	-2.80754	2.84e-37	1.01e-35
AT4G27840	-	Chr4:13864919-13866607	13864919	13866607	1689	1689	-1.79619	3.44e-23	5.26e-22
AT4G27880	-	Chr4:13883167-13885063	13883167	13885063	1897	1576	1.73695	1.63e-44	8.67e-43
AT4G28085	-	Chr4:13959872-13960750	13959872	13960750	879	879	2.23879	2.66e-08	1.17e-07
AT4G28180	AT4G28170_AT4G08015	Chr4:13982796-13983717	13982796	13983717	922	922	1.90901	1.72e-11	1.05e-10
AT4G28190	-	Chr4:13984695-13987510	13984695	13987510	2816	2325	2.54213	1.44e-45	8.08e-44
AT4G28250	-	Chr4:13999625-14002124	13999625	14002124	2500	2089	-2.98321	1.02e-56	1.05e-54
AT4G28650	AT4G28640_AT4G28652	Chr4:14143958-14147537	14143958	14147537	3580	3500	1.88539	9.45e-37	3.27e-35
AT4G28652	AT4G28650	Chr4:14144675-14147417	14144675	14147417	2743	2743	1.9337	2.81e-34	8.39e-33
AT4G28703	-	Chr4:14166094-14166957	14166094	14166957	864	754	2.14603	0.00018413	0.00047605
AT4G28830	-	Chr4:14232422-14234334	14232422	14234334	1913	1112	1.70295	3.03e-22	4.35e-21
AT4G29030	-	Chr4:14307195-14308022	14307195	14308022	828	828	-1.96957	5.88e-13	4.15e-12
AT4G29110	-	Chr4:14348637-14349720	14348637	14349720	1084	1084	-2.03857	2.38e-12	1.59e-11
AT4G29400	AT4G29410	Chr4:14466267-14468267	14466267	14468267	2001	1279	-1.71275	6.54e-20	7.92e-19
AT4G29520	AT4G29510	Chr4:14493911-14495789	14493911	14495789	1879	1198	-2.1136	2.28e-23	3.54e-22
AT4G29900	AT4G29890_AT4G08245_AT4G08255	Chr4:14610883-14619685	14610883	14619685	8803	4296	1.6319	1.35e-47	8.46e-46
AT4G30270	-	Chr4:14819192-14820595	14819192	14820595	1404	1210	3.50146	5.98e-104	4.24e-101
AT4G30400	-	Chr4:14866763-14868704	14866763	14868704	1942	1942	-1.97265	6.62e-28	1.35e-26
AT4G30490	AT4G30480	Chr4:14899034-14902144	14899034	14902144	3111	1947	-2.45167	2.18e-37	7.75e-36
AT4G30800	-	Chr4:15000960-15002671	15000960	15002671	1712	1015	-2.17493	4.12e-15	3.51e-14
AT4G31290	AT4G31280	Chr4:15185775-15188484	15185775	15188484	2710	1386	2.48636	1.92e-82	5.22e-80
AT4G31354	AT4G31355	Chr4:15218069-15220811	15218069	15220811	2743	867	-1.67893	0.00023291	0.00059251
AT4G31398	AT4G31400	Chr4:15238554-15239474	15238554	15239474	921	921	-1.88403	1e-08	4.63e-08
AT4G31420	AT4G31410	Chr4:15245813-15248058	15245813	15248058	2246	1687	1.66137	3.91e-43	1.9e-41
AT4G31500	-	Chr4:15273410-15275404	15273410	15275404	1995	1900	-1.69116	3.01e-40	1.28e-38
AT4G31510	-	Chr4:15276076-15277505	15276076	15277505	1430	1183	1.80939	2.7e-42	1.26e-40
AT4G31910	-	Chr4:15440971-15444006	15440971	15444006	3036	1841	-1.58673	1.47e-14	1.18e-13
AT4G32208	AT4G32212	Chr4:15558505-15559650	15558505	15559650	1146	710	-2.47472	5.34e-12	3.44e-11
AT4G32760	-	Chr4:15799077-15804199	15799077	15804199	5123	2885	1.88268	9e-49	5.99e-47
AT4G32920	-	Chr4:15887270-15896345	15887270	15896345	9076	5474	-1.93618	2.79e-39	1.1e-37
AT4G33030	-	Chr4:15935373-15937833	15935373	15937833	2461	1909	-1.6476	9.97e-37	3.44e-35
AT4G33040	-	Chr4:15940228-15941493	15940228	15941493	1266	1266	-3.40442	2.99e-41	1.33e-39
AT4G33220	AT4G33230	Chr4:16022269-16026428	16022269	16026428	4160	3570	-1.85875	1.17e-28	2.51e-27
AT4G33310	AT4G33300_AT4G08785	Chr4:16056156-16056416	16056156	16056416	261	261	1.83699	5.72e-10	3e-09
AT4G33550	-	Chr4:16134366-16135134	16134366	16135134	769	769	-2.70028	1.53e-28	3.26e-27
AT4G33905	-	Chr4:16253752-16255760	16253752	16255760	2009	1267	-4.63167	3.82e-18	4.11e-17
AT4G33980	-	Chr4:16282281-16285229	16282281	16285229	2949	1706	6.56035	2.88e-28	6.02e-27
AT4G34030	-	Chr4:16301027-16304099	16301027	16304099	3073	2185	1.72677	1.8e-24	2.98e-23
AT4G34050	-	Chr4:16310409-16312308	16310409	16312308	1900	1550	-1.81774	9.7e-39	3.76e-37
AT4G34135	-	Chr4:16345150-16347434	16345150	16347434	2285	2285	1.76772	1.63e-30	3.88e-29
AT4G34138	AT4G34139	Chr4:16347997-16350203	16347997	16350203	2207	2082	2.04799	6.92e-49	4.65e-47
AT4G34139	AT4G34138	Chr4:16348104-16349118	16348104	16349118	1015	747	2.02941	6.2e-38	2.29e-36
AT4G34230	-	Chr4:16386631-16388940	16386631	16388940	2310	1619	-1.86265	1.9e-26	3.56e-25
AT4G34590	-	Chr4:16521861-16523230	16521861	16523230	1370	1370	-2.57173	7.9e-31	1.91e-29
AT4G34610	-	Chr4:16530346-16533362	16530346	16533362	3017	2663	-1.67582	1.3e-14	1.05e-13
AT4G34650	AT4G34660	Chr4:16542242-16545194	16542242	16545194	2953	1714	-1.98103	1.06e-21	1.48e-20
AT4G34710	-	Chr4:16560030-16563044	16560030	16563044	3015	3015	-2.43077	2.28e-90	7.92e-88
AT4G34750	-	Chr4:16577180-16578452	16577180	16578452	1273	1273	2.21868	1.65e-11	1.01e-10
AT4G34770	-	Chr4:16591179-16591910	16591179	16591910	732	732	2.27227	1.33e-05	4.09e-05
AT4G34881	AT4G34890	Chr4:16617608-16618573	16617608	16618573	966	966	1.77708	4.55e-35	1.44e-33
AT4G34900	-	Chr4:16625517-16631370	16625517	16631370	5854	4297	-1.68199	1.09e-05	3.41e-05
AT4G34970	-	Chr4:16653704-16654955	16653704	16654955	1252	868	4.09754	5.9e-91	2.13e-88
AT4G35560	-	Chr4:16881336-16887083	16881336	16887083	5748	3584	-1.64015	5.32e-17	5.22e-16
AT4G35600	-	Chr4:16896153-16898933	16896153	16898933	2781	1777	2.19452	3.91e-33	1.08e-31
AT4G35770	-	Chr4:16944878-16946266	16944878	16946266	1389	1297	2.2757	1.4e-19	1.66e-18
AT4G35880	-	Chr4:16993062-16995821	16993062	16995821	2760	2027	-1.61121	8.66e-13	6.03e-12
AT4G36010	-	Chr4:17039063-17041326	17039063	17041326	2264	1595	-2.10281	1.31e-09	6.62e-09
AT4G36040	-	Chr4:17049152-17050608	17049152	17050608	1457	1457	2.81997	3.59e-53	3.21e-51
AT4G36050	AT4G36052	Chr4:17051911-17055192	17051911	17055192	3282	2513	2.23657	1.57e-37	5.64e-36
AT4G36052	AT4G36050	Chr4:17052347-17053499	17052347	17053499	1153	1084	2.21644	1.54e-24	2.56e-23
AT4G36240	-	Chr4:17147140-17148496	17147140	17148496	1357	1238	-3.2957	2.29e-40	9.78e-39
AT4G36250	-	Chr4:17150740-17153663	17150740	17153663	2924	2026	-2.00431	3.93e-58	4.32e-56
AT4G36360	-	Chr4:17176342-17181466	17176342	17181466	5125	3392	-2.14144	6.5e-46	3.7e-44
AT4G36580	-	Chr4:17257760-17260855	17257760	17260855	3096	2291	-1.62515	1.67e-10	9.28e-10
AT4G36700	-	Chr4:17298200-17300367	17298200	17300367	2168	1842	-2.0912	2.27e-05	6.75e-05
AT4G36730	AT4G36720_AT4G09375	Chr4:17309612-17312488	17309612	17312488	2877	1506	1.74648	2.08e-49	1.43e-47
AT4G36780	-	Chr4:17332269-17334355	17332269	17334355	2087	1661	1.72547	1.44e-50	1.08e-48
AT4G36830	-	Chr4:17349218-17351163	17349218	17351163	1946	1792	-1.67214	1.24e-05	3.84e-05
AT4G36850	-	Chr4:17353291-17356037	17353291	17356037	2747	1728	1.95007	1.62e-12	1.1e-11
AT4G37300	AT4G37310	Chr4:17554493-17556048	17554493	17556048	1556	1384	2.12194	2.08e-60	2.54e-58
AT4G37330	-	Chr4:17562317-17564763	17562317	17564763	2447	1903	1.67901	1.13e-34	3.5e-33
AT4G37370	-	Chr4:17569740-17571743	17569740	17571743	2004	1790	2.9951	6.76e-39	2.64e-37
AT4G37520	-	Chr4:17631500-17633249	17631500	17633249	1750	1383	1.73793	4.16e-14	3.22e-13
AT4G37610	AT4G37608	Chr4:17670481-17672353	17670481	17672353	1873	1438	1.69426	1.33e-09	6.69e-09
AT4G37800	-	Chr4:17775370-17777445	17775370	17777445	2076	1288	-2.39678	4.17e-52	3.38e-50
AT4G37910	-	Chr4:17824777-17828192	17824777	17828192	3416	2733	-1.63469	1.4e-47	8.74e-46
AT4G38090	-	Chr4:17883679-17884821	17883679	17884821	1143	1055	1.74966	1.94e-21	2.65e-20
AT4G38280	AT4G38290	Chr4:17941796-17943363	17941796	17943363	1568	990	1.91742	7.97e-33	2.17e-31
AT4G38290	AT4G38280	Chr4:17942871-17944047	17942871	17944047	1177	465	1.84091	3.39e-36	1.15e-34
AT4G38540	AT4G38545	Chr4:18023121-18025027	18023121	18025027	1907	1490	2.57094	1.19e-105	1.04e-102
AT4G38545	AT4G38530_AT4G38540	Chr4:18022932-18025298	18022932	18025298	2367	1849	2.56489	6.66e-105	4.91e-102
AT4G39070	AT4G39060	Chr4:18204631-18206684	18204631	18206684	2054	1422	3.41768	3.47e-22	4.97e-21
AT4G39210	-	Chr4:18259547-18263468	18259547	18263468	3922	2103	-4.38764	7.49e-100	4.19e-97
AT4G39330	-	Chr4:18291218-18293018	18291218	18293018	1801	1379	-3.60275	1.21e-111	1.24e-108
AT4G39340	-	Chr4:18293129-18293512	18293129	18293512	384	384	-4.52999	1.03e-09	5.24e-09
AT4G39510	-	Chr4:18368685-18370698	18368685	18370698	2014	2014	-2.16477	2.03e-22	2.96e-21
AT4G39580	-	Chr4:18385684-18386811	18385684	18386811	1128	1128	1.78497	0.00045316	0.00109352
AT4G39730	-	Chr4:18432659-18433753	18432659	18433753	1095	1009	-2.38714	2.67e-71	4.97e-69
AT4G39770	-	Chr4:18448865-18451305	18448865	18451305	2441	1535	-1.99839	2.27e-13	1.67e-12
AT4G39800	-	Chr4:18469255-18472048	18469255	18472048	2794	2095	-2.09433	6.41e-58	6.95e-56
AT4G39980	-	Chr4:18539511-18542122	18539511	18542122	2612	2011	-2.05517	4.94e-47	3e-45
AT4G40010	-	Chr4:18548444-18551183	18548444	18551183	2740	1440	-1.95741	1.51e-07	6.08e-07
AT5G00430	-	Chr5:7205078-7205379	7205078	7205379	302	302	5.17207	1.07e-19	1.28e-18
AT5G00560	-	Chr5:15631830-15632522	15631830	15632522	693	693	1.71993	5.92e-06	1.93e-05
AT5G00820	AT5G02140_AT5G02150	Chr5:424426-424704	424426	424704	279	279	1.79041	5.17e-15	4.35e-14
AT5G00870	AT5G02590	Chr5:583419-583724	583419	583724	306	306	-1.79997	2.79e-15	2.41e-14
AT5G01095	AT5G05750	Chr5:1727415-1727854	1727415	1727854	440	440	1.80649	3.55e-24	5.81e-23
AT5G01155	AT5G06165_AT5G01165_AT5G01195	Chr5:1867517-1867993	1867517	1867993	477	477	-3.32907	4.66e-09	2.23e-08
AT5G01205	AT5G06190	Chr5:1876406-1876610	1876406	1876610	205	205	-1.65713	0.00025098	0.00063393
AT5G01220	-	Chr5:86543-90117	86543	90117	3575	2275	-1.59506	1.12e-39	4.56e-38
AT5G01240	-	Chr5:97536-101835	97536	101835	4300	2457	2.06582	3.88e-40	1.63e-38
AT5G01260	-	Chr5:105268-107454	105268	107454	2187	1986	-1.81494	3.55e-27	6.96e-26
AT5G01300	AT5G01290	Chr5:121483-122525	121483	122525	1043	953	-1.79641	8.5e-07	3.1e-06
AT5G01445	-	Chr5:181821-182581	181821	182581	761	589	-2.05715	2.49e-05	7.38e-05
AT5G01520	-	Chr5:206432-208611	206432	208611	2180	1325	-1.6418	4.01e-23	6.1e-22
AT5G01740	-	Chr5:280674-281532	280674	281532	859	859	3.25011	2.69e-58	2.97e-56
AT5G01790	-	Chr5:304677-305912	304677	305912	1236	1236	-3.12528	1.9e-35	6.2e-34
AT5G01820	-	Chr5:313190-315405	313190	315405	2216	2216	-1.68857	1.5e-29	3.38e-28
AT5G01840	-	Chr5:324428-325678	324428	325678	1251	1251	-1.66581	4.11e-05	0.00011734
AT5G01945	AT5G12390	Chr5:4011615-4011841	4011615	4011841	227	227	1.71507	5.86e-13	4.14e-12
AT5G02050	AT5G02040	Chr5:402979-404346	402979	404346	1368	1166	-1.83381	3.84e-34	1.14e-32
AT5G02155	AT5G14120	Chr5:4556624-4556997	4556624	4556997	374	374	3.00718	3.4e-52	2.8e-50
AT5G02230	-	Chr5:448092-450737	448092	450737	2646	2113	-1.79088	3.93e-34	1.16e-32
AT5G02440	-	Chr5:531028-532938	531028	532938	1911	782	1.94985	3.09e-08	1.35e-07
AT5G02490	-	Chr5:550035-552827	550035	552827	2793	2485	-4.08201	6.32e-20	7.66e-19
AT5G02575	-	Chr5:5449240-5449529	5449240	5449529	290	290	-2.74581	2.1e-08	9.34e-08
AT5G02590	AT5G00870_AT5G02600	Chr5:583086-584179	583086	584179	1094	1094	-1.70495	2.89e-17	2.91e-16
AT5G02810	-	Chr5:637681-642030	637681	642030	4350	3233	-1.85015	3.03e-27	5.98e-26
AT5G02840	-	Chr5:648648-651979	648648	651979	3332	2107	2.25409	7.6e-77	1.69e-74
AT5G03160	AT5G03170	Chr5:750101-752805	750101	752805	2705	1768	-1.72166	1.11e-21	1.55e-20
AT5G03210	-	Chr5:762604-763480	762604	763480	877	877	-8.40986	6.26e-17	6.13e-16
AT5G03240	-	Chr5:771660-773515	771660	773515	1856	1856	1.93476	2.14e-37	7.64e-36
AT5G03285	-	Chr5:793514-793717	793514	793717	204	204	-2.45518	1.36e-12	9.3e-12
AT5G03350	AT5G03345	Chr5:815610-816670	815610	816670	1061	1061	-1.79682	0.00010602	0.00028525
AT5G03355	-	Chr5:817835-820008	817835	820008	2174	2174	2.49483	3.13e-11	1.86e-10
AT5G03470	AT5G03480	Chr5:866339-869252	866339	869252	2914	2324	1.86806	2.24e-27	4.46e-26
AT5G03490	-	Chr5:871204-873072	871204	873072	1869	1869	1.91775	1.25e-34	3.84e-33
AT5G03615	-	Chr5:7891346-7891734	7891346	7891734	389	389	3.00139	0.00021278	0.00054469
AT5G03720	AT5G03710	Chr5:971142-974326	971142	974326	3185	2210	2.10868	3.65e-10	1.95e-09
AT5G03760	-	Chr5:985622-990630	985622	990630	5009	2433	-2.8786	7.42e-96	3.42e-93
AT5G03770	-	Chr5:995095-997849	995095	997849	2755	1885	1.94945	1.39e-11	8.59e-11
AT5G03975	AT5G25450	Chr5:8857370-8857668	8857370	8857668	299	299	-3.20655	6.31e-13	4.44e-12
AT5G04160	-	Chr5:1142735-1145008	1142735	1145008	2274	1459	-1.64889	8.65e-18	9.09e-17
AT5G04205	AT5G04215	Chr5:9165938-9166595	9165938	9166595	658	658	1.61001	0.00462317	0.00926947
AT5G04370	-	Chr5:1231609-1234147	1231609	1234147	2539	1978	-1.80151	3.81e-15	3.26e-14
AT5G04380	-	Chr5:1234712-1236391	1234712	1236391	1680	1433	-6.84375	1.37e-45	7.71e-44
AT5G04770	-	Chr5:1378621-1382478	1378621	1382478	3858	3025	1.70376	1.05e-14	8.57e-14
AT5G04840	AT5G04850	Chr5:1405181-1407962	1405181	1407962	2782	1667	-2.22796	1.04e-10	5.88e-10
AT5G04910	AT5G04920	Chr5:1437563-1438978	1437563	1438978	1416	1009	1.8089	4.06e-38	1.52e-36
AT5G04950	-	Chr5:1457641-1459039	1457641	1459039	1399	1399	-2.41408	4.87e-31	1.19e-29
AT5G05100	-	Chr5:1505041-1507224	1505041	1507224	2184	1679	1.87273	9e-64	1.27e-61
AT5G05270	-	Chr5:1563286-1565324	1563286	1565324	2039	1384	-4.09966	1.56e-120	2.88e-117
AT5G05320	-	Chr5:1574862-1576731	1574862	1576731	1870	1504	2.24856	3.03e-10	1.64e-09
AT5G05340	-	Chr5:1578869-1580875	1578869	1580875	2007	1304	-1.63865	0.00113742	0.00255383
AT5G05440	-	Chr5:1608988-1610527	1608988	1610527	1540	1540	2.16785	3.4e-20	4.23e-19
AT5G05590	AT5G05580	Chr5:1666471-1668569	1666471	1668569	2099	1691	-1.74903	5.28e-13	3.74e-12
AT5G05690	AT5G05680	Chr5:1702640-1706948	1702640	1706948	4309	1929	2.0295	9.39e-68	1.51e-65
AT5G05750	AT5G01095_AT5G05760	Chr5:1727429-1728933	1727429	1728933	1505	1505	1.94119	1.46e-50	1.09e-48
AT5G06000	AT5G01135_AT5G01145	Chr5:1808111-1809856	1808111	1809856	1746	1099	-2.52668	2.23e-11	1.35e-10
AT5G06055	AT5G40440	Chr5:16183414-16183534	16183414	16183534	121	121	-1.62896	0.00022643	0.00057746
AT5G06165	AT5G01155_AT5G01165_AT5G01195	Chr5:1867197-1868244	1867197	1868244	1048	919	-3.47	5.8e-10	3.04e-09
AT5G06370	-	Chr5:1947005-1948612	1947005	1948612	1608	1254	1.67398	5.92e-41	2.59e-39
AT5G06550	-	Chr5:2001071-2003112	2001071	2003112	2042	1728	-2.20522	1.27e-24	2.12e-23
AT5G06560	-	Chr5:2003304-2006347	2003304	2006347	3044	2624	1.88016	5.32e-40	2.2e-38
AT5G06570	-	Chr5:2007419-2011179	2007419	2011179	3761	1812	2.28162	1.76e-10	9.77e-10
AT5G06595	AT5G44585	Chr5:17985792-17986452	17985792	17986452	661	661	2.89385	1.37e-07	5.53e-07
AT5G06690	-	Chr5:2060435-2062081	2060435	2062081	1647	1275	3.5784	4.33e-33	1.2e-31
AT5G06760	-	Chr5:2089445-2090430	2089445	2090430	986	903	-3.23606	6.79e-24	1.09e-22
AT5G07015	AT5G47640	Chr5:19309153-19309593	19309153	19309593	441	441	-1.6188	1.8e-34	5.46e-33
AT5G07100	-	Chr5:2204206-2205965	2204206	2205965	1760	1576	2.75152	2.13e-40	9.11e-39
AT5G07440	-	Chr5:2355759-2358241	2355759	2358241	2483	2019	2.43103	5.24e-46	3.01e-44
AT5G07460	-	Chr5:2360630-2362228	2360630	2362228	1599	1214	-1.89741	2.69e-17	2.71e-16
AT5G07690	-	Chr5:2446669-2448584	2446669	2448584	1916	1731	-4.42638	1.07e-87	3.35e-85
AT5G07975	AT5G53360	Chr5:21647906-21648715	21647906	21648715	810	438	1.64352	5.53e-12	3.56e-11
AT5G08020	AT5G08030	Chr5:2571957-2575061	2571957	2575061	3105	2147	-1.89153	4.95e-10	2.61e-09
AT5G08180	AT5G01495_AT5G01505_AT5G01515	Chr5:2631516-2633890	2631516	2633890	2375	1314	-1.61334	1.94e-21	2.66e-20
AT5G08495	-	Chr5:22828549-22828703	22828549	22828703	155	155	-4.91664	1.25e-14	1.01e-13
AT5G08515	-	Chr5:22828809-22828897	22828809	22828897	89	89	-5.52356	1.65e-13	1.23e-12
AT5G08640	-	Chr5:2803833-2805606	2803833	2805606	1774	1618	-3.1529	1.76e-28	3.73e-27
AT5G08790	AT5G08780	Chr5:2858849-2860558	2858849	2860558	1710	1530	1.95897	2.45e-31	6.1e-30
AT5G09540	-	Chr5:2962057-2963441	2962057	2963441	1385	1385	1.7181	1.41e-07	5.7e-07
AT5G09590	-	Chr5:2975436-2978750	2975436	2978750	3315	2576	-2.76402	3.31e-69	5.65e-67
AT5G09620	-	Chr5:2983448-2985760	2983448	2985760	2313	2313	-1.63721	1.14e-42	5.39e-41
AT5G09840	-	Chr5:3058907-3062190	3058907	3062190	3284	3115	-2.11525	1.36e-14	1.1e-13
AT5G10080	AT5G10090	Chr5:3150586-3153494	3150586	3153494	2909	1958	-2.09986	3.08e-10	1.67e-09
AT5G10240	-	Chr5:3212651-3216551	3212651	3216551	3901	2157	-1.76811	3.91e-22	5.58e-21
AT5G10390	-	Chr5:3268847-3269550	3268847	3269550	704	704	-2.11915	8.92e-14	6.75e-13
AT5G10400	-	Chr5:3270172-3270957	3270172	3270957	786	786	-1.95222	4.75e-17	4.68e-16
AT5G10450	-	Chr5:3283853-3286537	3283853	3286537	2685	1815	1.70537	1.3e-37	4.7e-36
AT5G10730	AT5G10720	Chr5:3390614-3393191	3390614	3393191	2578	1316	-1.70197	2.51e-20	3.15e-19
AT5G10930	-	Chr5:3445029-3447278	3445029	3447278	2250	2250	-3.48653	6.26e-116	9.62e-113
AT5G11100	-	Chr5:3532402-3535221	3532402	3535221	2820	1709	-1.83774	1.47e-09	7.39e-09
AT5G11240	-	Chr5:3582506-3587076	3582506	3587076	4571	2378	-1.75308	6.76e-34	1.98e-32
AT5G11590	-	Chr5:3727453-3728726	3727453	3728726	1274	1274	-5.27413	2.99e-10	1.62e-09
AT5G11740	-	Chr5:3783930-3784963	3783930	3784963	1034	1034	-1.96597	3.54e-31	8.77e-30
AT5G11750	-	Chr5:3787230-3789212	3787230	3789212	1983	1161	-1.80041	4.2e-20	5.18e-19
AT5G11790	-	Chr5:3799408-3803216	3799408	3803216	3809	2727	-2.09852	5.2e-52	4.18e-50
AT5G12020	-	Chr5:3882231-3883111	3882231	3883111	881	881	-8.05231	8.65e-10	4.46e-09
AT5G12030	-	Chr5:3883957-3884838	3883957	3884838	882	882	-6.12768	1.3e-12	8.9e-12
AT5G12080	-	Chr5:3897893-3901790	3897893	3901790	3898	2982	-2.32101	5.07e-53	4.47e-51
AT5G12110	AT5G12120	Chr5:3914468-3916896	3914468	3916896	2429	1866	-1.85424	1.86e-18	2.06e-17
AT5G12390	AT5G12380_AT5G01945	Chr5:4010443-4012134	4010443	4012134	1692	1193	1.6526	1.24e-25	2.2e-24
AT5G13060	-	Chr5:4142910-4147140	4142910	4147140	4231	2450	-2.66701	2.27e-12	1.52e-11
AT5G13080	-	Chr5:4149738-4151201	4149738	4151201	1464	810	2.21598	5.56e-08	2.36e-07
AT5G13100	-	Chr5:4156501-4158554	4156501	4158554	2054	1672	1.74479	2.71e-45	1.52e-43
AT5G13170	-	Chr5:4181042-4183354	4181042	4183354	2313	1351	-5.40565	4.39e-40	1.83e-38
AT5G13200	-	Chr5:4206738-4208289	4206738	4208289	1552	1462	-1.63933	1.81e-06	6.32e-06
AT5G13400	AT5G13390	Chr5:4296688-4299264	4296688	4299264	2577	2226	-1.6742	6.25e-30	1.44e-28
AT5G13565	AT5G13560	Chr5:4361047-4361171	4361047	4361171	125	125	1.67726	2.98e-21	4.01e-20
AT5G13710	-	Chr5:4423555-4427324	4423555	4427324	3770	1944	1.8619	1.4e-63	1.94e-61
AT5G13830	-	Chr5:4467311-4468487	4467311	4468487	1177	727	-1.61818	0.00017114	0.00044483
AT5G13930	AT5G13940	Chr5:4488476-4490264	4488476	4490264	1789	1703	-3.0736	7.13e-20	8.61e-19
AT5G14080	-	Chr5:4543068-4545416	4543068	4545416	2349	2262	1.58943	3.6e-25	6.21e-24
AT5G14110	-	Chr5:4553803-4554597	4553803	4554597	795	795	4.34331	5.54e-13	3.92e-12
AT5G14120	AT5G02155_AT5G14130	Chr5:4555821-4558710	4555821	4558710	2890	2490	3.14355	2.06e-100	1.23e-97
AT5G14200	AT5G14210	Chr5:4576123-4578402	4576123	4578402	2280	1706	-2.22097	4.61e-29	1e-27
AT5G14390	-	Chr5:4637287-4639835	4637287	4639835	2549	1634	1.93126	1.24e-53	1.14e-51
AT5G14470	-	Chr5:4662775-4664681	4662775	4664681	1907	1379	2.88777	6.2e-26	1.12e-24
AT5G14580	-	Chr5:4697207-4703091	4697207	4703091	5885	3459	-2.60201	3.31e-32	8.71e-31
AT5G14600	-	Chr5:4706891-4709163	4706891	4709163	2273	1315	-1.94698	3.44e-13	2.49e-12
AT5G14640	-	Chr5:4718994-4722371	4718994	4722371	3378	1962	-1.9416	2.34e-48	1.51e-46
AT5G14700	-	Chr5:4740238-4743539	4740238	4743539	3302	1781	-2.4708	2.44e-16	2.3e-15
AT5G14730	-	Chr5:4756057-4757744	4756057	4757744	1688	1688	2.50453	3.51e-24	5.75e-23
AT5G14740	-	Chr5:4757856-4762666	4757856	4762666	4811	3095	1.91284	1.35e-44	7.29e-43
AT5G15050	-	Chr5:4871531-4873683	4871531	4873683	2153	1823	-1.62483	1.06e-18	1.2e-17
AT5G15160	-	Chr5:4921243-4922812	4921243	4922812	1570	788	-2.59383	5.8e-15	4.85e-14
AT5G15330	-	Chr5:4980374-4982231	4980374	4982231	1858	1366	1.619	6.3e-17	6.16e-16
AT5G15450	AT5G15440	Chr5:5014212-5018347	5014212	5018347	4136	3186	-2.48462	3.77e-60	4.48e-58
AT5G15500	-	Chr5:5031648-5033540	5031648	5033540	1893	1893	-3.13598	9.79e-22	1.37e-20
AT5G15581	AT5G15580	Chr5:5071829-5072140	5071829	5072140	312	216	1.65777	5.17e-07	1.94e-06
AT5G15700	-	Chr5:5114761-5121841	5114761	5121841	7081	4300	-1.92547	8.93e-22	1.26e-20
AT5G15745	AT5G15740	Chr5:5137456-5137758	5137456	5137758	303	192	-2.14522	1.61e-05	4.89e-05
AT5G15950	-	Chr5:5205869-5208036	5205869	5208036	2168	2053	-1.94737	4.91e-53	4.35e-51
AT5G15960	-	Chr5:5209717-5210826	5209717	5210826	1110	829	-5.00402	2.69e-21	3.65e-20
AT5G15970	-	Chr5:5211719-5212743	5211719	5212743	1025	750	-3.19623	2.76e-44	1.46e-42
AT5G16110	-	Chr5:5260522-5262840	5260522	5262840	2319	1556	3.33243	4.58e-134	1.21e-130
AT5G16120	-	Chr5:5265473-5268078	5265473	5268078	2606	1934	2.0823	1.16e-56	1.19e-54
AT5G16340	-	Chr5:5348993-5351095	5348993	5351095	2103	2103	1.60649	2.61e-13	1.91e-12
AT5G16370	-	Chr5:5356551-5358789	5356551	5358789	2239	2239	1.82923	1.8e-56	1.84e-54
AT5G16480	-	Chr5:5381069-5382939	5381069	5382939	1871	1201	2.02642	7.84e-37	2.72e-35
AT5G16880	-	Chr5:5548914-5551509	5548914	5551509	2596	2203	1.93804	2.01e-73	3.81e-71
AT5G17220	AT5G17230	Chr5:5658416-5659661	5658416	5659661	1246	1096	-3.09406	4.12e-11	2.43e-10
AT5G17300	AT5G17305	Chr5:5690225-5692992	5690225	5692992	2768	2017	2.66288	5.49e-44	2.85e-42
AT5G17305	AT5G17300	Chr5:5692700-5692924	5692700	5692924	225	225	2.49198	6.61e-37	2.3e-35
AT5G17450	AT5G02735	Chr5:5755222-5757003	5755222	5757003	1782	1440	-2.08121	1.1e-08	5.06e-08
AT5G17670	AT5G17660	Chr5:5820969-5822736	5820969	5822736	1768	1179	1.63362	2.16e-38	8.25e-37
AT5G18110	AT5G18100	Chr5:5988744-5990681	5988744	5990681	1938	1120	1.94945	1.79e-66	2.75e-64
AT5G18170	AT5G18180	Chr5:6006035-6008726	6006035	6008726	2692	1851	1.93375	1.14e-32	3.07e-31
AT5G18540	AT5G18525	Chr5:6153785-6156309	6153785	6156309	2525	1181	1.83142	2.26e-07	8.89e-07
AT5G18820	-	Chr5:6271386-6274599	6271386	6274599	3214	2435	-2.05227	1.16e-16	1.11e-15
AT5G19120	-	Chr5:6414488-6415907	6414488	6415907	1420	1420	1.84934	7.06e-34	2.07e-32
AT5G19730	-	Chr5:6670275-6673625	6670275	6673625	3351	1862	-2.59461	5.36e-23	8.08e-22
AT5G19780	AT5G19790	Chr5:6687030-6689171	6687030	6689171	2142	1780	1.58884	2.14e-50	1.56e-48
AT5G19920	-	Chr5:6733211-6737496	6733211	6737496	4286	2612	-1.89301	6.36e-11	3.69e-10
AT5G20150	-	Chr5:6802282-6803655	6802282	6803655	1374	1206	-2.77865	5.54e-31	1.35e-29
AT5G20230	-	Chr5:6826365-6827748	6826365	6827748	1384	1192	1.7649	3.17e-10	1.71e-09
AT5G20250	AT5G20260	Chr5:6833564-6836862	6833564	6836862	3299	3120	2.40179	8.52e-33	2.31e-31
AT5G20260	AT5G20250	Chr5:6836781-6839609	6836781	6839609	2829	1590	1.84975	3.96e-06	1.33e-05
AT5G20350	AT5G20360	Chr5:6876441-6881506	6876441	6881506	5066	2598	1.83164	1.95e-56	1.97e-54
AT5G20520	AT5G20510	Chr5:6942955-6946514	6942955	6946514	3560	1707	1.86828	9.16e-64	1.28e-61
AT5G20700	-	Chr5:7005667-7007502	7005667	7007502	1836	1757	-1.68574	7.53e-35	2.36e-33
AT5G20790	-	Chr5:7039674-7040919	7039674	7040919	1246	1246	-2.71298	1.7e-07	6.78e-07
AT5G20950	-	Chr5:7107272-7111453	7107272	7111453	4182	2514	1.62244	3.12e-41	1.39e-39
AT5G21170	-	Chr5:7205477-7208613	7205477	7208613	3137	1636	2.66274	4.26e-97	2.18e-94
AT5G21940	AT5G21930	Chr5:7249014-7250770	7249014	7250770	1757	1644	2.11284	5.99e-17	5.87e-16
AT5G22130	-	Chr5:7337158-7340052	7337158	7340052	2895	1987	-1.64831	7.59e-11	4.37e-10
AT5G22310	-	Chr5:7383583-7385833	7383583	7385833	2251	2093	1.63737	3.13e-12	2.06e-11
AT5G22460	AT5G22450	Chr5:7443460-7445639	7443460	7445639	2180	1592	-5.11017	2.93e-24	4.81e-23
AT5G22500	AT5G22505	Chr5:7470328-7474133	7470328	7474133	3806	2268	-1.60018	9.5e-15	7.76e-14
AT5G22505	AT5G22500	Chr5:7472540-7473849	7472540	7473849	1310	210	-1.71482	1.94e-16	1.84e-15
AT5G22860	-	Chr5:7639076-7643170	7639076	7643170	4095	3572	-1.74471	3.58e-20	4.44e-19
AT5G23340	-	Chr5:7856039-7858319	7856039	7858319	2281	1829	1.73439	1.66e-39	6.69e-38
AT5G23360	-	Chr5:7861737-7862746	7861737	7862746	1010	1010	-2.05635	5.32e-09	2.53e-08
AT5G23370	-	Chr5:7863216-7864291	7863216	7864291	1076	1076	-3.20793	1.39e-07	5.61e-07
AT5G23380	-	Chr5:7866742-7870384	7866742	7870384	3643	1857	2.6844	7.93e-35	2.48e-33
AT5G23590	AT5G23600	Chr5:7953529-7956875	7953529	7956875	3347	2724	1.69755	5.62e-41	2.47e-39
AT5G23940	-	Chr5:8076312-8079866	8076312	8079866	3555	1948	-2.14548	2.95e-33	8.3e-32
AT5G23955	-	Chr5:8085082-8090422	8085082	8090422	5341	5341	1.9164	2.2e-14	1.75e-13
AT5G24080	AT5G03685	Chr5:8139111-8142432	8139111	8142432	3322	3054	-4.04738	2.17e-25	3.8e-24
AT5G24150	-	Chr5:8172300-8175525	8172300	8175525	3226	1975	-2.7153	1.41e-43	7.14e-42
AT5G24155	-	Chr5:8179703-8181107	8179703	8181107	1405	1253	-3.05007	2.41e-27	4.79e-26
AT5G24270	-	Chr5:8238428-8243443	8238428	8243443	5016	4417	1.97253	6.11e-16	5.57e-15
AT5G24430	-	Chr5:8338925-8343284	8338925	8343284	4360	2621	1.59521	9.39e-34	2.72e-32
AT5G24460	-	Chr5:8354637-8355925	8354637	8355925	1289	1289	1.65621	3.5e-38	1.32e-36
AT5G24470	-	Chr5:8356204-8358546	8356204	8358546	2343	1677	3.53087	1.76e-26	3.3e-25
AT5G24640	-	Chr5:8436352-8436895	8436352	8436895	544	544	4.05035	6.69e-15	5.56e-14
AT5G24660	-	Chr5:8443279-8444101	8443279	8444101	823	823	-3.71429	1.51e-24	2.52e-23
AT5G24735	-	Chr5:8468331-8469262	8468331	8469262	932	585	1.61279	2.47e-33	6.99e-32
AT5G24990	-	Chr5:8610313-8611948	8610313	8611948	1636	1636	-1.98272	1.4e-06	4.95e-06
AT5G25340	AT5G25350	Chr5:8793018-8794784	8793018	8794784	1767	1326	1.60606	1.99e-28	4.19e-27
AT5G25450	AT5G03975_AT5G25451	Chr5:8856917-8858476	8856917	8858476	1560	1395	-3.1725	2.09e-17	2.13e-16
AT5G25475	-	Chr5:8867797-8869862	8867797	8869862	2066	1468	1.63047	4.03e-17	4e-16
AT5G25610	-	Chr5:8914122-8916856	8914122	8916856	2735	1727	-3.767	1.57e-105	1.26e-102
AT5G26200	AT5G26210	Chr5:9157142-9158404	9157142	9158404	1263	1263	1.6321	4.91e-11	2.88e-10
AT5G26340	-	Chr5:9243398-9247540	9243398	9247540	4143	2580	1.92417	2.95e-15	2.54e-14
AT5G26860	-	Chr5:9450952-9457000	9450952	9457000	6049	3423	-2.19112	6.68e-51	5.02e-49
AT5G27120	-	Chr5:9540861-9544065	9540861	9544065	3205	2114	-2.45674	3.25e-51	2.53e-49
AT5G27250	-	Chr5:9601673-9603014	9601673	9603014	1342	1047	1.61811	5.89e-07	2.19e-06
AT5G27330	-	Chr5:9632703-9635174	9632703	9635174	2472	2472	-2.32403	7.23e-21	9.49e-20
AT5G27395	-	Chr5:9671393-9674267	9671393	9674267	2875	1576	-1.70165	8.86e-18	9.29e-17
AT5G27620	-	Chr5:9771287-9774920	9771287	9774920	3634	1908	-1.86857	1.54e-23	2.42e-22
AT5G27890	-	Chr5:9903640-9905921	9903640	9905921	2282	1591	2.21054	8.11e-09	3.78e-08
AT5G28030	-	Chr5:10029632-10032962	10029632	10032962	3331	2527	-2.33497	1.12e-08	5.14e-08
AT5G28540	-	Chr5:10540123-10543558	10540123	10543558	3436	2836	-1.78825	2.09e-47	1.29e-45
AT5G33370	AT5G33365	Chr5:12602468-12604832	12602468	12604832	2365	1568	-4.48508	9.6e-19	1.09e-17
AT5G35926	AT5G35927	Chr5:14062676-14066323	14062676	14066323	3648	2028	1.77878	2.47e-07	9.66e-07
AT5G35927	AT5G35926	Chr5:14065688-14066173	14065688	14066173	486	287	1.86174	2.49e-06	8.54e-06
AT5G37010	-	Chr5:14620732-14623093	14620732	14623093	2362	2249	-1.61417	6.64e-08	2.79e-07
AT5G37260	-	Chr5:14751344-14753088	14751344	14753088	1745	980	3.86209	7.16e-42	3.28e-40
AT5G37300	-	Chr5:14767426-14770396	14767426	14770396	2971	2060	-5.90254	3.33e-33	9.29e-32
AT5G37550	-	Chr5:14918901-14920025	14918901	14920025	1125	1125	-1.83382	6.31e-08	2.65e-07
AT5G37670	-	Chr5:14968758-14969591	14968758	14969591	834	834	-2.26383	3.19e-08	1.39e-07
AT5G37715	AT5G37710	Chr5:14979023-14979445	14979023	14979445	423	105	1.60117	4.86e-14	3.76e-13
AT5G38200	-	Chr5:15256243-15258814	15256243	15258814	2572	2241	1.62247	1.94e-22	2.83e-21
AT5G39160	-	Chr5:15679005-15680141	15679005	15680141	1137	1034	1.77042	5.37e-07	2.01e-06
AT5G39190	-	Chr5:15692542-15693735	15692542	15693735	1194	1087	1.59011	2.43e-11	1.46e-10
AT5G39580	-	Chr5:15847065-15849141	15847065	15849141	2077	1294	2.13619	9.82e-05	0.00026584
AT5G39610	-	Chr5:15858398-15859911	15858398	15859911	1514	1312	1.78254	2.98e-15	2.57e-14
AT5G39660	-	Chr5:15878698-15881537	15878698	15881537	2840	2421	2.09631	6.86e-27	1.33e-25
AT5G39790	-	Chr5:15932505-15935270	15932505	15935270	2766	1466	-1.81537	4.05e-13	2.91e-12
AT5G39800	-	Chr5:15935453-15937201	15935453	15937201	1749	677	-1.63842	1.04e-07	4.27e-07
AT5G39840	-	Chr5:15946566-15949422	15946566	15949422	2857	2770	-1.94201	2.55e-16	2.39e-15
AT5G39850	-	Chr5:15949910-15951475	15949910	15951475	1566	1041	-2.31397	6.07e-38	2.25e-36
AT5G39900	-	Chr5:15976507-15979001	15976507	15979001	2495	2280	-1.71813	2.96e-08	1.29e-07
AT5G40380	AT5G40382	Chr5:16151522-16155215	16151522	16155215	3694	2851	-2.47961	5.34e-40	2.21e-38
AT5G40382	AT5G40380	Chr5:16155086-16156221	16155086	16156221	1136	512	-2.83972	5.9e-11	3.43e-10
AT5G40390	-	Chr5:16161449-16165453	16161449	16165453	4005	2991	-2.17289	7.56e-45	4.15e-43
AT5G40480	-	Chr5:16213036-16224177	16213036	16224177	11142	6292	-2.0429	4.08e-26	7.38e-25
AT5G40690	-	Chr5:16290386-16291713	16290386	16291713	1328	1328	2.34513	2.78e-21	3.76e-20
AT5G40740	-	Chr5:16301846-16306479	16301846	16306479	4634	2717	1.75896	4.25e-32	1.11e-30
AT5G40790	-	Chr5:16330041-16331276	16330041	16331276	1236	1236	-5.34839	5.09e-46	2.94e-44
AT5G40800	-	Chr5:16334581-16336017	16334581	16336017	1437	1437	-4.55899	3.5e-52	2.87e-50
AT5G40850	AT5G40855	Chr5:16365900-16369316	16365900	16369316	3417	2723	2.43943	1.7e-75	3.69e-73
AT5G41400	-	Chr5:16569375-16570275	16569375	16570275	901	901	-2.07953	1.82e-35	5.95e-34
AT5G41460	-	Chr5:16589390-16592381	16589390	16592381	2992	2093	-3.49527	6.13e-49	4.16e-47
AT5G41900	-	Chr5:16768935-16771899	16768935	16771899	2965	1845	-5.84264	7.17e-69	1.2e-66
AT5G42020	-	Chr5:16807342-16810693	16807342	16810693	3352	2726	-1.9349	1.2e-55	1.17e-53
AT5G42530	-	Chr5:17004738-17005510	17004738	17005510	773	598	1.80354	1.73e-07	6.9e-07
AT5G42650	-	Chr5:17097564-17099595	17097564	17099595	2032	2032	-1.85133	1.37e-39	5.56e-38
AT5G42800	-	Chr5:17164093-17166032	17164093	17166032	1940	1520	-6.46572	1.62e-20	2.07e-19
AT5G42825	AT5G42820	Chr5:17171807-17172800	17171807	17172800	994	994	1.83244	2.44e-34	7.33e-33
AT5G42900	-	Chr5:17197641-17199910	17197641	17199910	2270	1417	6.59785	1.85e-17	1.9e-16
AT5G43140	-	Chr5:17321395-17323484	17321395	17323484	2090	1321	-1.62049	2.42e-14	1.91e-13
AT5G43150	-	Chr5:17324909-17325987	17324909	17325987	1079	741	-1.91177	2.04e-34	6.15e-33
AT5G43400	-	Chr5:17425840-17428237	17425840	17428237	2398	2398	-2.22757	1.77e-28	3.75e-27
AT5G43520	-	Chr5:17485231-17486309	17485231	17486309	1079	1079	1.69699	2.17e-05	6.49e-05
AT5G43570	-	Chr5:17506400-17507641	17506400	17507641	1242	581	2.69425	3.85e-11	2.27e-10
AT5G43580	-	Chr5:17507801-17508752	17507801	17508752	952	681	1.89024	2.48e-07	9.68e-07
AT5G43840	-	Chr5:17625353-17626487	17625353	17626487	1135	1056	-1.97143	4.18e-09	2.01e-08
AT5G43850	-	Chr5:17627132-17629363	17627132	17629363	2232	1037	-2.24171	4.74e-65	6.82e-63
AT5G44020	AT5G44030	Chr5:17712203-17714406	17712203	17714406	2204	1409	2.08036	8.17e-44	4.17e-42
AT5G44050	-	Chr5:17722402-17726543	17722402	17726543	4142	1892	-2.04595	1.12e-08	5.15e-08
AT5G44260	-	Chr5:17829618-17831336	17829618	17831336	1719	1719	2.98276	6.47e-73	1.22e-70
AT5G44400	-	Chr5:17886160-17888530	17886160	17888530	2371	2014	-2.38601	1.18e-18	1.32e-17
AT5G44417	-	Chr5:17901643-17903380	17901643	17903380	1738	1738	2.6399	2.4e-31	6e-30
AT5G45630	-	Chr5:18505536-18506382	18505536	18506382	847	847	-3.42197	1.75e-14	1.4e-13
AT5G45650	-	Chr5:18513127-18518972	18513127	18518972	5846	2902	-3.60257	9.91e-28	2.01e-26
AT5G45950	-	Chr5:18634041-18636720	18634041	18636720	2680	1396	-2.54933	8.53e-27	1.64e-25
AT5G45960	-	Chr5:18636928-18640401	18636928	18640401	3474	1456	-3.19891	9.17e-17	8.86e-16
AT5G46150	-	Chr5:18707546-18710722	18707546	18710722	3177	2667	1.68256	2.31e-41	1.03e-39
AT5G46330	AT5G46340	Chr5:18791575-18795908	18791575	18795908	4334	4250	3.00436	1.35e-20	1.75e-19
AT5G46410	AT5G46420	Chr5:18825100-18829624	18825100	18829624	4525	3070	1.76014	3.87e-42	1.79e-40
AT5G46440	-	Chr5:18834643-18835162	18834643	18835162	520	520	1.8771	4.03e-07	1.53e-06
AT5G46500	-	Chr5:18855955-18858552	18855955	18858552	2598	2325	2.97118	8.32e-37	2.88e-35
AT5G46570	-	Chr5:18894378-18897406	18894378	18897406	3029	1987	-1.94445	1.36e-21	1.89e-20
AT5G46690	-	Chr5:18945543-18947637	18945543	18947637	2095	1776	-1.63813	5.96e-24	9.57e-23
AT5G46710	AT5G46700	Chr5:18952603-18954692	18952603	18954692	2090	1479	-1.60431	3.46e-06	1.17e-05
AT5G46840	-	Chr5:19005547-19007770	19005547	19007770	2224	1771	2.17393	5.52e-50	3.92e-48
AT5G47330	-	Chr5:19206829-19208998	19206829	19208998	2170	1573	-6.58856	2.13e-34	6.41e-33
AT5G47370	-	Chr5:19216271-19218007	19216271	19218007	1737	1423	-1.93396	1.54e-40	6.62e-39
AT5G47455	AT5G00595_AT5G47460	Chr5:19250659-19252491	19250659	19252491	1833	1622	-1.67887	1.28e-07	5.19e-07
AT5G47550	-	Chr5:19286314-19287179	19286314	19287179	866	866	-1.95534	1.14e-38	4.41e-37
AT5G47590	-	Chr5:19297614-19299174	19297614	19299174	1561	1287	1.97528	1.96e-29	4.38e-28
AT5G47600	-	Chr5:19299717-19300503	19299717	19300503	787	671	-5.86617	5.44e-15	4.57e-14
AT5G47980	-	Chr5:19428888-19430517	19428888	19430517	1630	1630	-1.70252	0.0001187	0.00031703
AT5G48110	-	Chr5:19500988-19504534	19500988	19504534	3547	2126	1.67002	1.85e-13	1.37e-12
AT5G48160	-	Chr5:19527767-19530430	19527767	19530430	2664	2271	2.21552	2.93e-86	8.86e-84
AT5G48250	AT5G48240	Chr5:19561319-19563832	19561319	19563832	2514	1814	1.58599	1.41e-06	5e-06
AT5G48470	-	Chr5:19641744-19644362	19641744	19644362	2619	1495	-1.69764	1.23e-10	6.94e-10
AT5G48570	-	Chr5:19690461-19693845	19690461	19693845	3385	2211	-5.96013	2.43e-18	2.66e-17
AT5G48600	-	Chr5:19701728-19709342	19701728	19709342	7615	4166	-1.76072	1.41e-08	6.39e-08
AT5G48620	AT5G48630	Chr5:19716104-19721477	19716104	19721477	5374	4194	1.79972	7.17e-39	2.8e-37
AT5G48850	-	Chr5:19805437-19807853	19805437	19807853	2417	1214	-2.75382	9.09e-11	5.2e-10
AT5G49360	-	Chr5:20011812-20016857	20011812	20016857	5046	2890	2.20862	9.64e-31	2.31e-29
AT5G49450	-	Chr5:20051829-20052735	20051829	20052735	907	907	1.66975	3.72e-23	5.68e-22
AT5G49640	AT5G49645	Chr5:20151163-20151842	20151163	20151842	680	680	2.10507	3.73e-61	4.58e-59
AT5G49645	AT5G49640	Chr5:20151163-20151882	20151163	20151882	720	706	2.08799	8.05e-62	1.03e-59
AT5G49690	AT5G00615	Chr5:20189655-20191604	20189655	20191604	1950	1950	1.71299	1.37e-05	4.21e-05
AT5G49910	AT5G49920	Chr5:20303334-20306469	20303334	20306469	3136	2467	-2.31653	1.53e-59	1.8e-57
AT5G49920	AT5G49910_AT5G07515	Chr5:20306409-20307943	20306409	20307943	1535	1455	-2.16107	3.4e-19	3.94e-18
AT5G50160	-	Chr5:20415764-20418847	20415764	20418847	3084	2605	-1.83022	6.42e-25	1.09e-23
AT5G50820	-	Chr5:20679222-20680274	20679222	20680274	1053	929	-2.32278	7.59e-09	3.56e-08
AT5G50915	-	Chr5:20710103-20712473	20710103	20712473	2371	1861	-2.68653	3.03e-21	4.08e-20
AT5G50950	-	Chr5:20729431-20733941	20729431	20733941	4511	2552	-2.28789	9.02e-14	6.82e-13
AT5G51390	AT5G51380	Chr5:20877967-20878464	20877967	20878464	498	498	1.7653	2.52e-09	1.24e-08
AT5G51400	-	Chr5:20878491-20880184	20878491	20880184	1694	1167	1.61669	2.75e-38	1.05e-36
AT5G51440	-	Chr5:20891163-20892416	20891163	20892416	1254	1115	-4.33927	1.41e-09	7.08e-09
AT5G52050	-	Chr5:21138703-21140876	21138703	21140876	2174	2174	2.42425	1.57e-16	1.49e-15
AT5G52250	-	Chr5:21216772-21218351	21216772	21218351	1580	1580	2.16569	1.28e-19	1.52e-18
AT5G52300	-	Chr5:21237021-21239531	21237021	21239531	2511	2171	-4.07509	1.05e-44	5.73e-43
AT5G52310	-	Chr5:21240717-21243644	21240717	21243644	2928	2663	-5.95667	2e-51	1.57e-49
AT5G52320	-	Chr5:21244723-21246774	21244723	21246774	2052	1987	-3.80903	5.45e-22	7.74e-21
AT5G52570	AT5G52560	Chr5:21334793-21337126	21334793	21337126	2334	1269	-1.99811	4.16e-18	4.46e-17
AT5G52640	-	Chr5:21352557-21355147	21352557	21355147	2591	2103	-4.6033	7.85e-15	6.48e-14
AT5G52810	AT5G52800	Chr5:21399331-21400686	21399331	21400686	1356	1356	-1.6513	1.06e-12	7.3e-12
AT5G53090	-	Chr5:21523365-21525713	21523365	21525713	2349	1339	-1.8875	2.02e-10	1.11e-09
AT5G53120	AT5G53130	Chr5:21534473-21537816	21534473	21537816	3344	1976	-3.03062	3.1e-52	2.57e-50
AT5G53160	-	Chr5:21560601-21562709	21560601	21562709	2109	1828	3.41945	1.3e-144	3.99e-141
AT5G53360	AT5G07975_AT5G53370	Chr5:21647821-21649567	21647821	21649567	1747	1563	1.6697	2.49e-21	3.38e-20
AT5G53400	-	Chr5:21661444-21663843	21661444	21663843	2400	1519	-1.88467	2.45e-31	6.1e-30
AT5G53710	-	Chr5:21805071-21805812	21805071	21805812	742	742	-5.86836	3.57e-17	3.57e-16
AT5G54080	AT5G54090	Chr5:21945865-21948913	21945865	21948913	3049	2284	2.99069	5.43e-132	1.25e-128
AT5G54090	AT5G54080	Chr5:21948124-21952594	21948124	21952594	4471	2594	1.94163	1.09e-30	2.62e-29
AT5G54160	-	Chr5:21981902-21984399	21981902	21984399	2498	1497	-2.02241	2.84e-48	1.82e-46
AT5G54270	AT5G54280	Chr5:22038165-22039568	22038165	22039568	1404	1242	-3.20397	8.35e-43	4.01e-41
AT5G55180	-	Chr5:22388521-22390763	22388521	22390763	2243	1913	-2.06819	5.61e-44	2.91e-42
AT5G55280	-	Chr5:22420600-22422649	22420600	22422649	2050	1564	-2.02524	7.14e-49	4.79e-47
AT5G55400	-	Chr5:22455369-22459598	22455369	22459598	4230	2877	-2.4913	6.59e-43	3.18e-41
AT5G55730	-	Chr5:22558044-22560541	22558044	22560541	2498	1755	-3.30236	4.7e-77	1.06e-74
AT5G55920	-	Chr5:22645448-22649517	22645448	22649517	4070	2477	-2.07229	3.23e-30	7.54e-29
AT5G56000	-	Chr5:22677338-22680152	22677338	22680152	2815	2449	-1.91227	3.16e-32	8.32e-31
AT5G56010	-	Chr5:22681238-22684252	22681238	22684252	3015	2613	-3.84233	2.99e-60	3.63e-58
AT5G56030	-	Chr5:22686473-22689671	22686473	22689671	3199	2875	-3.18181	2.11e-39	8.42e-38
AT5G56100	AT5G56090	Chr5:22716917-22717849	22716917	22717849	933	933	2.29577	1.8e-43	8.97e-42
AT5G56140	-	Chr5:22725238-22728473	22725238	22728473	3236	1713	1.61209	5.26e-45	2.9e-43
AT5G56544	-	Chr5:22894622-22895572	22894622	22895572	951	527	2.55945	5.18e-05	0.00014561
AT5G56550	-	Chr5:22895616-22896734	22895616	22896734	1119	982	2.32336	2.92e-30	6.83e-29
AT5G56600	-	Chr5:22909882-22910710	22909882	22910710	829	462	-1.91978	2.37e-33	6.74e-32
AT5G56750	-	Chr5:22957629-22960916	22957629	22960916	3288	2009	2.60425	1.15e-69	2e-67
AT5G56870	AT5G56880	Chr5:23003909-23009672	23003909	23009672	5764	3812	1.81144	2.83e-17	2.85e-16
AT5G56990	-	Chr5:23060833-23062400	23060833	23062400	1568	1091	1.68472	5.57e-06	1.82e-05
AT5G57050	-	Chr5:23087122-23089631	23087122	23089631	2510	2282	-1.85142	2.74e-43	1.35e-41
AT5G57370	AT5G57380	Chr5:23244734-23246420	23244734	23246420	1687	1016	1.60263	8.58e-31	2.07e-29
AT5G57550	-	Chr5:23304782-23306440	23304782	23306440	1659	1184	4.19057	7.03e-35	2.21e-33
AT5G57560	-	Chr5:23307006-23308680	23307006	23308680	1675	1590	3.04911	1.08e-48	7.15e-47
AT5G57570	-	Chr5:23313401-23314432	23313401	23314432	1032	1032	-1.77769	1.02e-06	3.69e-06
AT5G57610	-	Chr5:23324643-23329546	23324643	23329546	4904	4193	-2.38595	6.28e-59	7.19e-57
AT5G57640	-	Chr5:23344436-23345621	23344436	23345621	1186	1186	2.31261	0.00019806	0.00050963
AT5G57655	-	Chr5:23346675-23350065	23346675	23350065	3391	2126	1.92852	1.87e-46	1.11e-44
AT5G57785	-	Chr5:23408404-23409715	23408404	23409715	1312	1312	1.78727	4.89e-21	6.51e-20
AT5G58220	AT5G58210	Chr5:23554386-23556001	23554386	23556001	1616	1275	1.83201	5.86e-57	6.11e-55
AT5G58575	-	Chr5:23673533-23675643	23673533	23675643	2111	1462	1.97975	1.21e-45	6.86e-44
AT5G58590	-	Chr5:23680063-23681935	23680063	23681935	1873	1137	-1.77702	3.13e-26	5.72e-25
AT5G58600	-	Chr5:23683784-23685831	23683784	23685831	2048	1616	1.71893	3.1e-12	2.05e-11
AT5G58770	AT5G58780	Chr5:23734273-23735767	23734273	23735767	1495	1328	-2.63304	6.99e-24	1.12e-22
AT5G59050	-	Chr5:23839108-23842958	23839108	23842958	3851	3535	-1.66165	5.1e-10	2.69e-09
AT5G59220	-	Chr5:23894404-23896939	23894404	23896939	2536	2084	-2.89757	3.57e-51	2.74e-49
AT5G59240	AT5G59230	Chr5:23902462-23903767	23902462	23903767	1306	894	-2.2937	9.38e-05	0.00025481
AT5G59310	-	Chr5:23924990-23925957	23924990	23925957	968	830	-8.4227	1.23e-17	1.28e-16
AT5G59320	-	Chr5:23928954-23929816	23928954	23929816	863	769	-7.50993	1.22e-84	3.52e-82
AT5G59380	-	Chr5:23952132-23953707	23952132	23953707	1576	1089	1.91299	4.42e-29	9.64e-28
AT5G59400	AT5G59410	Chr5:23957737-23959707	23957737	23959707	1971	1201	1.84865	1.64e-16	1.55e-15
AT5G59480	AT5G59470	Chr5:23979390-23982208	23979390	23982208	2819	1598	-1.85677	2.3e-32	6.14e-31
AT5G59570	AT5G59580	Chr5:24003888-24007844	24003888	24007844	3957	3655	2.32508	5.12e-33	1.41e-31
AT5G59720	-	Chr5:24062323-24063300	24062323	24063300	978	978	-3.25049	1.74e-10	9.64e-10
AT5G59850	AT5G59860	Chr5:24112156-24113617	24112156	24113617	1462	847	-1.61992	1.4e-33	4.03e-32
AT5G59860	AT5G59850	Chr5:24113462-24114449	24113462	24114449	988	474	-1.71084	1.24e-31	3.14e-30
AT5G59870	-	Chr5:24115354-24116220	24115354	24116220	867	780	-1.65718	1.58e-17	1.63e-16
AT5G60650	-	Chr5:24374179-24374798	24374179	24374798	620	620	-2.82491	9.34e-11	5.33e-10
AT5G60890	-	Chr5:24494291-24496371	24494291	24496371	2081	1777	-1.90268	3.03e-33	8.51e-32
AT5G61000	-	Chr5:24549479-24552855	24549479	24552855	3377	2307	-2.52607	1.65e-20	2.11e-19
AT5G61030	AT5G61040	Chr5:24560309-24562527	24560309	24562527	2219	1570	-2.84718	9.99e-63	1.33e-60
AT5G61160	-	Chr5:24608605-24610329	24608605	24610329	1725	1725	2.71927	0.00332606	0.00685132
AT5G61270	AT5G61260	Chr5:24638491-24640765	24638491	24640765	2275	1953	-2.01591	1.17e-18	1.31e-17
AT5G61290	AT5G61300	Chr5:24648528-24650815	24648528	24650815	2288	1625	-1.67147	8.12e-06	2.58e-05
AT5G61310	AT5G61300	Chr5:24653261-24654940	24653261	24654940	1680	1680	-1.67853	1.46e-13	1.09e-12
AT5G61360	AT5G61370	Chr5:24670792-24671868	24670792	24671868	1077	963	2.23244	1.12e-14	9.06e-14
AT5G61380	-	Chr5:24674963-24678550	24674963	24678550	3588	2808	3.0912	2.29e-96	1.11e-93
AT5G61440	AT5G09000_AT5G09005	Chr5:24707445-24709396	24707445	24709396	1952	1761	1.71373	8.56e-10	4.41e-09
AT5G61590	-	Chr5:24764256-24765511	24764256	24765511	1256	1256	2.48059	9.78e-27	1.86e-25
AT5G61610	-	Chr5:24770046-24771401	24770046	24771401	1356	1087	4.04534	5.88e-11	3.42e-10
AT5G61810	AT5G61800	Chr5:24831574-24833984	24831574	24833984	2411	1980	-2.36182	6.09e-15	5.09e-14
AT5G62040	AT5G62050	Chr5:24922802-24923797	24922802	24923797	996	630	-2.53314	3.45e-09	1.67e-08
AT5G62370	-	Chr5:25041819-25045047	25041819	25045047	3229	3229	-2.39578	2.09e-15	1.83e-14
AT5G62865	-	Chr5:25233881-25234884	25233881	25234884	1004	1004	2.62679	4.23e-52	3.42e-50
AT5G62900	-	Chr5:25248690-25250032	25248690	25250032	1343	975	2.57486	7.03e-23	1.05e-21
AT5G63130	-	Chr5:25322975-25324739	25322975	25324739	1765	1676	-2.25638	6.23e-08	2.62e-07
AT5G63160	-	Chr5:25333172-25335570	25333172	25335570	2399	2204	4.20816	2.18e-14	1.73e-13
AT5G63190	AT5G63195	Chr5:25345542-25348800	25345542	25348800	3259	2616	1.87017	1.25e-55	1.22e-53
AT5G63195	AT5G63190	Chr5:25346729-25348386	25346729	25348386	1658	1520	1.91145	1.45e-58	1.64e-56
AT5G63530	-	Chr5:25432890-25435834	25432890	25435834	2945	1776	-2.41664	7.82e-52	6.27e-50
AT5G63550	-	Chr5:25444575-25448255	25444575	25448255	3681	2147	-1.84953	9.95e-18	1.04e-16
AT5G63600	-	Chr5:25460591-25462568	25460591	25462568	1978	1772	1.58723	4.68e-11	2.75e-10
AT5G63690	-	Chr5:25492772-25493699	25492772	25493699	928	850	1.81574	3.73e-07	1.42e-06
AT5G63920	-	Chr5:25574419-25581433	25574419	25581433	7015	3098	-1.62552	6.18e-08	2.6e-07
AT5G63980	-	Chr5:25610002-25611802	25610002	25611802	1801	1062	-1.70469	2.24e-26	4.16e-25
AT5G64080	-	Chr5:25645209-25646845	25645209	25646845	1637	1022	-3.0807	2.15e-49	1.48e-47
AT5G64170	AT5G64160	Chr5:25672466-25676823	25672466	25676823	4358	2667	-3.71649	1.01e-146	3.72e-143
AT5G64260	-	Chr5:25703649-25705339	25703649	25705339	1691	1691	1.74609	1.28e-42	6.03e-41
AT5G64360	-	Chr5:25736171-25738676	25736171	25738676	2506	2506	2.03124	8.87e-32	2.27e-30
AT5G64510	-	Chr5:25784404-25786385	25784404	25786385	1982	1696	-4.6801	1.31e-21	1.82e-20
AT5G64770	-	Chr5:25897321-25898171	25897321	25898171	851	686	-1.7087	4.82e-36	1.62e-34
AT5G64870	-	Chr5:25929432-25931384	25929432	25931384	1953	1860	-1.66115	3.4e-06	1.15e-05
AT5G65140	-	Chr5:26019457-26022380	26019457	26022380	2924	2128	-6.35293	1.54e-118	2.58e-115
AT5G65207	AT5G65205	Chr5:26052200-26052717	26052200	26052717	518	518	1.60938	3.25e-11	1.93e-10
AT5G65360	-	Chr5:26119859-26120581	26119859	26120581	723	723	-1.82555	1.44e-38	5.55e-37
AT5G65660	-	Chr5:26245134-26246960	26245134	26246960	1827	1436	1.66444	1.24e-34	3.82e-33
AT5G65690	-	Chr5:26266180-26269763	26266180	26269763	3584	2763	1.72834	0.00324986	0.00671235
AT5G65730	-	Chr5:26298728-26300529	26298728	26300529	1802	1470	1.66654	3e-26	5.5e-25
AT5G66420	AT5G66410	Chr5:26521674-26525177	26521674	26525177	3504	2831	-1.94015	1.8e-40	7.7e-39
AT5G66740	-	Chr5:26646900-26648731	26646900	26648731	1832	1500	-2.19969	2.08e-08	9.28e-08
AT5G66750	-	Chr5:26648897-26653191	26648897	26653191	4295	2770	-1.74339	2.48e-10	1.35e-09
AT5G66790	-	Chr5:26664842-26667809	26664842	26667809	2968	2630	1.96787	8.31e-25	1.4e-23
AT5G67280	-	Chr5:26842114-26845294	26842114	26845294	3181	2740	-2.53975	1.87e-33	5.32e-32
AT5G67370	-	Chr5:26877272-26879639	26877272	26879639	2368	1553	-1.62347	5.54e-37	1.94e-35
AT5G67380	AT5G67385	Chr5:26880966-26884079	26880966	26884079	3114	2116	1.61237	2.94e-52	2.47e-50
AT5G67480	AT5G67470	Chr5:26930539-26933352	26930539	26933352	2814	2491	4.05737	1e-22	1.49e-21
ATMG00990	-	ChrM:288044-288400	288044	288400	357	357	1.80493	1.32e-05	4.08e-05

## Sheet: Table S5
Supplementary Table S5: Differentially expressed genes in phyQ mutants upon a night break treatment. Plants were grown under a 12h light: 12h dark photoperiod during two weeks. The treatment group recievde a Red light light pulse from ZT=18h to 20h, while the control group was left in darkness. Both the control and treatment groups were harvest at ZT=20h. A gene was consideRed light differentiall…
symbol	locus_overlap	gene_coordinates	start	end	length	effective_length	logFC	pvalue	FDR
AT1G01120	-	Chr1:57164-59215	57164	59215	2052	2052	-2.151	1.01e-40	8.25e-39
AT1G01250	-	Chr1:104440-105330	104440	105330	891	891	-2.30686	2.44e-15	2.93e-14
AT1G01470	-	Chr1:171525-172948	171525	172948	1424	1348	-2.08268	2.58e-19	4.36e-18
AT1G01520	AT1G01510	Chr1:190408-192436	190408	192436	2029	1588	-2.21184	1.33e-36	8.45e-35
AT1G01900	AT1G04077_AT1G01910	Chr1:310169-313130	310169	313130	2962	2607	-1.6738	3.02e-13	3.01e-12
AT1G02205	-	Chr1:418416-422579	418416	422579	4164	3593	-4.14808	1.42e-35	8.37e-34
AT1G02610	-	Chr1:553019-556152	553019	556152	3134	1473	2.82999	3.73e-25	1.04e-23
AT1G02620	AT1G04133	Chr1:557092-558774	557092	558774	1683	1383	3.87338	1.9e-17	2.76e-16
AT1G02640	-	Chr1:564018-567771	564018	567771	3754	2773	2.36356	6.18e-41	5.12e-39
AT1G02800	-	Chr1:613197-616231	613197	616231	3035	1823	-1.99572	2.74e-06	1.17e-05
AT1G03070	AT1G03080	Chr1:729830-731565	729830	731565	1736	1248	-3.87274	1.41e-18	2.24e-17
AT1G03090	AT1G04157_AT1G03100	Chr1:739544-744184	739544	744184	4641	2741	3.05394	2.47e-70	8.36e-68
AT1G03100	AT1G03090_AT1G04163	Chr1:743885-746479	743885	746479	2595	2595	2.1457	4.99e-25	1.38e-23
AT1G03130	AT1G03140	Chr1:753307-754262	753307	754262	956	956	-1.60398	1.13e-08	6.68e-08
AT1G03310	-	Chr1:813413-816812	813413	816812	3400	3076	-1.73872	8.64e-35	4.82e-33
AT1G03580	-	Chr1:892885-894194	892885	894194	1310	1091	2.98119	8.27e-29	3.02e-27
AT1G03610	-	Chr1:900732-903070	900732	903070	2339	1974	1.59786	6.29e-39	4.68e-37
AT1G04023	AT1G01220	Chr1:91356-91685	91356	91685	330	330	-2.13167	9.27e-09	5.54e-08
AT1G04077	AT1G01900	Chr1:311828-312884	311828	312884	1057	1057	-1.71559	2.37e-11	1.93e-10
AT1G04147	AT1G02860	Chr1:636337-636614	636337	636614	278	278	1.6065	3.52e-10	2.49e-09
AT1G04157	AT1G03090	Chr1:742298-742522	742298	742522	225	225	3.14416	3.89e-52	6.31e-50
AT1G04220	AT1G04210_AT1G04247	Chr1:1119699-1122786	1119699	1122786	3088	2044	-2.83963	6.25e-51	9.26e-49
AT1G04247	AT1G04220	Chr1:1120225-1122526	1120225	1122526	2302	2302	-2.86994	1.82e-70	6.37e-68
AT1G04425	AT1G08835	Chr1:1194187-1196889	1194187	1196889	2703	457	2.84249	6.98e-06	2.79e-05
AT1G04437	AT1G05840	Chr1:1764573-1764829	1764573	1764829	257	257	1.76168	1.45e-19	2.51e-18
AT1G04635	AT1G04640	Chr1:1291300-1292024	1291300	1292024	725	725	-2.22702	0.00010033	0.00032621
AT1G04853	AT1G11530	Chr1:3874538-3874895	3874538	3874895	358	358	1.98492	1.7e-27	5.61e-26
AT1G05023	AT1G13700	Chr1:4694951-4695230	4694951	4695230	280	280	2.14059	1.54e-14	1.72e-13
AT1G05100	-	Chr1:1469541-1470881	1469541	1470881	1341	1341	-2.28612	3.19e-12	2.86e-11
AT1G05147	AT1G15040	Chr1:5180695-5181247	5180695	5181247	553	553	2.46561	1.07e-16	1.45e-15
AT1G05207	AT1G15820	Chr1:5447212-5447569	5447212	5447569	358	358	-1.78838	1.24e-22	2.83e-21
AT1G05317	AT1G17745	Chr1:6103076-6103654	6103076	6103654	579	579	-1.62333	1.6e-06	7.14e-06
AT1G05337	AT1G17840	Chr1:6142402-6142830	6142402	6142830	429	429	-1.76779	2.85e-16	3.7e-15
AT1G05353	AT1G17870	Chr1:6151974-6152170	6151974	6152170	197	197	-5.40275	1.01e-69	3.35e-67
AT1G05523	AT1G20065_AT1G20070	Chr1:6957968-6959124	6957968	6959124	1157	1157	-2.51952	6.45e-11	5.01e-10
AT1G05787	AT1G23110	Chr1:8197543-8198108	8197543	8198108	566	566	-4.34941	1.22e-12	1.14e-11
AT1G05810	AT1G05820	Chr1:1748259-1749526	1748259	1749526	1268	1017	2.39874	2.85e-43	2.76e-41
AT1G05840	AT1G05835_AT1G04437	Chr1:1762734-1766283	1762734	1766283	3550	1700	1.93891	5.28e-64	1.34e-61
AT1G05933	AT1G25220	Chr1:8838445-8839139	8838445	8839139	695	695	-1.61943	1.6e-06	7.14e-06
AT1G06100	-	Chr1:1851472-1853019	1851472	1853019	1548	958	-4.15963	3.24e-15	3.86e-14
AT1G06283	AT1G29465	Chr1:10309265-10309404	10309265	10309404	140	140	-1.65545	3.26e-12	2.92e-11
AT1G06453	AT1G31835	Chr1:11423317-11423487	11423317	11423487	171	171	-2.13452	2.99e-10	2.14e-09
AT1G06473	-	Chr1:11471861-11472650	11471861	11472650	790	790	1.74711	8.22e-17	1.13e-15
AT1G06547	-	Chr1:11684910-11684994	11684910	11684994	85	85	-2.84986	2.7e-10	1.94e-09
AT1G06570	AT1G06560	Chr1:2011885-2013545	2011885	2013545	1661	1554	2.17471	2.3e-55	4.23e-53
AT1G07180	-	Chr1:2204104-2207099	2204104	2207099	2996	2169	-1.83566	2.97e-32	1.36e-30
AT1G07400	-	Chr1:2274926-2275783	2274926	2275783	858	858	-6.92821	5.62e-08	3.04e-07
AT1G07430	-	Chr1:2280746-2282828	2280746	2282828	2083	1906	-3.22241	2.86e-28	9.95e-27
AT1G07450	-	Chr1:2287926-2289336	2287926	2289336	1411	975	2.2725	1.98e-09	1.28e-08
AT1G07477	AT1G48100	Chr1:17769036-17769837	17769036	17769837	802	802	-1.58672	3.34e-09	2.11e-08
AT1G07563	AT1G49530	Chr1:18333188-18333581	18333188	18333581	394	394	1.69098	0.00018104	0.00056064
AT1G07720	-	Chr1:2390531-2392628	2390531	2392628	2098	2098	-2.26619	3.45e-54	6.05e-52
AT1G07743	AT1G51402	Chr1:19052719-19053731	19052719	19053731	1013	810	-1.94299	3.69e-10	2.61e-09
AT1G07753	AT1G51550	Chr1:19117681-19118570	19117681	19118570	890	784	2.0261	1.85e-27	6.08e-26
AT1G07883	AT1G53470	Chr1:19960486-19960538	19960486	19960538	53	53	-2.06871	7.95e-05	0.00026385
AT1G07890	-	Chr1:2437281-2439665	2437281	2439665	2385	1790	-1.72376	8.52e-25	2.29e-23
AT1G07897	AT1G53541	Chr1:19981416-19981565	19981416	19981565	150	150	-2.88179	4.61e-15	5.43e-14
AT1G07900	-	Chr1:2442570-2443746	2442570	2443746	1177	742	-3.56542	4.48e-14	4.82e-13
AT1G07903	AT1G53542	Chr1:19981637-19981752	19981637	19981752	116	116	-3.07021	1.35e-15	1.67e-14
AT1G07943	AT1G54160	Chr1:20217732-20218221	20217732	20218221	490	398	-1.78145	1.2e-05	4.62e-05
AT1G08130	-	Chr1:2542663-2547946	2542663	2547946	5284	2754	-1.66388	8.4e-26	2.46e-24
AT1G08550	AT1G08560	Chr1:2706868-2709988	2706868	2709988	3121	2584	1.95139	1.39e-36	8.83e-35
AT1G08630	AT1G08620	Chr1:2743761-2747967	2743761	2747967	4207	2096	2.6203	1.17e-18	1.85e-17
AT1G08645	AT1G08650	Chr1:2751813-2752595	2751813	2752595	783	429	-2.0084	4.62e-20	8.33e-19
AT1G08650	AT1G08645	Chr1:2752124-2753809	2752124	2753809	1686	1565	-1.97295	4.5e-33	2.18e-31
AT1G08930	-	Chr1:2873300-2877270	2873300	2877270	3971	2084	1.99964	1.54e-31	6.72e-30
AT1G08980	-	Chr1:2884351-2886621	2884351	2886621	2271	1573	2.17254	1.17e-80	7.91e-78
AT1G09067	AT1G69550	Chr1:26148056-26148296	26148056	26148296	241	241	1.75088	0.00024426	0.00073646
AT1G09297	AT1G72070	Chr1:27119300-27119697	27119300	27119697	398	398	2.26931	3.26e-12	2.92e-11
AT1G09310	AT1G09320	Chr1:3008910-3009898	3008910	3009898	989	989	-2.17407	1.5e-60	3.3e-58
AT1G09333	AT1G72645	Chr1:27348657-27348791	27348657	27348791	135	135	1.86335	1.79e-37	1.2e-35
AT1G09486	-	Chr1:3062223-3063396	3062223	3063396	1174	863	-1.70315	2.89e-05	0.00010305
AT1G09500	-	Chr1:3066674-3068796	3066674	3068796	2123	1931	-1.59479	0.00122256	0.00317682
AT1G09557	AT1G75450	Chr1:28318139-28318355	28318139	28318355	217	217	-1.68736	4.16e-05	0.00014434
AT1G09823	AT1G78570	Chr1:29549838-29550185	29549838	29550185	348	348	-1.80573	9.13e-23	2.09e-21
AT1G09867	-	Chr1:29911240-29911379	29911240	29911379	140	140	-2.61709	6.98e-07	3.27e-06
AT1G09907	AT1G79700	Chr1:29992705-29993059	29992705	29993059	355	355	1.94865	4.64e-11	3.65e-10
AT1G09940	-	Chr1:3236908-3239554	3236908	3239554	2647	2201	1.91427	9.69e-41	7.91e-39
AT1G10070	AT1G10090	Chr1:3288087-3290471	3288087	3290471	2385	1752	2.8864	6.77e-28	2.29e-26
AT1G10370	AT1G10360	Chr1:3396883-3398358	3396883	3398358	1476	1160	-4.86071	6.41e-57	1.24e-54
AT1G10585	AT1G10580	Chr1:3493770-3495244	3493770	3495244	1475	1102	-2.05248	0.00010983	0.00035424
AT1G10640	AT1G04807	Chr1:3515182-3518035	3515182	3518035	2854	2123	-1.84563	2.41e-19	4.09e-18
AT1G11175	-	Chr1:3744858-3745655	3744858	3745655	798	798	1.59923	8.7e-18	1.3e-16
AT1G11260	AT1G11270	Chr1:3777236-3780823	3777236	3780823	3588	2483	3.14259	2.87e-82	2.36e-79
AT1G11530	AT1G04853_AT1G11540	Chr1:3874396-3875484	3874396	3875484	1089	652	2.11306	2.01e-28	7.11e-27
AT1G11790	AT1G11800	Chr1:3981153-3985219	3981153	3985219	4067	1845	-1.70411	1.37e-24	3.6e-23
AT1G12030	-	Chr1:4064485-4066344	4064485	4066344	1860	1179	-1.82879	3.84e-06	1.6e-05
AT1G12440	-	Chr1:4241421-4243229	4241421	4243229	1809	1809	1.95481	2.94e-59	6.33e-57
AT1G12780	AT1G12775	Chr1:4355926-4358894	4355926	4358894	2969	2028	2.38581	7.97e-47	9.69e-45
AT1G12790	-	Chr1:4358895-4361371	4358895	4361371	2477	1527	2.1744	4.76e-21	9.44e-20
AT1G12910	-	Chr1:4394897-4396291	4394897	4396291	1395	1395	1.67823	2.98e-35	1.71e-33
AT1G13430	-	Chr1:4606500-4607780	4606500	4607780	1281	1281	-1.61564	0.00079241	0.00214923
AT1G13607	-	Chr1:4660778-4661331	4660778	4661331	554	452	-2.14655	5.18e-07	2.46e-06
AT1G13608	-	Chr1:4661682-4662428	4661682	4662428	747	636	-1.76773	1.2e-07	6.22e-07
AT1G13650	-	Chr1:4680290-4682382	4680290	4682382	2093	2011	-3.80908	9.52e-07	4.37e-06
AT1G13670	-	Chr1:4688018-4689265	4688018	4689265	1248	1248	1.88292	9.27e-12	7.92e-11
AT1G13700	AT1G13690_AT1G05023	Chr1:4694372-4696023	4694372	4696023	1652	1332	1.61078	2.06e-16	2.71e-15
AT1G13790	AT1G13800	Chr1:4726770-4730425	4726770	4730425	3656	3055	-1.73729	0.00040492	0.00116865
AT1G14290	-	Chr1:4880030-4882265	4880030	4882265	2236	2129	1.78526	1.31e-40	1.06e-38
AT1G14740	-	Chr1:5075179-5077981	5075179	5077981	2803	2722	1.68233	2.5e-43	2.44e-41
AT1G14980	AT1G14990	Chr1:5165489-5166939	5165489	5166939	1451	1281	-2.4442	2.08e-26	6.39e-25
AT1G15040	AT1G15030_AT1G05147	Chr1:5179887-5181402	5179887	5181402	1516	1516	1.81149	2e-17	2.91e-16
AT1G15125	AT1G15120	Chr1:5204312-5205964	5204312	5205964	1653	1495	2.56605	4.6e-08	2.52e-07
AT1G15550	-	Chr1:5344388-5346342	5344388	5346342	1955	1522	-2.47696	2.03e-11	1.67e-10
AT1G15580	AT1G15570	Chr1:5365512-5366497	5365512	5366497	986	781	-3.25605	2.33e-05	8.48e-05
AT1G15820	AT1G15810_AT1G05207	Chr1:5446462-5447880	5446462	5447880	1419	1204	-1.65585	7.63e-20	1.36e-18
AT1G15840	-	Chr1:5451432-5452374	5451432	5452374	943	923	2.738	1.21e-12	1.14e-11
AT1G15885	-	Chr1:5460477-5461297	5460477	5461297	821	542	2.11484	3.34e-19	5.59e-18
AT1G16170	-	Chr1:5538666-5540002	5538666	5540002	1337	944	2.10573	1.54e-47	1.94e-45
AT1G16400	-	Chr1:5605044-5607498	5605044	5607498	2455	2018	-2.37538	6.44e-22	1.39e-20
AT1G16410	-	Chr1:5608682-5612064	5608682	5612064	3383	3272	-5.20752	3.91e-36	2.41e-34
AT1G16515	-	Chr1:5647462-5648114	5647462	5648114	653	653	-1.83136	2.89e-05	0.00010312
AT1G17170	-	Chr1:5869543-5870883	5869543	5870883	1341	1201	-1.91686	0.00051408	0.00145293
AT1G17410	-	Chr1:5968410-5969995	5968410	5969995	1586	1149	1.59962	1.66e-20	3.14e-19
AT1G17665	-	Chr1:6072153-6074525	6072153	6074525	2373	1337	2.53265	7.04e-12	6.09e-11
AT1G17710	-	Chr1:6090405-6092027	6090405	6092027	1623	1374	-4.56698	0.0006478	0.00178762
AT1G17744	AT1G17745	Chr1:6100961-6101983	6100961	6101983	1023	1023	-1.89406	0.00081449	0.00220155
AT1G17745	AT1G17744_AT1G05317	Chr1:6100964-6105347	6100964	6105347	4384	2528	-1.76758	0.00018795	0.00057987
AT1G17830	-	Chr1:6135751-6138500	6135751	6138500	2750	1709	-2.32746	2.83e-21	5.76e-20
AT1G17870	AT1G17860_AT1G05347_AT1G05353	Chr1:6149939-6152222	6149939	6152222	2284	1856	-3.62572	6.51e-38	4.5e-36
AT1G17940	-	Chr1:6169285-6173273	6169285	6173273	3989	2828	-2.14123	4.81e-41	4.02e-39
AT1G17990	-	Chr1:6192033-6194093	6192033	6194093	2061	1570	1.76309	3.92e-06	1.63e-05
AT1G18360	AT1G18350	Chr1:6316695-6319427	6316695	6319427	2733	1673	-1.684	5.04e-17	7.04e-16
AT1G18590	-	Chr1:6398531-6400029	6398531	6400029	1499	1499	-2.46486	3.1e-24	7.96e-23
AT1G18773	-	Chr1:6474802-6475979	6474802	6475979	1178	1090	2.07623	7.77e-21	1.51e-19
AT1G18870	AT1G18871	Chr1:6515373-6519395	6515373	6519395	4023	2099	-3.44458	1.44e-33	7.24e-32
AT1G19070	AT1G19080	Chr1:6584454-6584705	6584454	6584705	252	252	2.26008	1.35e-10	1.01e-09
AT1G19200	-	Chr1:6625012-6626217	6625012	6626217	1206	1101	-2.4105	2.85e-06	1.21e-05
AT1G19394	AT1G19396	Chr1:6709773-6710670	6709773	6710670	898	284	1.76997	1.36e-12	1.26e-11
AT1G19396	AT1G19394_AT1G19397	Chr1:6709778-6711788	6709778	6711788	2011	707	1.66999	2.58e-20	4.77e-19
AT1G19397	AT1G19396	Chr1:6710851-6711787	6710851	6711787	937	857	1.71515	6.4e-21	1.26e-19
AT1G19530	-	Chr1:6763765-6765049	6763765	6765049	1285	928	2.15121	2e-08	1.15e-07
AT1G19540	AT1G19550	Chr1:6765653-6768290	6765653	6768290	2638	2088	2.87574	6.26e-52	9.8e-50
AT1G19970	-	Chr1:6931012-6932826	6931012	6932826	1815	1309	-1.78576	3.24e-18	5e-17
AT1G20070	AT1G20065_AT1G05523	Chr1:6958010-6959123	6958010	6959123	1114	1114	-2.53132	6.11e-11	4.77e-10
AT1G20440	-	Chr1:7084409-7086873	7084409	7086873	2465	2320	-1.61827	2.59e-22	5.76e-21
AT1G20450	-	Chr1:7087903-7089606	7087903	7089606	1704	1624	-2.29188	1.36e-39	1.04e-37
AT1G20693	-	Chr1:7176747-7178895	7176747	7178895	2149	1057	1.67422	1.62e-39	1.23e-37
AT1G20870	AT1G20875	Chr1:7259023-7261524	7259023	7261524	2502	1758	-2.08379	1.01e-06	4.61e-06
AT1G21250	-	Chr1:7439171-7442113	7439171	7442113	2943	2770	-2.7356	4.98e-13	4.84e-12
AT1G21360	-	Chr1:7481184-7483513	7481184	7483513	2330	1452	2.36018	4.26e-08	2.34e-07
AT1G21500	-	Chr1:7529705-7531108	7529705	7531108	1404	877	-1.64549	3.07e-25	8.66e-24
AT1G21550	-	Chr1:7552987-7553975	7552987	7553975	989	989	-3.08906	6.7e-05	0.00022521
AT1G21680	-	Chr1:7612834-7615374	7612834	7615374	2541	2541	2.55084	5.96e-73	2.63e-70
AT1G22160	-	Chr1:7823066-7823971	7823066	7823971	906	813	-1.66475	4.03e-15	4.76e-14
AT1G22403	-	Chr1:7908568-7909708	7908568	7909708	1141	1141	1.59589	6.21e-14	6.59e-13
AT1G22410	-	Chr1:7911843-7915004	7911843	7915004	3162	2123	-2.30206	2.98e-51	4.55e-49
AT1G22430	-	Chr1:7919077-7921893	7919077	7921893	2817	1865	1.78006	2.54e-41	2.17e-39
AT1G22470	-	Chr1:7932777-7933604	7932777	7933604	828	828	-2.59102	0.00109003	0.00286105
AT1G22570	-	Chr1:7976424-7978810	7976424	7978810	2387	2210	1.86468	1.75e-06	7.74e-06
AT1G22740	AT1G22750	Chr1:8049090-8050784	8049090	8050784	1695	1059	2.92951	6.63e-48	8.54e-46
AT1G22890	-	Chr1:8102728-8103588	8102728	8103588	861	705	3.69873	2.74e-83	2.36e-80
AT1G23110	AT1G23100_AT1G05787	Chr1:8196447-8198331	8196447	8198331	1885	1574	-3.43248	1.94e-05	7.17e-05
AT1G23150	-	Chr1:8206549-8207618	8206549	8207618	1070	982	1.60578	3.76e-08	2.08e-07
AT1G23180	AT1G23170	Chr1:8215721-8219641	8215721	8219641	3921	3109	-1.82223	1.49e-27	4.94e-26
AT1G23200	-	Chr1:8227133-8229661	8227133	8229661	2529	2029	-1.9328	2.02e-07	1.02e-06
AT1G23205	-	Chr1:8233953-8235019	8233953	8235019	1067	1067	-2.15626	1.94e-30	7.84e-29
AT1G23390	-	Chr1:8308965-8310916	8308965	8310916	1952	1952	1.63798	7.98e-29	2.91e-27
AT1G23840	-	Chr1:8424142-8425385	8424142	8425385	1244	1244	2.27213	8.59e-10	5.81e-09
AT1G23870	-	Chr1:8432179-8435656	8432179	8435656	3478	2973	2.07403	8e-34	4.06e-32
AT1G24020	-	Chr1:8500119-8502065	8500119	8502065	1947	1253	-1.98327	3.01e-26	9.14e-25
AT1G24100	-	Chr1:8525334-8527087	8525334	8527087	1754	1673	-2.1289	2.7e-36	1.68e-34
AT1G24147	-	Chr1:8542212-8543545	8542212	8543545	1334	933	-4.33703	3.35e-16	4.32e-15
AT1G24470	AT1G24475_AT1G24480	Chr1:8673914-8676408	8673914	8676408	2495	1212	-1.63747	0.00379064	0.00881446
AT1G24580	-	Chr1:8709941-8710824	8709941	8710824	884	884	-2.91496	2.79e-28	9.75e-27
AT1G25275	-	Chr1:8860527-8861522	8860527	8861522	996	820	2.22888	2.33e-34	1.25e-32
AT1G25400	-	Chr1:8911096-8912822	8911096	8912822	1727	1727	1.93848	9.41e-15	1.08e-13
AT1G25560	-	Chr1:8981556-8983314	8981556	8983314	1759	1759	1.65124	5.44e-40	4.22e-38
AT1G26560	-	Chr1:9178212-9181967	9178212	9181967	3756	2075	-2.54992	1.31e-37	8.83e-36
AT1G26665	-	Chr1:9214072-9215557	9214072	9215557	1486	905	1.99789	4.51e-51	6.74e-49
AT1G26770	-	Chr1:9259432-9261313	9259432	9261313	1882	1572	-2.02243	1.5e-19	2.59e-18
AT1G27020	-	Chr1:9378404-9380790	9378404	9380790	2387	1529	1.82608	0.00010683	0.00034563
AT1G27670	-	Chr1:9627533-9628749	9627533	9628749	1217	1217	1.89207	5.24e-11	4.11e-10
AT1G27940	-	Chr1:9733430-9738236	9733430	9738236	4807	4083	-3.475	3.06e-20	5.61e-19
AT1G27950	AT1G27960	Chr1:9740508-9742159	9740508	9742159	1652	982	-1.66121	6.8e-31	2.84e-29
AT1G28330	-	Chr1:9933786-9935440	9933786	9935440	1655	1564	2.60623	2.13e-42	1.97e-40
AT1G28610	-	Chr1:10053443-10055881	10053443	10055881	2439	1906	-1.83973	2.62e-16	3.41e-15
AT1G29195	-	Chr1:10202414-10203491	10202414	10203491	1078	1078	-1.72172	1.94e-05	7.16e-05
AT1G29230	-	Chr1:10214681-10216563	10214681	10216563	1883	1883	-4.08787	6.56e-12	5.69e-11
AT1G29640	-	Chr1:10355638-10356482	10355638	10356482	845	845	-2.85942	2.41e-20	4.47e-19
AT1G29920	-	Chr1:10474656-10475969	10474656	10475969	1314	1314	-1.73723	4.22e-13	4.14e-12
AT1G30070	-	Chr1:10546511-10548236	10546511	10548236	1726	1137	-2.88911	6.89e-19	1.11e-17
AT1G30960	-	Chr1:11037552-11040084	11037552	11040084	2533	1624	-2.13163	3.35e-11	2.68e-10
AT1G31310	-	Chr1:11198353-11200141	11198353	11200141	1789	1480	2.17515	1.25e-11	1.06e-10
AT1G31350	-	Chr1:11221267-11222827	11221267	11222827	1561	1561	3.11107	3.35e-54	5.94e-52
AT1G31835	AT1G06453	Chr1:11422636-11423684	11422636	11423684	1049	1049	-1.63307	9.44e-09	5.64e-08
AT1G32170	-	Chr1:11575320-11578030	11575320	11578030	2711	1400	1.60153	1.66e-11	1.38e-10
AT1G33050	AT1G33040_AT1G33055	Chr1:11967783-11971532	11967783	11971532	3750	2954	2.20293	9.85e-65	2.63e-62
AT1G33055	AT1G33050	Chr1:11971308-11972580	11971308	11972580	1273	1273	2.32456	2.08e-17	3.01e-16
AT1G33260	-	Chr1:12064323-12066454	12064323	12066454	2132	1863	-2.97637	4.89e-33	2.36e-31
AT1G33480	-	Chr1:12148515-12150617	12148515	12150617	2103	1525	-1.71291	9.48e-16	1.19e-14
AT1G33790	-	Chr1:12256474-12260638	12256474	12260638	4165	2759	1.73113	1.02e-13	1.07e-12
AT1G34150	-	Chr1:12435882-12439499	12435882	12439499	3618	1807	1.67989	2.16e-34	1.17e-32
AT1G34780	AT1G34770	Chr1:12748571-12750506	12748571	12750506	1936	1579	1.75928	4.76e-37	3.13e-35
AT1G35140	-	Chr1:12851983-12853235	12851983	12853235	1253	1253	3.23372	1.09e-42	1.02e-40
AT1G35310	-	Chr1:12956119-12957090	12956119	12957090	972	831	-1.60256	5.62e-06	2.28e-05
AT1G36060	-	Chr1:13454496-13456336	13454496	13456336	1841	1841	2.10737	4.4e-13	4.3e-12
AT1G37130	-	Chr1:14158452-14161938	14158452	14161938	3487	3205	2.2345	1.84e-12	1.68e-11
AT1G45010	-	Chr1:17013385-17015520	17013385	17015520	2136	2038	-2.24757	5.59e-14	5.95e-13
AT1G45163	AT1G45165	Chr1:17090677-17091464	17090677	17091464	788	788	1.62562	1.44e-08	8.41e-08
AT1G45165	AT1G45163	Chr1:17090807-17091338	17090807	17091338	532	532	1.67188	1.43e-09	9.43e-09
AT1G45201	-	Chr1:17123785-17129223	17123785	17129223	5439	2994	-2.30145	6.37e-64	1.57e-61
AT1G45249	-	Chr1:17165125-17167924	17165125	17167924	2800	2583	-1.68357	8.01e-32	3.55e-30
AT1G45976	-	Chr1:17199314-17200841	17199314	17200841	1528	1196	1.61924	1.89e-20	3.54e-19
AT1G47510	-	Chr1:17435525-17438490	17435525	17438490	2966	2291	-3.71638	5.35e-07	2.54e-06
AT1G48100	AT1G07477_AT1G48110	Chr1:17766738-17769951	17766738	17769951	3214	1937	-1.91184	5.52e-15	6.45e-14
AT1G48120	-	Chr1:17773627-17780106	17773627	17780106	6480	4558	-3.00606	1.98e-55	3.68e-53
AT1G48460	AT1G07487	Chr1:17910779-17913344	17910779	17913344	2566	1908	-1.65642	1.98e-19	3.38e-18
AT1G49032	AT1G49030	Chr1:18137977-18139131	18137977	18139131	1155	1062	2.12469	3.32e-57	6.5e-55
AT1G49450	-	Chr1:18305445-18307557	18305445	18307557	2113	2113	-3.2562	1.33e-19	2.32e-18
AT1G49620	-	Chr1:18365336-18366744	18365336	18366744	1409	1206	-2.07095	1.27e-07	6.55e-07
AT1G50040	-	Chr1:18542061-18544034	18542061	18544034	1974	1769	2.87685	5.85e-34	3.03e-32
AT1G50290	-	Chr1:18627551-18628452	18627551	18628452	902	902	1.58819	2.63e-22	5.83e-21
AT1G51090	-	Chr1:18932766-18934049	18932766	18934049	1284	1037	-5.07611	5.8e-11	4.53e-10
AT1G51140	-	Chr1:18943447-18945812	18943447	18945812	2366	1694	-1.59321	1.03e-38	7.43e-37
AT1G51440	-	Chr1:19070798-19072753	19070798	19072753	1956	1956	-2.95087	3.16e-19	5.3e-18
AT1G51680	AT1G51670	Chr1:19158746-19161737	19158746	19161737	2992	2558	-1.64868	5.94e-37	3.87e-35
AT1G51940	-	Chr1:19295820-19299169	19295820	19299169	3350	2456	1.80842	4.17e-30	1.65e-28
AT1G52560	-	Chr1:19574538-19575866	19574538	19575866	1329	1044	-2.82151	0.00023153	0.00070155
AT1G52827	-	Chr1:19671300-19672021	19671300	19672021	722	575	-2.0934	6e-12	5.23e-11
AT1G52855	-	Chr1:19682773-19683565	19682773	19683565	793	793	-3.26417	1.71e-14	1.9e-13
AT1G52890	-	Chr1:19696923-19698482	19696923	19698482	1560	1361	-2.4845	3.79e-09	2.38e-08
AT1G53070	-	Chr1:19778133-19779447	19778133	19779447	1315	1315	-2.68238	9.72e-12	8.28e-11
AT1G53250	AT1G53260	Chr1:19857351-19859275	19857351	19859275	1925	1352	1.90345	2.16e-10	1.57e-09
AT1G53310	-	Chr1:19883935-19888413	19883935	19888413	4479	3573	-2.4827	8.32e-47	1e-44
AT1G53540	-	Chr1:19980299-19981199	19980299	19981199	901	901	-6.40137	4.98e-08	2.72e-07
AT1G53541	AT1G07897	Chr1:19981385-19981495	19981385	19981495	111	111	-2.71399	6.31e-12	5.48e-11
AT1G53542	AT1G07903	Chr1:19981628-19981813	19981628	19981813	186	186	-3.01869	3.91e-16	5.03e-15
AT1G53900	-	Chr1:20127545-20131050	20127545	20131050	3506	2048	-4.27462	1.05e-07	5.49e-07
AT1G54040	-	Chr1:20170715-20173949	20170715	20173949	3235	1857	-1.79032	6.87e-20	1.23e-18
AT1G54050	-	Chr1:20179357-20180566	20179357	20180566	1210	1113	-4.08361	5.66e-25	1.55e-23
AT1G54570	-	Chr1:20380435-20385380	20380435	20385380	4946	2756	-1.84825	1.82e-16	2.4e-15
AT1G54740	-	Chr1:20430769-20431986	20430769	20431986	1218	1218	2.67965	3.29e-79	1.89e-76
AT1G55000	-	Chr1:20514634-20516558	20514634	20516558	1925	1186	1.68548	1.55e-47	1.94e-45
AT1G55260	-	Chr1:20614573-20616466	20614573	20616466	1894	1082	-1.74765	6.05e-31	2.54e-29
AT1G55500	-	Chr1:20719473-20722856	20719473	20722856	3384	2849	-1.82759	4.04e-22	8.82e-21
AT1G55510	AT1G55520	Chr1:20723279-20725747	20723279	20725747	2469	1504	1.99132	7.63e-40	5.88e-38
AT1G55810	-	Chr1:20860507-20864287	20860507	20864287	3781	2517	1.78387	8.31e-45	9e-43
AT1G56170	AT1G56180	Chr1:21024482-21025902	21024482	21025902	1421	1328	-2.97246	1.58e-83	1.43e-80
AT1G56570	AT1G56580	Chr1:21195644-21199130	21195644	21199130	3487	3405	-2.9107	3.09e-55	5.64e-53
AT1G56580	AT1G56570	Chr1:21198004-21199126	21198004	21199126	1123	1123	-3.0117	1.36e-58	2.83e-56
AT1G56600	-	Chr1:21207537-21209635	21207537	21209635	2099	1435	-3.07655	1.78e-76	8.87e-74
AT1G57590	-	Chr1:21327360-21329944	21327360	21329944	2585	1670	-5.10511	1.4e-12	1.3e-11
AT1G58030	-	Chr1:21464001-21468505	21464001	21468505	4505	2456	1.80902	1.41e-52	2.3e-50
AT1G58170	-	Chr1:21535895-21537216	21535895	21537216	1322	1322	-2.50403	6.43e-15	7.48e-14
AT1G58190	-	Chr1:21540584-21548119	21540584	21548119	7536	6310	1.6347	2.41e-09	1.55e-08
AT1G58280	-	Chr1:21620278-21622611	21620278	21622611	2334	1524	-1.68511	6.82e-10	4.67e-09
AT1G58602	AT1G58561	Chr1:21746354-21766048	21746354	21766048	19695	5397	1.85006	3.08e-32	1.4e-30
AT1G59830	AT1G59820	Chr1:22020377-22022503	22020377	22022503	2127	1551	1.64076	1.06e-41	9.34e-40
AT1G59860	-	Chr1:22031343-22032250	22031343	22032250	908	908	-5.89569	7.36e-12	6.35e-11
AT1G59990	AT1G60000	Chr1:22090226-22093385	22090226	22093385	3160	2462	-1.80225	1.36e-30	5.57e-29
AT1G60140	-	Chr1:22176934-22181740	22176934	22181740	4807	4361	1.89967	2.86e-30	1.14e-28
AT1G60190	-	Chr1:22198266-22200687	22198266	22200687	2422	2422	-2.3608	1.68e-15	2.05e-14
AT1G60270	-	Chr1:22221575-22224358	22221575	22224358	2784	1840	-1.76495	3.26e-16	4.21e-15
AT1G60590	-	Chr1:22314089-22317070	22314089	22317070	2982	2163	-1.7851	1.83e-16	2.42e-15
AT1G61255	-	Chr1:22589098-22589789	22589098	22589789	692	692	-3.54495	1.64e-15	2.01e-14
AT1G61340	-	Chr1:22628264-22630020	22628264	22630020	1757	1087	-2.50209	4.78e-08	2.61e-07
AT1G61450	AT1G61440	Chr1:22672992-22674109	22672992	22674109	1118	881	2.45854	3.18e-08	1.78e-07
AT1G61580	AT1G61575	Chr1:22720560-22723152	22720560	22723152	2593	1486	-1.93832	2.08e-27	6.82e-26
AT1G61890	-	Chr1:22867689-22871358	22867689	22871358	3670	2360	-1.84515	2.4e-32	1.11e-30
AT1G61930	-	Chr1:22893101-22894064	22893101	22894064	964	964	-1.65131	0.00072943	0.00199238
AT1G62420	-	Chr1:23102777-23104756	23102777	23104756	1980	1164	-1.77621	0.00428737	0.00984512
AT1G62510	AT1G62515	Chr1:23136366-23137254	23136366	23137254	889	889	-2.75202	5.51e-20	9.9e-19
AT1G62515	AT1G62510	Chr1:23136720-23137413	23136720	23137413	694	456	-2.80526	3.25e-19	5.45e-18
AT1G62540	-	Chr1:23151634-23155728	23151634	23155728	4095	1986	-2.62676	1.1e-48	1.47e-46
AT1G62560	-	Chr1:23159734-23162881	23159734	23162881	3148	2284	-3.41494	6.38e-31	2.67e-29
AT1G63250	-	Chr1:23463023-23466508	23463023	23466508	3486	2715	-1.60168	1.29e-10	9.68e-10
AT1G63880	-	Chr1:23712216-23716206	23712216	23716206	3991	3511	1.58572	2.13e-22	4.76e-21
AT1G64390	-	Chr1:23911024-23915236	23911024	23915236	4213	2762	-1.69619	3.46e-25	9.68e-24
AT1G64400	-	Chr1:23915570-23919835	23915570	23919835	4266	2384	-2.68546	1.81e-37	1.2e-35
AT1G64780	-	Chr1:24060640-24062804	24060640	24062804	2165	2165	-2.487	1.66e-41	1.45e-39
AT1G64980	-	Chr1:24137405-24139325	24137405	24139325	1921	1921	-1.80867	1.29e-28	4.62e-27
AT1G65840	AT1G65845	Chr1:24489758-24493077	24489758	24493077	3320	2258	-1.73702	1.91e-39	1.43e-37
AT1G65860	-	Chr1:24498954-24502776	24498954	24502776	3823	1734	-3.4796	1.67e-22	3.76e-21
AT1G65930	-	Chr1:24538886-24542712	24538886	24542712	3827	2286	1.85425	1.77e-53	3.03e-51
AT1G66080	-	Chr1:24599939-24601308	24599939	24601308	1370	1271	-2.88793	7.93e-20	1.41e-18
AT1G67120	-	Chr1:25069428-25095638	25069428	25095638	26211	16614	-2.24988	1.8e-11	1.49e-10
AT1G67360	AT1G67350	Chr1:25236781-25238216	25236781	25238216	1436	1317	-3.27748	9.32e-48	1.19e-45
AT1G67855	AT1G67856	Chr1:25442256-25442876	25442256	25442876	621	467	-1.90559	4.54e-06	1.87e-05
AT1G67856	AT1G67855	Chr1:25442404-25443019	25442404	25443019	616	616	-1.87153	6.99e-06	2.79e-05
AT1G67900	-	Chr1:25464376-25470189	25464376	25470189	5814	5558	-1.76283	1.98e-23	4.79e-22
AT1G68238	-	Chr1:25574381-25574835	25574381	25574835	455	455	2.68109	2.4e-19	4.08e-18
AT1G68568	AT1G68570	Chr1:25746977-25747964	25746977	25747964	988	988	-3.20112	3.12e-36	1.93e-34
AT1G68570	AT1G68568	Chr1:25746697-25750291	25746697	25750291	3595	2099	-3.08585	1.49e-85	1.76e-82
AT1G68825	-	Chr1:25869700-25870420	25869700	25870420	721	694	-1.93235	1.69e-05	6.31e-05
AT1G68937	AT1G09023_AT1G68940	Chr1:25925469-25926222	25925469	25926222	754	285	1.78843	5.22e-07	2.48e-06
AT1G69200	-	Chr1:26016024-26018365	26016024	26018365	2342	1845	-1.62024	1.35e-28	4.81e-27
AT1G69480	AT1G69470	Chr1:26113990-26117955	26113990	26117955	3966	3007	-1.61155	5.68e-10	3.93e-09
AT1G69543	AT1G69550	Chr1:26148437-26148781	26148437	26148781	345	345	1.71749	3.55e-06	1.49e-05
AT1G69610	-	Chr1:26186713-26189568	26186713	26189568	2856	2371	-1.81525	8.79e-17	1.2e-15
AT1G69890	-	Chr1:26323086-26324946	26323086	26324946	1861	1599	1.7009	1.89e-17	2.75e-16
AT1G70660	AT1G70650	Chr1:26640565-26642149	26640565	26642149	1585	870	1.59378	4.37e-42	3.96e-40
AT1G71030	-	Chr1:26795052-26796532	26795052	26796532	1481	1395	2.80816	1.57e-61	3.58e-59
AT1G71850	-	Chr1:27024731-27026363	27024731	27026363	1633	1633	-1.94289	1.58e-17	2.32e-16
AT1G72060	AT1G72070	Chr1:27118177-27119011	27118177	27119011	835	731	3.05716	1.48e-19	2.56e-18
AT1G72070	AT1G72060_AT1G09297	Chr1:27118621-27119918	27118621	27119918	1298	1013	2.91207	4.07e-19	6.77e-18
AT1G72150	-	Chr1:27148261-27150994	27148261	27150994	2734	2361	1.62687	2.36e-33	1.16e-31
AT1G72645	AT1G09333	Chr1:27348261-27349219	27348261	27349219	959	959	1.91803	4.37e-40	3.41e-38
AT1G72660	AT1G72670	Chr1:27353765-27356852	27353765	27356852	3088	1971	-3.04356	1.59e-14	1.78e-13
AT1G72920	-	Chr1:27437899-27439209	27437899	27439209	1311	1217	-2.4461	6.5e-06	2.61e-05
AT1G72930	-	Chr1:27439240-27440464	27439240	27440464	1225	1127	-1.59242	5.71e-12	4.99e-11
AT1G73010	-	Chr1:27464528-27466348	27464528	27466348	1821	1308	-5.70713	6.13e-25	1.67e-23
AT1G73066	AT1G73065	Chr1:27481785-27484078	27481785	27484078	2294	2294	1.89093	7.65e-08	4.08e-07
AT1G73120	-	Chr1:27497176-27498062	27497176	27498062	887	696	-1.76708	1.36e-06	6.12e-06
AT1G73380	AT1G73390	Chr1:27589015-27590838	27589015	27590838	1824	1571	1.80606	6.51e-40	5.03e-38
AT1G73480	-	Chr1:27628678-27632840	27628678	27632840	4163	2334	-2.08735	8.7e-23	2e-21
AT1G73600	-	Chr1:27669152-27673572	27669152	27673572	4421	1971	-1.87313	5.76e-18	8.7e-17
AT1G73870	-	Chr1:27778984-27780809	27778984	27780809	1826	1696	-4.16321	9.05e-38	6.17e-36
AT1G73910	-	Chr1:27789208-27790678	27789208	27790678	1471	1014	1.67359	0.00019122	0.00058892
AT1G74100	-	Chr1:27864345-27865694	27864345	27865694	1350	1350	-1.88694	5.21e-26	1.55e-24
AT1G74310	AT1G74300	Chr1:27936508-27940369	27936508	27940369	3862	3362	-3.20022	4.82e-18	7.33e-17
AT1G75190	-	Chr1:28219225-28220372	28219225	28220372	1148	1148	1.91457	9.62e-11	7.34e-10
AT1G75280	-	Chr1:28251626-28253686	28251626	28253686	2061	1668	-1.99107	1.71e-13	1.75e-12
AT1G75490	-	Chr1:28335502-28336990	28335502	28336990	1489	1489	2.27666	3.87e-27	1.24e-25
AT1G75770	AT1G75780	Chr1:28449905-28451148	28449905	28451148	1244	987	1.97727	1.9e-28	6.76e-27
AT1G75800	-	Chr1:28458691-28460961	28458691	28460961	2271	1705	2.37201	9.39e-78	5.08e-75
AT1G75900	-	Chr1:28498821-28501254	28498821	28501254	2434	1764	-3.01173	3.22e-09	2.04e-08
AT1G76410	-	Chr1:28668664-28669652	28668664	28669652	989	989	1.85369	1.93e-19	3.31e-18
AT1G76590	-	Chr1:28740540-28742231	28740540	28742231	1692	1410	1.74219	1.15e-14	1.3e-13
AT1G76600	-	Chr1:28746833-28747848	28746833	28747848	1016	1016	1.71715	1.87e-15	2.28e-14
AT1G76610	-	Chr1:28750872-28751875	28750872	28751875	1004	1004	-1.95329	1.17e-05	4.51e-05
AT1G76890	AT1G76892	Chr1:28873052-28875435	28873052	28875435	2384	2119	1.72069	7.15e-21	1.4e-19
AT1G76892	AT1G76890	Chr1:28874691-28874999	28874691	28874999	309	309	1.68839	2.67e-10	1.92e-09
AT1G76990	AT1G09925	Chr1:28932119-28936371	28932119	28936371	4253	3822	1.66648	1.56e-42	1.45e-40
AT1G77210	-	Chr1:29008901-29012096	29008901	29012096	3196	2434	2.5195	7e-42	6.23e-40
AT1G77760	-	Chr1:29235721-29239484	29235721	29239484	3764	3155	2.77768	9.64e-10	6.48e-09
AT1G78210	-	Chr1:29422716-29424589	29422716	29424589	1874	1344	-1.62983	1.72e-16	2.28e-15
AT1G78290	AT1G78280	Chr1:29457205-29459493	29457205	29459493	2289	1868	1.82423	3.17e-38	2.21e-36
AT1G78370	-	Chr1:29484120-29485389	29484120	29485389	1270	1147	-2.0838	2.56e-44	2.65e-42
AT1G78450	-	Chr1:29516989-29518028	29516989	29518028	1040	954	3.32422	5.32e-45	5.83e-43
AT1G78460	-	Chr1:29518184-29519323	29518184	29519323	1140	1050	2.56723	2.46e-32	1.13e-30
AT1G78570	AT1G09823_AT1G78580	Chr1:29549540-29552438	29549540	29552438	2899	2572	-1.83187	7.66e-43	7.33e-41
AT1G78610	-	Chr1:29568961-29572572	29568961	29572572	3612	3282	-1.91219	1.61e-40	1.29e-38
AT1G78680	-	Chr1:29593756-29596308	29593756	29596308	2553	1519	-1.65261	3.89e-32	1.76e-30
AT1G78895	AT1G78890	Chr1:29658116-29660006	29658116	29660006	1891	832	1.77532	3.41e-22	7.5e-21
AT1G79110	-	Chr1:29759030-29760789	29759030	29760789	1760	1684	-1.69988	7.25e-18	1.09e-16
AT1G79150	-	Chr1:29772510-29778016	29772510	29778016	5507	2841	-1.61274	2.36e-14	2.59e-13
AT1G79520	AT1G09873_AT1G09877_AT1G09883	Chr1:29911381-29914967	29911381	29914967	3587	3235	-2.25943	8.35e-55	1.51e-52
AT1G79550	AT1G79560	Chr1:29924023-29926636	29924023	29926636	2614	1871	-1.90022	5.12e-36	3.12e-34
AT1G79700	AT1G79690_AT1G09907	Chr1:29990336-29993766	29990336	29993766	3431	1578	2.13088	7.21e-41	5.94e-39
AT1G79915	-	Chr1:30057206-30058657	30057206	30058657	1452	953	-1.81977	4.18e-05	0.0001451
AT1G79920	-	Chr1:30059302-30062824	30059302	30062824	3523	2811	-1.81426	1.89e-36	1.19e-34
AT1G80270	AT1G80280	Chr1:30180907-30183561	30180907	30183561	2655	2331	-2.08404	8.57e-13	8.17e-12
AT1G80420	AT1G80430	Chr1:30235164-30238535	30235164	30238535	3372	2077	1.68335	3.42e-34	1.8e-32
AT1G80440	-	Chr1:30241452-30243176	30241452	30243176	1725	1725	2.07359	1.19e-28	4.27e-27
AT1G80570	-	Chr1:30290325-30292420	30290325	30292420	2096	2096	1.8282	6.09e-17	8.45e-16
AT1G80710	-	Chr1:30333423-30335940	30333423	30335940	2518	1771	-1.79587	7.08e-07	3.31e-06
AT2G01020	-	Chr2:5782-5945	5782	5945	164	164	1.92379	2.65e-13	2.65e-12
AT2G01818	-	Chr2:353344-355594	353344	355594	2251	1101	1.62298	3.97e-05	0.00013824
AT2G02100	-	Chr2:528179-529186	528179	529186	1008	753	1.76389	5.02e-34	2.63e-32
AT2G02410	AT2G02400	Chr2:632634-634994	632634	634994	2361	1794	1.67758	3.93e-26	1.18e-24
AT2G02990	-	Chr2:873506-874886	873506	874886	1381	1120	-6.19913	3.36e-17	4.76e-16
AT2G04030	-	Chr2:1281754-1286144	1281754	1286144	4391	2807	-2.51602	9.12e-95	1.44e-91
AT2G04050	-	Chr2:1337180-1339468	1337180	1339468	2289	1835	2.81297	3.5e-20	6.37e-19
AT2G04160	AT2G04150_AT2G04725	Chr2:1401268-1407827	1401268	1407827	6560	2634	-1.61636	4.51e-24	1.14e-22
AT2G04570	-	Chr2:1594588-1596372	1594588	1596372	1785	1455	-2.6775	7e-13	6.75e-12
AT2G05070	-	Chr2:1799234-1800472	1799234	1800472	1239	1143	-2.38033	3.96e-20	7.19e-19
AT2G05100	-	Chr2:1822990-1824480	1822990	1824480	1491	1406	-1.67735	1.95e-23	4.72e-22
AT2G06255	-	Chr2:2457573-2459940	2457573	2459940	2368	832	1.9995	1.73e-06	7.65e-06
AT2G06465	AT2G15690	Chr2:6832216-6833704	6832216	6833704	1489	1279	-1.68678	9.9e-28	3.31e-26
AT2G07180	-	Chr2:2980820-2983657	2980820	2983657	2838	1977	2.16809	1.6e-68	4.97e-66
AT2G07325	AT2G20710	Chr2:8926399-8927650	8926399	8927650	1252	1252	-1.59277	1.57e-09	1.03e-08
AT2G07595	AT2G07585_AT2G22482	Chr2:9549923-9550378	9549923	9550378	456	456	-1.77485	0.00019409	0.00059689
AT2G08455	AT2G08460	Chr2:13504372-13505361	13504372	13505361	990	990	-2.80595	4.93e-11	3.88e-10
AT2G08460	AT2G08455	Chr2:13504372-13505327	13504372	13505327	956	956	-2.80595	4.93e-11	3.88e-10
AT2G08730	AT2G35420	Chr2:14899911-14900597	14899911	14900597	687	687	1.7117	2.65e-08	1.5e-07
AT2G09665	AT2G45800	Chr2:18858184-18859278	18858184	18859278	1095	1010	2.88388	5.02e-15	5.89e-14
AT2G11810	-	Chr2:4743162-4746813	4743162	4746813	3652	1926	-6.89701	2.32e-32	1.08e-30
AT2G12170	-	Chr2:4890067-4891424	4890067	4891424	1358	707	1.74116	3.99e-05	0.0001391
AT2G12462	-	Chr2:5050434-5051613	5050434	5051613	1180	927	-1.61836	3.89e-11	3.09e-10
AT2G13960	-	Chr2:5859491-5861311	5859491	5861311	1821	1091	1.60451	1.54e-05	5.78e-05
AT2G14750	-	Chr2:6313883-6316047	6313883	6316047	2165	1622	-1.64558	6.18e-42	5.52e-40
AT2G14860	-	Chr2:6387581-6389668	6387581	6389668	2088	1103	-1.69208	0.00020522	0.00062745
AT2G15080	-	Chr2:6533261-6537002	6533261	6537002	3742	3742	1.7856	3.63e-14	3.93e-13
AT2G15880	-	Chr2:6917514-6920319	6917514	6920319	2806	2709	4.48433	4.9e-80	3e-77
AT2G15890	-	Chr2:6920369-6922161	6920369	6922161	1793	1622	3.49671	2.35e-76	1.14e-73
AT2G15960	-	Chr2:6947096-6947866	6947096	6947866	771	771	1.96488	1.14e-32	5.39e-31
AT2G16367	-	Chr2:7079650-7080075	7079650	7080075	426	426	-2.40292	8.58e-09	5.15e-08
AT2G16586	-	Chr2:7190937-7192071	7190937	7192071	1135	1135	1.90794	8.07e-17	1.11e-15
AT2G16630	AT2G16640	Chr2:7209108-7211134	7209108	7211134	2027	1520	-2.19083	4.68e-25	1.3e-23
AT2G17036	-	Chr2:7403693-7405262	7403693	7405262	1570	1455	2.80747	2.5e-36	1.57e-34
AT2G17450	-	Chr2:7576388-7577846	7576388	7577846	1459	1459	1.64794	1.63e-21	3.39e-20
AT2G17880	-	Chr2:7766765-7768040	7766765	7768040	1276	1276	1.84581	7.39e-10	5.04e-09
AT2G18010	-	Chr2:7833782-7834653	7833782	7834653	872	872	-4.67742	9.55e-15	1.09e-13
AT2G18196	-	Chr2:7920440-7922593	7920440	7922593	2154	1910	1.61846	2.43e-09	1.56e-08
AT2G18230	AT2G18220	Chr2:7931923-7934353	7931923	7934353	2431	1028	-1.80762	1.27e-35	7.52e-34
AT2G18510	-	Chr2:8030960-8033619	8030960	8033619	2660	1788	-1.65908	1.84e-25	5.28e-24
AT2G18969	AT2G18970	Chr2:8229000-8229574	8229000	8229574	575	575	-2.30456	1.47e-08	8.54e-08
AT2G18970	AT2G18969	Chr2:8229116-8229755	8229116	8229755	640	531	-2.30456	1.47e-08	8.54e-08
AT2G19310	-	Chr2:8369568-8370675	8369568	8370675	1108	1108	-2.52381	2.25e-15	2.72e-14
AT2G19550	AT2G19540	Chr2:8464533-8465531	8464533	8465531	999	999	-2.10954	0.00060475	0.00167991
AT2G19660	-	Chr2:8496602-8498807	8496602	8498807	2206	2206	1.90437	1.71e-09	1.12e-08
AT2G19670	AT2G19680	Chr2:8499000-8501294	8499000	8501294	2295	1559	-2.14712	5.97e-21	1.18e-19
AT2G19800	-	Chr2:8530865-8533779	8530865	8533779	2915	1620	2.71317	8.06e-23	1.86e-21
AT2G20120	-	Chr2:8687330-8690214	8687330	8690214	2885	1285	2.30259	4.68e-87	5.92e-84
AT2G20560	AT2G20555	Chr2:8848130-8850111	8848130	8850111	1982	1533	-4.14796	6.72e-20	1.2e-18
AT2G20570	-	Chr2:8855302-8857758	8855302	8857758	2457	1731	-1.83114	1.69e-46	2.03e-44
AT2G20670	-	Chr2:8911860-8913747	8911860	8913747	1888	1463	2.32635	1.81e-20	3.4e-19
AT2G20710	AT2G07325_AT2G20720	Chr2:8925926-8927844	8925926	8927844	1919	1919	-1.63097	1.6e-10	1.19e-09
AT2G20750	-	Chr2:8940833-8942706	8940833	8942706	1874	1526	-1.66448	1.8e-06	7.94e-06
AT2G21130	-	Chr2:9055398-9056481	9055398	9056481	1084	1084	-2.20539	4.03e-15	4.76e-14
AT2G21590	AT2G21595	Chr2:9238296-9242481	9238296	9242481	4186	2765	-1.84008	5.95e-15	6.94e-14
AT2G22190	-	Chr2:9433616-9436658	9433616	9436658	3043	1670	-2.08722	1.03e-12	9.74e-12
AT2G22240	AT2G22230_AT2G22241	Chr2:9451605-9454300	9451605	9454300	2696	2273	-2.38288	1e-55	1.88e-53
AT2G22500	-	Chr2:9562774-9564850	9562774	9564850	2077	2077	-1.87814	2.46e-18	3.82e-17
AT2G22980	-	Chr2:9778759-9783310	9778759	9783310	4552	2432	1.89493	2.27e-57	4.48e-55
AT2G23000	AT2G07855	Chr2:9792166-9796408	9792166	9796408	4243	2099	-3.39045	4.24e-71	1.55e-68
AT2G23030	-	Chr2:9803492-9806731	9803492	9806731	3240	1409	2.10263	7.14e-14	7.51e-13
AT2G23320	-	Chr2:9924886-9926372	9924886	9926372	1487	1284	1.67435	2.96e-36	1.84e-34
AT2G25140	-	Chr2:10697629-10702203	10697629	10702203	4575	3348	-2.22975	5.89e-33	2.83e-31
AT2G25200	-	Chr2:10736261-10737800	10736261	10737800	1540	1540	1.79413	1.2e-38	8.64e-37
AT2G25770	-	Chr2:10992728-10993652	10992728	10993652	925	925	3.83052	4.9e-23	1.14e-21
AT2G25900	-	Chr2:11041331-11043256	11041331	11043256	1926	1834	2.06828	1.32e-19	2.31e-18
AT2G25930	AT2G08135_AT2G25940	Chr2:11058944-11063324	11058944	11063324	4381	2749	1.90164	1.86e-34	1.01e-32
AT2G26150	-	Chr2:11135624-11137792	11135624	11137792	2169	1876	-5.82195	1.98e-10	1.45e-09
AT2G26430	-	Chr2:11243128-11246058	11243128	11246058	2931	1792	1.70763	5.64e-41	4.69e-39
AT2G26975	-	Chr2:11512727-11513695	11512727	11513695	969	969	1.61217	4.18e-43	4.02e-41
AT2G26980	-	Chr2:11514600-11518734	11514600	11518734	4135	3224	2.34354	5.34e-59	1.14e-56
AT2G27385	-	Chr2:11716001-11717437	11716001	11717437	1437	1169	1.76638	2.54e-44	2.65e-42
AT2G27820	-	Chr2:11856571-11858288	11856571	11858288	1718	1718	-1.70229	6.48e-14	6.85e-13
AT2G28120	-	Chr2:11985687-11987836	11985687	11987836	2150	2150	1.73121	4.52e-20	8.18e-19
AT2G28470	AT2G28460	Chr2:12168840-12173991	12168840	12173991	5152	3597	-1.77214	2.21e-41	1.9e-39
AT2G28500	-	Chr2:12186274-12188293	12186274	12188293	2020	1211	-1.7463	2.74e-06	1.17e-05
AT2G29280	AT2G29290	Chr2:12585573-12586377	12585573	12586377	805	661	1.7192	4.17e-06	1.72e-05
AT2G29310	-	Chr2:12589866-12591487	12589866	12591487	1622	1330	1.58986	1.61e-25	4.64e-24
AT2G29450	-	Chr2:12624403-12625790	12624403	12625790	1388	1270	-1.96579	1.71e-20	3.22e-19
AT2G29500	-	Chr2:12633065-12634120	12633065	12634120	1056	1056	-5.14707	2.39e-07	1.19e-06
AT2G29720	-	Chr2:12700401-12702443	12700401	12702443	2043	1629	1.86077	9.97e-17	1.35e-15
AT2G30600	AT2G30615	Chr2:13036814-13041684	13036814	13041684	4871	3328	2.5661	2.8e-98	6.64e-95
AT2G30615	AT2G30600_AT2G08405	Chr2:13041085-13042586	13041085	13042586	1502	1502	2.78133	4.48e-81	3.15e-78
AT2G31010	-	Chr2:13193954-13200138	13193954	13200138	6185	3295	1.68544	8.42e-17	1.15e-15
AT2G31810	-	Chr2:13524048-13528712	13524048	13528712	4665	2170	2.03976	6.23e-68	1.84e-65
AT2G31980	AT2G31970	Chr2:13609093-13609955	13609093	13609955	863	782	-2.67354	2.52e-25	7.14e-24
AT2G32100	-	Chr2:13647699-13649002	13647699	13649002	1304	1304	1.78181	2.85e-07	1.41e-06
AT2G32120	-	Chr2:13651442-13653945	13651442	13653945	2504	2185	-2.1036	8.91e-18	1.33e-16
AT2G32210	-	Chr2:13677986-13678906	13677986	13678906	921	774	-2.02964	2.71e-05	9.72e-05
AT2G32905	AT2G32910	Chr2:13958372-13959066	13958372	13959066	695	695	-1.65846	0.00018723	0.00057793
AT2G32990	-	Chr2:14003128-14006065	14003128	14006065	2938	2032	-1.65125	1.62e-19	2.79e-18
AT2G33210	-	Chr2:14074767-14078772	14074767	14078772	4006	2288	-1.97216	3.77e-37	2.49e-35
AT2G33380	-	Chr2:14144831-14146555	14144831	14146555	1725	1045	-3.43745	2.56e-50	3.7e-48
AT2G33810	AT2G33815	Chr2:14305001-14306072	14305001	14306072	1072	981	2.97792	1.41e-68	4.47e-66
AT2G33815	AT2G33810	Chr2:14305008-14306053	14305008	14306053	1046	969	2.9757	1.76e-68	5.37e-66
AT2G33820	-	Chr2:14306293-14308367	14306293	14308367	2075	1272	1.86885	1.92e-23	4.64e-22
AT2G33830	-	Chr2:14308754-14310608	14308754	14310608	1855	1119	3.56195	7.97e-48	1.02e-45
AT2G34357	-	Chr2:14498590-14505809	14498590	14505809	7220	4320	-1.71554	2.41e-23	5.73e-22
AT2G34440	AT2G34450	Chr2:14526671-14527734	14526671	14527734	1064	1064	-1.99679	3.45e-07	1.68e-06
AT2G34620	-	Chr2:14577083-14578382	14577083	14578382	1300	1204	-1.89792	4.99e-24	1.26e-22
AT2G34760	AT2G34770	Chr2:14664671-14666076	14664671	14666076	1406	1406	1.80597	5.86e-28	1.99e-26
AT2G34770	AT2G34760_AT2G08680	Chr2:14665667-14668250	14665667	14668250	2584	1142	1.6166	6.82e-34	3.49e-32
AT2G34810	-	Chr2:14685170-14687216	14685170	14687216	2047	2047	-3.78094	1.41e-14	1.59e-13
AT2G35070	-	Chr2:14783254-14784847	14783254	14784847	1594	1080	-2.49307	5.59e-17	7.76e-16
AT2G35170	-	Chr2:14827360-14829844	14827360	14829844	2485	1949	1.6256	1.32e-11	1.11e-10
AT2G35700	-	Chr2:15005064-15006034	15005064	15006034	971	971	-1.65238	9.17e-05	0.00030011
AT2G35760	-	Chr2:15031679-15033342	15031679	15033342	1664	1234	-2.11914	8.99e-16	1.13e-14
AT2G35859	AT2G35860	Chr2:15059337-15061100	15059337	15061100	1764	1764	-1.67344	1.89e-15	2.3e-14
AT2G35860	AT2G35859	Chr2:15059763-15062122	15059763	15062122	2360	1746	-1.66231	1.45e-15	1.79e-14
AT2G36307	-	Chr2:15218040-15219415	15218040	15219415	1376	706	1.89519	3.93e-08	2.17e-07
AT2G36320	-	Chr2:15228714-15230663	15228714	15230663	1950	1774	1.64949	1.02e-22	2.34e-21
AT2G36590	AT2G36580_AT2G08805	Chr2:15343006-15345673	15343006	15345673	2668	1996	-1.70137	2.98e-06	1.27e-05
AT2G36750	-	Chr2:15410376-15412064	15410376	15412064	1689	1689	-4.72596	3.09e-09	1.96e-08
AT2G36830	-	Chr2:15445294-15446621	15445294	15446621	1328	1237	-2.44671	2.84e-35	1.64e-33
AT2G36870	-	Chr2:15472607-15474828	15472607	15474828	2222	1916	-2.70536	1.37e-49	1.88e-47
AT2G36900	-	Chr2:15490560-15492822	15490560	15492822	2263	1881	1.93558	3.74e-45	4.12e-43
AT2G37025	-	Chr2:15549052-15552160	15549052	15552160	3109	2426	2.61404	3.08e-26	9.31e-25
AT2G37130	-	Chr2:15597921-15600154	15597921	15600154	2234	1615	2.01158	5.48e-20	9.86e-19
AT2G37180	-	Chr2:15617635-15619155	15617635	15619155	1521	1220	-2.54639	2.97e-19	4.99e-18
AT2G37330	AT2G37340	Chr2:15669131-15670187	15669131	15670187	1057	896	1.64069	7.04e-23	1.63e-21
AT2G37540	AT2G37530	Chr2:15751568-15754061	15751568	15754061	2494	1384	2.92044	3.65e-81	2.66e-78
AT2G37770	-	Chr2:15834766-15837001	15834766	15837001	2236	1485	-3.83694	1.65e-18	2.6e-17
AT2G37870	-	Chr2:15859204-15859942	15859204	15859942	739	643	-2.26249	7.66e-10	5.21e-09
AT2G38010	AT2G38020	Chr2:15906555-15909931	15906555	15909931	3377	2750	-1.79082	6.9e-11	5.34e-10
AT2G38210	-	Chr2:16006749-16007722	16006749	16007722	974	974	1.98671	2.54e-36	1.59e-34
AT2G38230	-	Chr2:16011233-16012515	16011233	16012515	1283	1283	1.97696	4.01e-52	6.44e-50
AT2G38400	-	Chr2:16083645-16086453	16083645	16086453	2809	2047	1.6524	2.53e-34	1.35e-32
AT2G38830	-	Chr2:16225777-16226872	16225777	16226872	1096	1096	1.74519	2.36e-21	4.81e-20
AT2G38940	-	Chr2:16257157-16260253	16257157	16260253	3097	1999	-2.50803	1.98e-20	3.7e-19
AT2G38980	-	Chr2:16277004-16279351	16277004	16279351	2348	1320	1.84349	8.81e-29	3.19e-27
AT2G39020	-	Chr2:16295140-16296495	16295140	16296495	1356	1356	-1.69821	1.95e-34	1.06e-32
AT2G39350	AT2G39340	Chr2:16430085-16432557	16430085	16432557	2473	2473	-1.88606	1.09e-10	8.26e-10
AT2G39400	-	Chr2:16452612-16455001	16452612	16455001	2390	1507	1.83997	1.42e-21	2.96e-20
AT2G39570	-	Chr2:16507882-16510264	16507882	16510264	2383	1840	1.94951	1.99e-44	2.1e-42
AT2G39800	AT2G39795	Chr2:16598072-16603319	16598072	16603319	5248	2971	-2.51956	2.69e-58	5.42e-56
AT2G40000	-	Chr2:16700490-16702336	16700490	16702336	1847	1847	2.01145	2.44e-27	7.94e-26
AT2G40085	-	Chr2:16736317-16737294	16736317	16737294	978	628	2.0365	3.57e-05	0.00012561
AT2G40435	AT2G40440	Chr2:16886767-16889243	16886767	16889243	2477	1497	-3.97881	1.93e-26	5.94e-25
AT2G40475	-	Chr2:16906899-16908152	16906899	16908152	1254	1254	-2.36676	2.25e-38	1.6e-36
AT2G41090	AT2G09220	Chr2:17135347-17136999	17135347	17136999	1653	1433	-2.33771	1.03e-16	1.39e-15
AT2G41170	-	Chr2:17159074-17161294	17159074	17161294	2221	2019	-1.72526	3.21e-09	2.04e-08
AT2G41178	AT2G41180	Chr2:17164869-17166229	17164869	17166229	1361	1361	-1.79619	9.16e-11	7.01e-10
AT2G41180	AT2G41178	Chr2:17165191-17166025	17165191	17166025	835	835	-1.79974	5.73e-10	3.96e-09
AT2G41190	-	Chr2:17167279-17170559	17167279	17170559	3281	2411	-3.01009	6.67e-26	1.97e-24
AT2G41240	-	Chr2:17198037-17199454	17198037	17199454	1418	1157	-2.11434	6.58e-08	3.54e-07
AT2G41312	-	Chr2:17225523-17226693	17225523	17226693	1171	796	-1.99505	4.6e-13	4.48e-12
AT2G41560	-	Chr2:17332050-17337492	17332050	17337492	5443	4990	2.82022	1.2e-35	7.15e-34
AT2G41870	-	Chr2:17470865-17472984	17470865	17472984	2120	1544	-2.12802	1.24e-45	1.41e-43
AT2G41990	-	Chr2:17527167-17528937	17527167	17528937	1771	1533	2.35076	3.42e-13	3.38e-12
AT2G42170	-	Chr2:17577714-17580397	17577714	17580397	2684	2052	2.31935	1.52e-39	1.16e-37
AT2G42540	-	Chr2:17710441-17712330	17710441	17712330	1890	1584	-3.82808	6.6e-27	2.09e-25
AT2G42580	AT2G42590	Chr2:17728479-17731836	17728479	17731836	3358	2827	1.80631	8.86e-43	8.44e-41
AT2G42870	-	Chr2:17836416-17837618	17836416	17837618	1203	1203	1.83747	4.72e-17	6.61e-16
AT2G42890	-	Chr2:17849819-17854553	17849819	17854553	4735	3461	2.28171	3.18e-77	1.68e-74
AT2G43020	-	Chr2:17891503-17894635	17891503	17894635	3133	2110	-2.39499	9.81e-15	1.12e-13
AT2G43100	-	Chr2:17920647-17921844	17920647	17921844	1198	1198	-2.6194	2.42e-26	7.37e-25
AT2G43400	AT2G43410	Chr2:18021109-18025292	18021109	18025292	4184	2352	1.61623	7.78e-32	3.46e-30
AT2G43430	-	Chr2:18035349-18038334	18035349	18038334	2986	1866	1.82487	1.08e-42	1.02e-40
AT2G43890	AT2G43900	Chr2:18176831-18179178	18176831	18179178	2348	2060	1.83064	2.15e-10	1.56e-09
AT2G43930	AT2G43932	Chr2:18193137-18195582	18193137	18195582	2446	962	2.58717	2.52e-06	1.09e-05
AT2G44670	-	Chr2:18425111-18426121	18425111	18426121	1011	898	-1.90047	9.53e-35	5.3e-33
AT2G44995	-	Chr2:18562102-18563678	18562102	18563678	1577	621	1.77347	3.85e-05	0.00013451
AT2G45620	-	Chr2:18792864-18795904	18792864	18795904	3041	2528	1.75691	2.9e-45	3.22e-43
AT2G45670	-	Chr2:18814660-18818545	18814660	18818545	3886	2207	1.6327	4.43e-51	6.67e-49
AT2G45800	AT2G45790_AT2G09665	Chr2:18857941-18859278	18857941	18859278	1338	1255	2.1729	1.18e-11	9.95e-11
AT2G45900	-	Chr2:18885751-18889178	18885751	18889178	3428	2927	-1.80118	2.34e-10	1.69e-09
AT2G46240	-	Chr2:18986133-18990220	18986133	18990220	4088	3784	-1.83607	2.62e-08	1.48e-07
AT2G46260	-	Chr2:18995645-18998672	18995645	18998672	3028	2361	2.21923	1.41e-76	7.24e-74
AT2G46650	-	Chr2:19151481-19152739	19151481	19152739	1259	1070	-2.27778	7.36e-24	1.84e-22
AT2G46680	-	Chr2:19165274-19166967	19165274	19166967	1694	1474	-1.71999	3.98e-31	1.7e-29
AT2G46900	-	Chr2:19269558-19272263	19269558	19272263	2706	2280	1.66319	4.42e-46	5.14e-44
AT2G47560	AT2G47550_AT2G09935	Chr2:19511717-19512728	19511717	19512728	1012	1012	-2.00685	1.2e-09	8.01e-09
AT2G47700	AT2G47690	Chr2:19552314-19554647	19552314	19554647	2334	1644	1.70625	9.48e-25	2.53e-23
AT2G47730	AT2G47720	Chr2:19556326-19559485	19556326	19559485	3160	2395	-2.23684	5.87e-24	1.48e-22
AT3G00390	-	Chr3:7521906-7522607	7521906	7522607	702	702	1.60338	0.00015512	0.00048666
AT3G00490	AT3G28650	Chr3:10737921-10738690	10737921	10738690	770	770	1.97904	8.61e-09	5.16e-08
AT3G00660	-	Chr3:14193205-14193697	14193205	14193697	493	247	-2.23304	0.00020716	0.00063297
AT3G01145	AT3G02832	Chr3:616508-616632	616508	616632	125	125	-3.34035	2.75e-12	2.48e-11
AT3G01155	AT3G02832	Chr3:616788-616895	616788	616895	108	108	-4.89157	1.78e-16	2.36e-15
AT3G01310	-	Chr3:93995-102010	93995	102010	8016	3893	2.41826	4.16e-64	1.1e-61
AT3G01405	AT3G01425	Chr3:1100294-1101779	1100294	1101779	1486	892	3.08749	2.67e-23	6.33e-22
AT3G01425	AT3G01405	Chr3:1100780-1101489	1100780	1101489	710	262	2.71774	1.09e-13	1.14e-12
AT3G01550	-	Chr3:216805-219136	216805	219136	2332	1574	-1.79615	6.33e-10	4.36e-09
AT3G01555	AT3G05030	Chr3:1397170-1397440	1397170	1397440	271	271	-2.56705	6.09e-23	1.42e-21
AT3G02020	AT3G02010	Chr3:337712-343912	337712	343912	6201	5106	-3.12074	1.64e-30	6.69e-29
AT3G02070	-	Chr3:360921-363775	360921	363775	2855	1378	1.6587	1.43e-16	1.91e-15
AT3G02390	AT3G02380	Chr3:488780-489474	488780	489474	695	513	1.72937	2.2e-08	1.26e-07
AT3G02480	-	Chr3:512220-513036	512220	513036	817	550	-2.34042	7.71e-11	5.94e-10
AT3G02570	AT3G02560	Chr3:543346-545602	543346	545602	2257	1540	-1.64251	5.36e-35	3.02e-33
AT3G02650	-	Chr3:568012-570103	568012	570103	2092	2092	-1.58785	1.26e-20	2.41e-19
AT3G02832	AT3G01145_AT3G01155	Chr3:616380-617322	616380	617322	943	943	-3.99159	1.79e-20	3.37e-19
AT3G02870	-	Chr3:627512-629925	627512	629925	2414	1289	-1.99371	1.21e-37	8.18e-36
AT3G03060	-	Chr3:691934-695675	691934	695675	3742	2392	-2.53912	2.44e-20	4.53e-19
AT3G03190	AT3G03200	Chr3:734892-735987	734892	735987	1096	934	-3.74094	7.07e-17	9.78e-16
AT3G03200	AT3G03190	Chr3:734892-738629	734892	738629	3738	2791	-3.31685	1.65e-19	2.84e-18
AT3G03215	AT3G16050	Chr3:5444368-5444626	5444368	5444626	259	259	-2.06368	3.36e-13	3.33e-12
AT3G03341	AT3G03340	Chr3:790130-790693	790130	790693	564	564	-3.15098	1.49e-14	1.67e-13
AT3G03450	-	Chr3:819337-821652	819337	821652	2316	2316	-1.58904	9.84e-12	8.37e-11
AT3G03770	-	Chr3:945077-949238	945077	949238	4162	3236	-1.67959	2.22e-23	5.32e-22
AT3G03780	-	Chr3:956862-961032	956862	961032	4171	3042	-2.98633	6.41e-76	3.04e-73
AT3G03830	-	Chr3:979976-980562	979976	980562	587	587	-1.66537	0.00040958	0.00118048
AT3G04000	AT3G04010	Chr3:1035238-1036672	1035238	1036672	1435	1318	-2.69418	1.04e-10	7.88e-10
AT3G04010	AT3G04000	Chr3:1036194-1039603	1036194	1039603	3410	2501	-1.70445	7.24e-08	3.88e-07
AT3G04105	AT3G04115	Chr3:7471108-7472476	7471108	7472476	1369	1021	1.81602	3.37e-09	2.13e-08
AT3G04115	AT3G04105	Chr3:7472090-7472467	7472090	7472467	378	342	1.87927	7.79e-07	3.62e-06
AT3G04184	-	Chr3:1100085-1100246	1100085	1100246	162	162	3.84274	1.24e-17	1.83e-16
AT3G04380	-	Chr3:1161366-1164977	1161366	1164977	3612	2271	-1.78381	6.16e-07	2.9e-06
AT3G04685	AT3G24500	Chr3:8919082-8919257	8919082	8919257	176	176	-3.71952	4.32e-29	1.61e-27
AT3G05030	AT3G01555	Chr3:1393142-1397627	1393142	1397627	4486	3024	-2.94337	1.72e-69	5.61e-67
AT3G05145	AT3G27170	Chr3:10025823-10026049	10025823	10026049	227	227	-2.176	2.11e-18	3.31e-17
AT3G05630	AT3G05640	Chr3:1635194-1640357	1635194	1640357	5164	3520	-2.76848	6.05e-34	3.12e-32
AT3G05640	AT3G05630	Chr3:1640350-1643253	1640350	1643253	2904	1780	-2.61972	4.31e-18	6.61e-17
AT3G06455	-	Chr3:1980542-1982162	1980542	1982162	1621	1488	2.0975	2.9e-24	7.5e-23
AT3G06520	AT3G06510	Chr3:2019849-2022102	2019849	2022102	2254	1712	-3.11118	2.31e-06	1e-05
AT3G06530	-	Chr3:2022433-2033912	2022433	2033912	11480	7088	-1.8848	3.35e-29	1.26e-27
AT3G06690	-	Chr3:2115426-2116825	2115426	2116825	1400	727	-1.67051	4.58e-06	1.88e-05
AT3G06850	AT3G06840	Chr3:2157908-2160669	2157908	2160669	2762	1960	1.599	2.82e-24	7.3e-23
AT3G07090	AT3G07080	Chr3:2242998-2244828	2242998	2244828	1831	1214	-2.71986	1.78e-19	3.05e-18
AT3G07105	AT3G45290	Chr3:16620244-16620537	16620244	16620537	294	294	2.4605	7.01e-09	4.26e-08
AT3G07365	AT3G46230	Chr3:16984335-16984787	16984335	16984787	453	453	-4.61501	1.58e-07	8.07e-07
AT3G07650	-	Chr3:2441565-2444532	2441565	2444532	2968	2057	4.24821	8.11e-119	3.84e-115
AT3G07770	-	Chr3:2478887-2484282	2478887	2484282	5396	3231	-3.06533	1.16e-93	1.69e-90
AT3G07780	-	Chr3:2484454-2487126	2484454	2487126	2673	2516	2.08311	9.49e-71	3.39e-68
AT3G07835	AT3G47960	Chr3:17698204-17698527	17698204	17698527	324	324	-1.80001	2.23e-27	7.28e-26
AT3G07870	-	Chr3:2510570-2512479	2510570	2512479	1910	1910	2.53285	1.35e-62	3.19e-60
AT3G08375	-	Chr3:20066842-20067399	20066842	20067399	558	558	-3.82162	1.06e-16	1.43e-15
AT3G08970	AT3G08960	Chr3:2737297-2740549	2737297	2740549	3253	2148	-2.67069	7.67e-21	1.49e-19
AT3G09350	AT3G02195	Chr3:2870970-2873332	2870970	2873332	2363	1861	-2.77025	4.12e-08	2.27e-07
AT3G09440	AT3G09430_AT3G02205	Chr3:2902355-2905947	2902355	2905947	3593	3222	-3.75365	1.19e-28	4.27e-27
AT3G09480	-	Chr3:2914701-2915442	2914701	2915442	742	742	-1.60237	0.00011718	0.00037603
AT3G09540	AT3G09550	Chr3:2928752-2931362	2928752	2931362	2611	1783	-1.7199	4.17e-16	5.36e-15
AT3G09640	-	Chr3:2956156-2958330	2956156	2958330	2175	1068	-10.473	2.99e-18	4.64e-17
AT3G10150	AT3G10140_AT3G02285	Chr3:3137362-3139169	3137362	3139169	1808	1357	-2.82654	5.57e-11	4.36e-10
AT3G10530	-	Chr3:3285832-3288880	3285832	3288880	3049	2096	-1.62343	1.18e-15	1.46e-14
AT3G10572	-	Chr3:3304225-3306504	3304225	3306504	2280	1483	1.63347	5.91e-34	3.05e-32
AT3G10700	-	Chr3:3346509-3351170	3346509	3351170	4662	2050	1.59752	4.28e-21	8.55e-20
AT3G11020	AT3G11030	Chr3:3455355-3457342	3455355	3457342	1988	1562	1.92618	5.13e-10	3.57e-09
AT3G11100	-	Chr3:3476187-3477900	3476187	3477900	1714	1633	1.59988	1.42e-34	7.85e-33
AT3G11410	-	Chr3:3583782-3585850	3583782	3585850	2069	1800	-2.08779	1.52e-71	5.98e-69
AT3G11670	-	Chr3:3680866-3684871	3680866	3684871	4006	3104	-1.89678	8.54e-46	9.87e-44
AT3G11690	-	Chr3:3694956-3696749	3694956	3696749	1794	1794	-1.58984	1.77e-25	5.07e-24
AT3G12580	-	Chr3:3991117-3993886	3991117	3993886	2770	2520	-5.81099	1.52e-43	1.5e-41
AT3G13175	-	Chr3:4235075-4235814	4235075	4235814	740	740	2.22701	0.00013808	0.00043661
AT3G13450	AT3G13445	Chr3:4382198-4384436	4382198	4384436	2239	1360	2.67891	2.22e-71	8.59e-69
AT3G13470	AT3G13480	Chr3:4389215-4393015	4389215	4393015	3801	2348	-3.04527	3.4e-82	2.69e-79
AT3G13480	AT3G13470	Chr3:4392463-4394367	4392463	4394367	1905	1358	-1.82447	6.51e-34	3.34e-32
AT3G13750	-	Chr3:4510965-4516478	4510965	4516478	5514	3493	1.77438	8.78e-27	2.76e-25
AT3G13860	-	Chr3:4561517-4565335	4561517	4565335	3819	2108	-1.78606	1.41e-41	1.24e-39
AT3G14067	AT3G14070	Chr3:4658039-4660945	4658039	4660945	2907	2907	-2.27283	1.86e-42	1.73e-40
AT3G14200	-	Chr3:4712574-4714698	4712574	4714698	2125	1337	-2.04984	6.27e-11	4.88e-10
AT3G14440	-	Chr3:4831286-4834015	4831286	4834015	2730	2730	-1.88961	1.46e-20	2.77e-19
AT3G14620	-	Chr3:4914789-4917176	4914789	4917176	2388	2060	-2.57152	2.06e-16	2.71e-15
AT3G14770	-	Chr3:4957334-4959704	4957334	4959704	2371	1666	1.94639	3.87e-37	2.55e-35
AT3G15350	AT3G15354	Chr3:5166175-5169229	5166175	5169229	3055	2177	-1.61393	1.12e-21	2.37e-20
AT3G15450	AT3G15460	Chr3:5212984-5214124	5212984	5214124	1141	1051	3.64852	2.87e-22	6.36e-21
AT3G15460	AT3G15450	Chr3:5214084-5216261	5214084	5216261	2178	1216	1.66477	8.88e-21	1.72e-19
AT3G15540	-	Chr3:5264001-5265695	5264001	5265695	1695	1010	-1.83271	6.03e-13	5.83e-12
AT3G15620	-	Chr3:5293256-5296811	5293256	5296811	3556	2287	2.57631	9.41e-34	4.76e-32
AT3G15630	AT3G15635	Chr3:5296841-5297851	5296841	5297851	1011	1011	2.66358	2.93e-24	7.54e-23
AT3G15635	AT3G15630	Chr3:5297396-5297786	5297396	5297786	391	204	2.42194	2.39e-23	5.72e-22
AT3G15680	-	Chr3:5314817-5316617	5314817	5316617	1801	1465	-1.70729	4.52e-13	4.4e-12
AT3G15850	-	Chr3:5358601-5361185	5358601	5361185	2585	1789	1.68998	1.19e-50	1.73e-48
AT3G16050	AT3G16040_AT3G03215	Chr3:5443950-5445329	5443950	5445329	1380	1380	-2.04169	3.39e-21	6.84e-20
AT3G16650	-	Chr3:5671018-5675438	5671018	5675438	4421	1887	-1.88911	1.03e-11	8.76e-11
AT3G17110	-	Chr3:5837812-5838739	5837812	5838739	928	928	-2.65399	4.12e-13	4.04e-12
AT3G17130	-	Chr3:5844277-5845220	5844277	5845220	944	944	-2.04549	1.84e-08	1.06e-07
AT3G17330	-	Chr3:5916940-5920281	5916940	5920281	3342	2540	-1.60184	9.81e-17	1.33e-15
AT3G17510	-	Chr3:5988924-5993001	5988924	5993001	4078	2972	2.3927	1.05e-38	7.6e-37
AT3G17790	AT3G17800	Chr3:6089381-6091231	6089381	6091231	1851	1658	-2.15248	7.97e-64	1.94e-61
AT3G18290	-	Chr3:6273966-6280562	6273966	6280562	6597	4495	-1.6819	1.25e-29	4.83e-28
AT3G18490	-	Chr3:6348628-6350832	6348628	6350832	2205	2205	-1.5988	1.01e-26	3.16e-25
AT3G18580	-	Chr3:6396747-6398261	6396747	6398261	1515	1040	-1.72899	6.79e-13	6.55e-12
AT3G19270	-	Chr3:6673689-6676521	6673689	6676521	2833	1749	-2.47585	4.01e-07	1.94e-06
AT3G19700	AT3G19710	Chr3:6843662-6847275	6843662	6847275	3614	3460	-3.00224	2.03e-15	2.47e-14
AT3G19710	AT3G19700	Chr3:6846969-6849582	6846969	6849582	2614	1451	-2.88222	1.64e-33	8.15e-32
AT3G19860	-	Chr3:6903757-6906207	6903757	6906207	2451	2021	1.91583	3.33e-56	6.32e-54
AT3G20220	AT3G20230	Chr3:7054828-7055456	7054828	7055456	629	629	1.62922	1.27e-06	5.74e-06
AT3G20395	-	Chr3:7111934-7113899	7111934	7113899	1966	865	1.61245	0.00057175	0.00159735
AT3G20810	-	Chr3:7275645-7278420	7275645	7278420	2776	2035	3.26141	5.57e-72	2.3e-69
AT3G21150	AT3G21140	Chr3:7412445-7413727	7412445	7413727	1283	1283	-1.93556	1.13e-17	1.68e-16
AT3G21420	-	Chr3:7541384-7543560	7541384	7543560	2177	1629	-2.12125	1.62e-15	2e-14
AT3G21870	-	Chr3:7703799-7704958	7703799	7704958	1160	906	2.04019	7.63e-44	7.7e-42
AT3G21890	-	Chr3:7708833-7709933	7708833	7709933	1101	1101	-2.48497	8.56e-09	5.14e-08
AT3G22100	-	Chr3:7783638-7784469	7783638	7784469	832	832	-1.87809	3.24e-05	0.00011476
AT3G22460	-	Chr3:7963855-7965907	7963855	7965907	2053	1194	1.67884	9.81e-19	1.57e-17
AT3G22550	-	Chr3:7991403-7993588	7991403	7993588	2186	1860	-2.57187	2.27e-38	1.61e-36
AT3G22840	-	Chr3:8084405-8085669	8084405	8085669	1265	1035	-3.10258	7.18e-14	7.53e-13
AT3G23260	-	Chr3:8313334-8314575	8313334	8314575	1242	1242	1.85341	2.78e-06	1.19e-05
AT3G23410	-	Chr3:8382672-8386181	8382672	8386181	3510	2672	-1.69331	6.49e-14	6.85e-13
AT3G23760	-	Chr3:8562745-8564717	8562745	8564717	1973	882	2.23914	4.67e-64	1.21e-61
AT3G23810	-	Chr3:8587622-8589754	8587622	8589754	2133	1932	-2.75395	5.17e-69	1.66e-66
AT3G23880	-	Chr3:8621986-8623214	8621986	8623214	1229	1229	2.12786	4.72e-29	1.75e-27
AT3G23920	-	Chr3:8641181-8644449	8641181	8644449	3269	2519	-2.1192	3.2e-28	1.11e-26
AT3G23990	-	Chr3:8668772-8672578	8668772	8672578	3807	2275	-1.78689	1.56e-40	1.25e-38
AT3G24090	-	Chr3:8697685-8701052	8697685	8701052	3368	2268	-2.08797	1.15e-14	1.31e-13
AT3G24500	AT3G24495_AT3G04685_AT3G24503	Chr3:8918267-8919683	8918267	8919683	1417	1206	-2.36549	4.95e-19	8.11e-18
AT3G25230	-	Chr3:9188096-9191630	9188096	9191630	3535	2310	-2.4787	2.01e-38	1.44e-36
AT3G25760	-	Chr3:9403779-9405338	9403779	9405338	1560	1191	-2.47071	9.96e-23	2.28e-21
AT3G25770	-	Chr3:9406669-9408071	9406669	9408071	1403	1300	-4.73523	2.1e-31	9.11e-30
AT3G25890	-	Chr3:9475350-9477590	9475350	9477590	2241	2241	1.64309	3.09e-31	1.33e-29
AT3G25910	AT3G04965_AT3G25920	Chr3:9489221-9491130	9489221	9491130	1910	1515	1.61962	1.76e-33	8.71e-32
AT3G26040	-	Chr3:9519741-9521094	9519741	9521094	1354	1354	2.02899	2.9e-08	1.63e-07
AT3G26220	-	Chr3:9595930-9597927	9595930	9597927	1998	1883	2.36797	3.95e-51	5.98e-49
AT3G26237	AT3G26240	Chr3:9603179-9604476	9603179	9604476	1298	616	1.87362	4.86e-17	6.81e-16
AT3G26290	-	Chr3:9632608-9634822	9632608	9634822	2215	2048	-2.79978	1.06e-24	2.8e-23
AT3G26440	AT3G26445_AT3G26450	Chr3:9676564-9683499	9676564	9683499	6936	5981	-1.89964	3.05e-62	7.04e-60
AT3G26450	AT3G26440	Chr3:9681235-9683506	9681235	9683506	2272	1024	-2.12844	2.46e-71	9.34e-69
AT3G26580	-	Chr3:9758797-9760548	9758797	9760548	1752	1388	1.68097	8.92e-39	6.48e-37
AT3G26960	AT3G26980	Chr3:9944466-9945861	9944466	9945861	1396	1320	-3.26025	4.24e-06	1.75e-05
AT3G27060	AT3G27050	Chr3:9979841-9981620	9979841	9981620	1780	1692	-1.83469	1.2e-36	7.68e-35
AT3G27170	AT3G05145_AT3G27180	Chr3:10023931-10027198	10023931	10027198	3268	2836	-1.86098	3.37e-28	1.16e-26
AT3G27250	-	Chr3:10061009-10062870	10061009	10062870	1862	1862	-3.50539	1.5e-35	8.8e-34
AT3G27550	-	Chr3:10207727-10210231	10207727	10210231	2505	2068	-2.19642	1.68e-18	2.64e-17
AT3G27690	AT3G27700	Chr3:10255906-10257489	10255906	10257489	1584	1465	-1.76855	1.62e-10	1.2e-09
AT3G28007	-	Chr3:10408073-10409977	10408073	10409977	1905	1270	-2.86015	4.54e-16	5.8e-15
AT3G28270	-	Chr3:10538005-10540070	10538005	10540070	2066	2066	-3.34445	4.91e-80	3e-77
AT3G28420	-	Chr3:10654470-10655555	10654470	10655555	1086	1086	-2.00406	2.17e-08	1.24e-07
AT3G28857	-	Chr3:10855623-10856787	10855623	10856787	1165	911	-1.97151	3.64e-07	1.77e-06
AT3G30775	-	Chr3:12448636-12451556	12448636	12451556	2921	2174	2.79379	2.63e-34	1.39e-32
AT3G41979	AT3G06355	Chr3:14199753-14199916	14199753	14199916	164	164	1.59434	1.43e-08	8.35e-08
AT3G43110	-	Chr3:15091521-15092521	15091521	15092521	1001	1001	-2.35685	1.15e-06	5.23e-06
AT3G44798	-	Chr3:16342295-16343014	16342295	16343014	720	720	2.54194	6.1e-33	2.93e-31
AT3G44970	-	Chr3:16432286-16435124	16432286	16435124	2839	1938	-2.17716	2.94e-06	1.25e-05
AT3G44990	-	Chr3:16446935-16448844	16446935	16448844	1910	1393	-2.87011	2.89e-41	2.44e-39
AT3G45140	-	Chr3:16525245-16529352	16525245	16529352	4108	3252	-3.63781	1.61e-79	9.52e-77
AT3G45290	AT3G07105	Chr3:16617398-16621370	16617398	16621370	3973	1733	2.97307	1.72e-39	1.3e-37
AT3G45300	-	Chr3:16621452-16625043	16621452	16625043	3592	1632	2.45687	5.67e-64	1.41e-61
AT3G45680	-	Chr3:16770888-16773185	16770888	16773185	2298	2061	-1.84728	1.66e-10	1.23e-09
AT3G45730	-	Chr3:16789780-16790690	16789780	16790690	911	911	1.65794	1.03e-12	9.78e-12
AT3G46230	AT3G46220_AT3G07365	Chr3:16984118-16984841	16984118	16984841	724	724	-4.41117	1.09e-08	6.47e-08
AT3G46640	AT3G46650	Chr3:17183042-17186959	17183042	17186959	3918	3916	2.28704	2.56e-46	3.03e-44
AT3G47160	AT3G47150	Chr3:17359758-17362240	17359758	17362240	2483	2102	1.73119	2.33e-28	8.19e-27
AT3G47340	AT3G47341	Chr3:17437840-17441431	17437840	17441431	3592	2746	4.30247	8.36e-26	2.45e-24
AT3G47960	AT3G47950_AT3G07835	Chr3:17697942-17700923	17697942	17700923	2982	2247	-1.92105	7.13e-29	2.61e-27
AT3G48240	-	Chr3:17867131-17868460	17867131	17868460	1330	1246	-3.68283	5.34e-27	1.71e-25
AT3G48250	-	Chr3:17869515-17872032	17869515	17872032	2518	2518	-1.73795	1.3e-06	5.85e-06
AT3G48360	-	Chr3:17907767-17910738	17907767	17910738	2972	2623	5.44771	5.57e-17	7.74e-16
AT3G48380	-	Chr3:17916416-17920315	17916416	17920315	3900	2282	2.11516	1.59e-62	3.73e-60
AT3G48390	-	Chr3:17920795-17923496	17920795	17923496	2702	2364	1.86738	2.35e-32	1.09e-30
AT3G48460	-	Chr3:17949416-17951250	17949416	17951250	1835	1394	-4.03798	2.53e-71	9.39e-69
AT3G48720	-	Chr3:18046144-18049474	18046144	18049474	3331	1855	-1.62736	3.9e-16	5.01e-15
AT3G48830	-	Chr3:18103141-18106460	18103141	18106460	3320	1848	-2.08885	2.14e-08	1.22e-07
AT3G49240	AT3G49250	Chr3:18255961-18258203	18255961	18258203	2243	2243	-1.72185	2.18e-20	4.06e-19
AT3G49580	-	Chr3:18374908-18375940	18374908	18375940	1033	886	-1.87613	8.91e-06	3.5e-05
AT3G49780	-	Chr3:18465318-18467224	18465318	18467224	1907	1642	1.59216	1.46e-07	7.49e-07
AT3G50700	-	Chr3:18840411-18843053	18840411	18843053	2643	2117	1.58738	2.32e-16	3.03e-15
AT3G50760	-	Chr3:18867834-18869399	18867834	18869399	1566	1566	-2.49022	8.76e-17	1.2e-15
AT3G50800	AT3G50790	Chr3:18882112-18883033	18882112	18883033	922	922	-4.27428	1.65e-18	2.6e-17
AT3G51238	AT3G51240	Chr3:19025110-19026779	19025110	19026779	1670	1670	-2.65352	3.3e-26	9.95e-25
AT3G51240	AT3G51238	Chr3:19025192-19026872	19025192	19026872	1681	1508	-2.65352	3.3e-26	9.95e-25
AT3G51660	-	Chr3:19163995-19165322	19163995	19165322	1328	819	-1.78298	1.62e-05	6.07e-05
AT3G51750	AT3G51760	Chr3:19196362-19197356	19196362	19197356	995	726	-2.09791	1.38e-09	9.16e-09
AT3G52345	AT3G52340	Chr3:19409368-19409439	19409368	19409439	72	72	-1.8804	1.2e-05	4.6e-05
AT3G52370	-	Chr3:19417372-19419913	19417372	19419913	2542	1852	-2.47213	4.35e-29	1.62e-27
AT3G52480	AT3G52470	Chr3:19451951-19453212	19451951	19453212	1262	1262	1.8663	6.08e-24	1.53e-22
AT3G52740	-	Chr3:19546227-19547171	19546227	19547171	945	945	-1.8136	1.01e-08	6.03e-08
AT3G53230	-	Chr3:19723350-19727128	19723350	19727128	3779	3153	-2.59094	8.94e-20	1.58e-18
AT3G53560	AT3G53570	Chr3:19859585-19861178	19859585	19861178	1594	1594	-1.66089	2.11e-33	1.04e-31
AT3G53830	-	Chr3:19940499-19943885	19940499	19943885	3387	2172	-3.72387	1.05e-50	1.54e-48
AT3G54600	-	Chr3:20210792-20213172	20210792	20213172	2381	1752	-2.15309	2.02e-46	2.41e-44
AT3G54830	-	Chr3:20311901-20315887	20311901	20315887	3987	1838	1.96729	3.05e-06	1.29e-05
AT3G54920	AT3G54910_AT3G08445	Chr3:20344785-20348659	20344785	20348659	3875	2214	1.86106	1.53e-47	1.93e-45
AT3G55120	-	Chr3:20430059-20431597	20430059	20431597	1539	1112	-1.69131	3.74e-19	6.23e-18
AT3G55240	-	Chr3:20473335-20475332	20473335	20475332	1998	1456	-3.25289	5.07e-09	3.13e-08
AT3G55500	-	Chr3:20574752-20576249	20574752	20576249	1498	1251	-2.75248	3.09e-16	4e-15
AT3G55760	-	Chr3:20700314-20703130	20700314	20703130	2817	2315	-1.76032	3.51e-18	5.4e-17
AT3G56080	-	Chr3:20810309-20813110	20810309	20813110	2802	2257	-1.62267	9.1e-22	1.93e-20
AT3G56275	-	Chr3:20872790-20873571	20872790	20873571	782	782	-2.51782	1.55e-29	5.93e-28
AT3G56330	-	Chr3:20890235-20892002	20890235	20892002	1768	1386	-1.76588	1.3e-08	7.62e-08
AT3G56400	-	Chr3:20908711-20910623	20908711	20910623	1913	1470	-1.96147	3.27e-11	2.62e-10
AT3G56680	AT3G56690	Chr3:20991280-20993686	20991280	20993686	2407	1559	1.82064	8.49e-44	8.47e-42
AT3G56970	AT3G56960	Chr3:21084035-21085245	21084035	21085245	1211	1082	-1.90098	2.91e-06	1.24e-05
AT3G57520	-	Chr3:21288742-21293171	21288742	21293171	4430	2797	2.01944	4.56e-21	9.07e-20
AT3G58990	-	Chr3:21797058-21798303	21797058	21798303	1246	1246	-2.9881	3.55e-42	3.24e-40
AT3G59140	-	Chr3:21863348-21869036	21863348	21869036	5689	4868	-2.66579	6.43e-35	3.61e-33
AT3G59350	-	Chr3:21932337-21935231	21932337	21935231	2895	2691	2.46085	1.55e-84	1.55e-81
AT3G60530	-	Chr3:22373013-22374554	22373013	22374554	1542	1465	3.10834	1.43e-116	5.42e-113
AT3G60930	-	Chr3:22514027-22516871	22514027	22516871	2845	2343	3.92478	7.01e-52	1.09e-49
AT3G61060	AT3G61070	Chr3:22602816-22604582	22602816	22604582	1767	1472	3.04403	1.92e-68	5.77e-66
AT3G61070	AT3G61060	Chr3:22604094-22606878	22604094	22606878	2785	1830	1.71805	2.47e-26	7.51e-25
AT3G61160	AT3G61170	Chr3:22635803-22638817	22635803	22638817	3015	2015	2.45763	5.3e-52	8.38e-50
AT3G61198	-	Chr3:22655884-22656599	22655884	22656599	716	622	3.24927	1.28e-19	2.23e-18
AT3G61260	-	Chr3:22675061-22676851	22675061	22676851	1791	1131	2.31634	1.63e-66	4.61e-64
AT3G61890	-	Chr3:22914154-22915393	22914154	22915393	1240	1054	-1.7159	1.53e-32	7.12e-31
AT3G61898	-	Chr3:22922550-22922940	22922550	22922940	391	305	-1.82613	5.59e-10	3.87e-09
AT3G61950	-	Chr3:22939388-22941508	22939388	22941508	2121	2010	-1.79269	1.54e-07	7.85e-07
AT3G62150	AT3G62140	Chr3:23008653-23014030	23008653	23014030	5378	4444	1.66668	1.82e-17	2.65e-16
AT3G62510	AT3G62500	Chr3:23122831-23123802	23122831	23123802	972	394	2.19942	5.03e-09	3.12e-08
AT3G62590	AT3G62580_AT3G09815	Chr3:23147918-23150606	23147918	23150606	2689	2442	-1.82599	6.69e-10	4.59e-09
AT3G62690	AT3G62695	Chr3:23185348-23186720	23185348	23186720	1373	1373	-2.01913	1.34e-12	1.25e-11
AT3G62695	AT3G62690	Chr3:23185929-23186129	23185929	23186129	201	201	-2.03094	8e-10	5.43e-09
AT3G62950	-	Chr3:23266227-23267090	23266227	23267090	864	864	3.78614	1.19e-23	2.93e-22
AT4G00870	-	Chr4:361933-363709	361933	363709	1777	1639	-1.80325	5.88e-06	2.38e-05
AT4G01060	-	Chr4:460395-461246	460395	461246	852	652	-2.32121	2.89e-19	4.86e-18
AT4G01670	AT4G01660_AT4G03955	Chr4:711192-712643	711192	712643	1452	1154	1.81418	6.07e-10	4.19e-09
AT4G02360	-	Chr4:1041086-1041802	1041086	1041802	717	717	-1.72931	8.67e-09	5.2e-08
AT4G02380	-	Chr4:1046042-1047105	1046042	1047105	1064	968	5.81801	2.67e-200	2.53e-196
AT4G02750	AT4G02740	Chr4:1221017-1223617	1221017	1223617	2601	2601	-1.84336	0.00094128	0.00250744
AT4G02970	-	Chr4:1317499-1319179	1317499	1319179	1681	813	1.73798	6.6e-08	3.55e-07
AT4G03060	-	Chr4:1351688-1354096	1351688	1354096	2409	2095	-4.52742	1.2e-27	4e-26
AT4G03510	AT4G03505	Chr4:1557120-1559437	1557120	1559437	2318	2318	1.87158	6.4e-19	1.04e-17
AT4G04020	-	Chr4:1931883-1933950	1931883	1933950	2068	1639	-4.53568	9.49e-74	4.39e-71
AT4G04595	-	Chr4:1476284-1476750	1476284	1476750	467	467	1.69091	6.9e-07	3.23e-06
AT4G04610	AT4G04614	Chr4:2324878-2327064	2324878	2327064	2187	1935	-2.5387	8.53e-10	5.76e-09
AT4G04692	-	Chr4:2375521-2376462	2375521	2376462	942	942	1.74984	1.81e-48	2.4e-46
AT4G04790	-	Chr4:2434869-2439403	2434869	2439403	4535	2734	-2.09603	4.39e-08	2.41e-07
AT4G04940	AT4G04930	Chr4:2511028-2517217	2511028	2517217	6190	3103	-1.7951	1.91e-19	3.27e-18
AT4G05020	-	Chr4:2572427-2576599	2572427	2576599	4173	2562	-1.7595	1.69e-11	1.4e-10
AT4G05100	-	Chr4:2618372-2619947	2618372	2619947	1576	1317	-1.81552	5.31e-12	4.65e-11
AT4G05150	-	Chr4:2660156-2662908	2660156	2662908	2753	1850	2.11385	1.57e-72	6.74e-70
AT4G05330	-	Chr4:2720493-2723214	2720493	2723214	2722	1594	1.87739	5.22e-26	1.56e-24
AT4G05910	AT4G11660	Chr4:7043788-7044139	7043788	7044139	352	352	-2.08144	4.38e-24	1.11e-22
AT4G06410	AT4G16670	Chr4:9386180-9387271	9386180	9387271	1092	944	1.69522	1.89e-41	1.64e-39
AT4G06880	-	Chr4:10579179-10579659	10579179	10579659	481	481	-2.17187	1.48e-07	7.56e-07
AT4G07895	AT4G27730	Chr4:13836090-13836305	13836090	13836305	216	216	-1.60144	0.00022561	0.00068494
AT4G08570	-	Chr4:5454580-5456100	5454580	5456100	1521	1121	-2.23894	0.00410899	0.00948259
AT4G09500	-	Chr4:6018021-6019759	6018021	6019759	1739	1739	-2.43923	1.87e-28	6.66e-27
AT4G09900	-	Chr4:6221628-6224221	6221628	6224221	2594	1486	-1.98556	5.37e-27	1.71e-25
AT4G10250	-	Chr4:6370338-6371372	6370338	6371372	1035	1035	-5.85726	3.13e-05	0.00011107
AT4G10770	-	Chr4:6628398-6632676	6628398	6632676	4279	2782	-1.58548	3.14e-23	7.43e-22
AT4G10910	AT4G10920	Chr4:6696712-6697455	6696712	6697455	744	744	2.72	6.64e-11	5.15e-10
AT4G11190	-	Chr4:6826587-6827389	6826587	6827389	803	803	-1.92709	0.00062216	0.00172421
AT4G11360	-	Chr4:6905848-6906856	6905848	6906856	1009	1009	1.80433	2.99e-35	1.71e-33
AT4G12030	-	Chr4:7210807-7213376	7210807	7213376	2570	2209	-2.47468	6.3e-36	3.82e-34
AT4G12400	AT4G12390	Chr4:7338018-7341363	7338018	7341363	3346	2723	-4.14181	4.37e-26	1.31e-24
AT4G12430	-	Chr4:7365257-7368730	7365257	7368730	3474	1766	-1.71167	4.34e-06	1.79e-05
AT4G12495	AT4G12490	Chr4:7410116-7410397	7410116	7410397	282	282	-1.84598	0.00079352	0.00215162
AT4G12710	-	Chr4:7484668-7486829	7484668	7486829	2162	1677	1.78147	2.41e-29	9.14e-28
AT4G12880	-	Chr4:7544381-7545512	7544381	7545512	1132	923	-1.5904	3.58e-21	7.21e-20
AT4G12917	-	Chr4:7563157-7563847	7563157	7563847	691	553	2.2532	6.46e-27	2.05e-25
AT4G12970	-	Chr4:7585869-7587099	7585869	7587099	1231	985	1.78306	5.19e-28	1.76e-26
AT4G13750	-	Chr4:7975064-7987687	7975064	7987687	12624	8446	-1.9114	6.09e-20	1.09e-18
AT4G13770	-	Chr4:7990429-7992429	7990429	7992429	2001	1909	-2.41607	3.67e-50	5.15e-48
AT4G13800	AT4G13810	Chr4:8001795-8004767	8001795	8004767	2973	2348	-2.5284	3.11e-18	4.82e-17
AT4G13840	-	Chr4:8013575-8016582	8013575	8016582	3008	2056	-1.61246	5.14e-25	1.41e-23
AT4G13990	-	Chr4:8084162-8086788	8084162	8086788	2627	2517	-1.72255	2.59e-10	1.86e-09
AT4G14145	-	Chr4:8152248-8153678	8152248	8153678	1431	840	1.68242	8e-31	3.32e-29
AT4G14385	AT4G14380	Chr4:8286745-8288952	8286745	8288952	2208	1872	1.68481	2.35e-34	1.26e-32
AT4G14400	-	Chr4:8294165-8299195	8294165	8299195	5031	3228	2.05817	3.15e-18	4.88e-17
AT4G14680	AT4G14675	Chr4:8413263-8415650	8413263	8415650	2388	2011	-1.91705	4.39e-10	3.07e-09
AT4G14690	-	Chr4:8418242-8419325	8418242	8419325	1084	909	-1.77075	0.00054322	0.00152484
AT4G14819	AT4G14820	Chr4:8507263-8507789	8507263	8507789	527	527	-3.25242	0.0026158	0.00633029
AT4G15210	-	Chr4:8666334-8669526	8666334	8669526	3193	2642	-4.88514	7.45e-11	5.75e-10
AT4G15248	-	Chr4:8708841-8709482	8708841	8709482	642	642	-3.87378	7.17e-39	5.29e-37
AT4G15640	-	Chr4:8918968-8921994	8918968	8921994	3027	1772	-1.72467	9.98e-19	1.59e-17
AT4G15660	-	Chr4:8925571-8926510	8925571	8926510	940	940	4.38653	1.85e-31	8.03e-30
AT4G15670	-	Chr4:8929031-8929813	8929031	8929813	783	783	3.98712	2e-23	4.82e-22
AT4G15680	-	Chr4:8931617-8932317	8931617	8932317	701	701	3.78753	2.44e-21	4.96e-20
AT4G15690	-	Chr4:8934296-8934961	8934296	8934961	666	666	5.08194	2.21e-30	8.84e-29
AT4G15700	-	Chr4:8937358-8938124	8937358	8938124	767	767	5.01273	3.12e-08	1.75e-07
AT4G15710	-	Chr4:8939177-8941406	8939177	8941406	2230	2019	3.28495	1.2e-10	9e-10
AT4G16000	-	Chr4:9063759-9064786	9063759	9064786	1028	1028	1.95214	0.00355068	0.00830434
AT4G16330	AT4G16310	Chr4:9225859-9228103	9225859	9228103	2245	2084	1.82634	5.44e-45	5.93e-43
AT4G16670	AT4G06410_AT4G16680	Chr4:9385119-9387754	9385119	9387754	2636	1773	1.68701	2.61e-41	2.22e-39
AT4G16680	AT4G16670_AT4G06415	Chr4:9387393-9391726	9387393	9391726	4334	4105	1.73331	1.13e-32	5.33e-31
AT4G16690	-	Chr4:9391964-9393650	9391964	9393650	1687	1456	2.15464	9.1e-33	4.35e-31
AT4G16860	-	Chr4:9488466-9495837	9488466	9495837	7372	4027	2.15969	2.27e-48	2.96e-46
AT4G16870	-	Chr4:9483955-9488397	9483955	9488397	4443	4443	2.40841	6.97e-23	1.62e-21
AT4G16920	AT4G16915_AT4G06440	Chr4:9517950-9525800	9517950	9525800	7851	5686	1.88206	3.02e-23	7.15e-22
AT4G16950	AT4G02965_AT4G16955	Chr4:9538233-9544755	9538233	9544755	6523	5801	1.9294	5.57e-42	5.01e-40
AT4G16955	AT4G16950	Chr4:9539931-9540961	9539931	9540961	1031	902	2.27159	1.08e-45	1.23e-43
AT4G17340	-	Chr4:9698940-9700472	9698940	9700472	1533	1353	-2.14234	2.58e-35	1.49e-33
AT4G17490	-	Chr4:9752824-9754161	9752824	9754161	1338	1338	1.71088	3.63e-06	1.52e-05
AT4G17730	AT4G17740	Chr4:9865103-9867022	9865103	9867022	1920	1403	1.8428	6.7e-53	1.12e-50
AT4G17770	AT4G17780	Chr4:9876172-9880386	9876172	9880386	4215	3403	-1.74868	8.7e-16	1.09e-14
AT4G18215	AT4G18210_AT4G18220	Chr4:10077201-10079928	10077201	10079928	2728	747	-1.8152	7.06e-23	1.63e-21
AT4G18220	AT4G18215_AT4G18230	Chr4:10078638-10080362	10078638	10080362	1725	1556	-1.86458	9.93e-23	2.28e-21
AT4G18280	-	Chr4:10103866-10104837	10103866	10104837	972	972	-2.05485	2.25e-13	2.28e-12
AT4G18440	-	Chr4:10186073-10188981	10186073	10188981	2909	2072	-2.34013	7.77e-39	5.66e-37
AT4G18650	-	Chr4:10263969-10265439	10263969	10265439	1471	790	2.6205	4.31e-05	0.00014922
AT4G19410	AT4G19400	Chr4:10580893-10585861	10580893	10585861	4969	2174	1.75539	3.19e-46	3.76e-44
AT4G19820	-	Chr4:10767072-10769303	10767072	10769303	2232	2043	1.89524	4.78e-09	2.97e-08
AT4G20020	-	Chr4:10844131-10846163	10844131	10846163	2033	1622	-1.77176	1.58e-33	7.89e-32
AT4G20070	-	Chr4:10861382-10864765	10861382	10864765	3384	1980	1.62264	9.99e-15	1.14e-13
AT4G20380	AT4G20390	Chr4:11004503-11006968	11004503	11006968	2466	1667	1.7686	3.55e-47	4.37e-45
AT4G20730	-	Chr4:11117798-11120595	11117798	11120595	2798	2649	-2.11907	3.44e-11	2.75e-10
AT4G21140	-	Chr4:11277185-11278318	11277185	11278318	1134	1134	-1.90706	9.67e-20	1.71e-18
AT4G21320	AT4G21323	Chr4:11340362-11342075	11340362	11342075	1714	1334	-2.28395	9.05e-11	6.93e-10
AT4G21323	AT4G21320	Chr4:11341963-11345718	11341963	11345718	3756	3029	-2.60078	1.39e-05	5.26e-05
AT4G21400	AT4G21410	Chr4:11398857-11402180	11398857	11402180	3324	3049	1.69617	2.85e-09	1.82e-08
AT4G21534	-	Chr4:11456126-11459223	11456126	11459223	3098	1867	2.0408	2.24e-45	2.49e-43
AT4G21570	-	Chr4:11470761-11473037	11470761	11473037	2277	1648	-1.59689	1.58e-33	7.9e-32
AT4G21880	-	Chr4:11604986-11610651	11604986	11610651	5666	2776	-1.7513	1.47e-14	1.65e-13
AT4G21926	AT4G21930	Chr4:11638658-11640164	11638658	11640164	1507	707	-3.19034	1.1e-28	3.98e-27
AT4G21930	AT4G21926	Chr4:11639757-11640583	11639757	11640583	827	827	-3.15165	1.23e-32	5.78e-31
AT4G21940	-	Chr4:11640735-11643762	11640735	11643762	3028	2234	-2.12636	8.92e-18	1.33e-16
AT4G22240	-	Chr4:11765803-11767422	11765803	11767422	1620	1415	-1.74616	1.27e-29	4.88e-28
AT4G22560	-	Chr4:11880080-11881088	11880080	11881088	1009	1009	-1.64747	1.15e-05	4.44e-05
AT4G23000	AT4G23010	Chr4:12054364-12060170	12054364	12060170	5807	4073	-1.67615	1.03e-09	6.92e-09
AT4G23030	-	Chr4:12072760-12074580	12072760	12074580	1821	1821	1.86924	1.24e-09	8.22e-09
AT4G23260	-	Chr4:12167416-12170080	12167416	12170080	2665	2210	2.08488	2.46e-38	1.73e-36
AT4G23493	-	Chr4:12256050-12257079	12256050	12257079	1030	730	-1.60099	4.58e-06	1.89e-05
AT4G23600	-	Chr4:12310379-12313212	12310379	12313212	2834	2310	-6.23419	8.67e-230	1.64e-225
AT4G23680	-	Chr4:12336134-12337599	12336134	12337599	1466	920	-1.74609	5.92e-19	9.63e-18
AT4G24230	AT4G24220	Chr4:12566631-12568866	12566631	12568866	2236	1810	2.37793	4.99e-63	1.2e-60
AT4G24410	-	Chr4:12623530-12624039	12623530	12624039	510	510	-2.67229	2.4e-07	1.19e-06
AT4G24413	-	Chr4:12625014-12625560	12625014	12625560	547	261	-2.79419	1.16e-12	1.09e-11
AT4G24960	-	Chr4:12827856-12829303	12827856	12829303	1448	1081	-2.02903	5.71e-34	2.97e-32
AT4G25200	-	Chr4:12916926-12918110	12916926	12918110	1185	1048	-5.81753	2.65e-05	9.53e-05
AT4G25340	-	Chr4:12959349-12962771	12959349	12962771	3423	1897	-2.25666	4.92e-25	1.36e-23
AT4G25500	AT4G25510	Chr4:13024498-13027484	13024498	13027484	2987	2536	1.86033	5.25e-52	8.36e-50
AT4G25850	AT4G25845	Chr4:13142164-13146966	13142164	13146966	4803	2175	-1.68591	0.00402051	0.00930559
AT4G25910	-	Chr4:13163929-13165332	13163929	13165332	1404	1148	1.73897	3.56e-54	6.19e-52
AT4G26290	AT4G26288	Chr4:13307595-13307822	13307595	13307822	228	228	1.98066	2.08e-05	7.65e-05
AT4G26400	AT4G26390	Chr4:13344595-13346597	13344595	13346597	2003	1683	2.04419	3.06e-65	8.29e-63
AT4G26530	AT4G26520	Chr4:13390754-13393265	13390754	13393265	2512	2217	2.84056	7.87e-38	5.41e-36
AT4G26770	AT4G26780	Chr4:13482064-13484943	13482064	13484943	2880	1845	-2.56051	2.93e-13	2.92e-12
AT4G26780	AT4G26770	Chr4:13484839-13486858	13484839	13486858	2020	1509	-2.89054	8.21e-41	6.74e-39
AT4G26790	AT4G26795	Chr4:13487457-13489376	13487457	13489376	1920	1685	-1.8915	1.12e-27	3.72e-26
AT4G26795	AT4G26790	Chr4:13487209-13489637	13487209	13489637	2429	1826	-1.82952	6.21e-26	1.84e-24
AT4G27520	-	Chr4:13750156-13752103	13750156	13752103	1948	1846	-2.22583	2.85e-29	1.08e-27
AT4G27560	-	Chr4:13759800-13761603	13759800	13761603	1804	1804	-2.63581	6.5e-31	2.72e-29
AT4G27670	-	Chr4:13818825-13819971	13818825	13819971	1147	983	-8.42961	1.58e-05	5.94e-05
AT4G28190	-	Chr4:13984695-13987510	13984695	13987510	2816	2325	1.82824	3.41e-25	9.55e-24
AT4G28703	-	Chr4:14166094-14166957	14166094	14166957	864	754	1.81466	0.00091673	0.00244997
AT4G30180	-	Chr4:14768784-14769771	14768784	14769771	988	988	-1.9461	2.46e-06	1.06e-05
AT4G30270	-	Chr4:14819192-14820595	14819192	14820595	1404	1210	1.82698	2.51e-33	1.23e-31
AT4G30490	AT4G30480	Chr4:14899034-14902144	14899034	14902144	3111	1947	-2.77905	4.09e-46	4.78e-44
AT4G30530	-	Chr4:14920376-14922519	14920376	14922519	2144	1215	-1.79498	3.53e-09	2.22e-08
AT4G30800	-	Chr4:15000960-15002671	15000960	15002671	1712	1015	-1.65394	1.28e-09	8.48e-09
AT4G31030	AT4G31040	Chr4:15111217-15111599	15111217	15111599	383	135	1.73396	1.4e-09	9.28e-09
AT4G31290	AT4G31280	Chr4:15185775-15188484	15185775	15188484	2710	1386	1.59086	4.97e-36	3.04e-34
AT4G31351	AT4G03315	Chr4:15217257-15217884	15217257	15217884	628	628	-1.78297	1.56e-05	5.88e-05
AT4G31354	AT4G31355	Chr4:15218069-15220811	15218069	15220811	2743	867	-2.74592	2.29e-09	1.48e-08
AT4G31355	AT4G31354	Chr4:15219431-15220309	15219431	15220309	879	879	-1.8681	1.57e-05	5.88e-05
AT4G31398	AT4G31400	Chr4:15238554-15239474	15238554	15239474	921	921	-1.61037	4.6e-07	2.2e-06
AT4G31500	-	Chr4:15273410-15275404	15273410	15275404	1995	1900	-2.09118	6.19e-58	1.24e-55
AT4G31510	-	Chr4:15276076-15277505	15276076	15277505	1430	1183	1.61883	3.42e-33	1.67e-31
AT4G32200	-	Chr4:15548840-15555105	15548840	15555105	6266	4343	-1.92312	8.83e-22	1.88e-20
AT4G32208	AT4G32212	Chr4:15558505-15559650	15558505	15559650	1146	710	-3.12627	4.69e-17	6.58e-16
AT4G32340	AT4G32330	Chr4:15612337-15614544	15612337	15614544	2208	1446	1.94577	1.61e-32	7.47e-31
AT4G33030	-	Chr4:15935373-15937833	15935373	15937833	2461	1909	-1.71746	4.77e-39	3.57e-37
AT4G33040	-	Chr4:15940228-15941493	15940228	15941493	1266	1266	-2.34521	2.58e-23	6.12e-22
AT4G33550	-	Chr4:16134366-16135134	16134366	16135134	769	769	-2.17337	5.32e-21	1.05e-19
AT4G33905	-	Chr4:16253752-16255760	16253752	16255760	2009	1267	-4.69378	1.17e-19	2.05e-18
AT4G33980	-	Chr4:16282281-16285229	16282281	16285229	2949	1706	3.23798	2.69e-12	2.43e-11
AT4G34030	-	Chr4:16301027-16304099	16301027	16304099	3073	2185	1.60844	5.13e-22	1.11e-20
AT4G34080	AT4G34090	Chr4:16326952-16327797	16326952	16327797	846	846	1.72757	8.28e-06	3.27e-05
AT4G34138	AT4G34139	Chr4:16347997-16350203	16347997	16350203	2207	2082	2.17886	6.71e-54	1.16e-51
AT4G34139	AT4G34138	Chr4:16348104-16349118	16348104	16349118	1015	747	2.22513	5.91e-44	5.99e-42
AT4G34230	-	Chr4:16386631-16388940	16386631	16388940	2310	1619	-1.79492	1.91e-24	4.96e-23
AT4G34590	-	Chr4:16521861-16523230	16521861	16523230	1370	1370	-1.8732	1.13e-17	1.67e-16
AT4G34710	-	Chr4:16560030-16563044	16560030	16563044	3015	3015	-2.74807	4.23e-110	1.34e-106
AT4G34750	-	Chr4:16577180-16578452	16577180	16578452	1273	1273	1.91761	4.76e-09	2.96e-08
AT4G34970	-	Chr4:16653704-16654955	16653704	16654955	1252	868	2.74722	3.4e-53	5.75e-51
AT4G35600	-	Chr4:16896153-16898933	16896153	16898933	2781	1777	1.74584	4.03e-22	8.8e-21
AT4G35770	-	Chr4:16944878-16946266	16944878	16946266	1389	1297	2.12449	3e-17	4.28e-16
AT4G36050	AT4G36052	Chr4:17051911-17055192	17051911	17055192	3282	2513	2.13504	5.29e-34	2.76e-32
AT4G36052	AT4G36050	Chr4:17052347-17053499	17052347	17053499	1153	1084	2.16776	6.47e-24	1.62e-22
AT4G36240	-	Chr4:17147140-17148496	17147140	17148496	1357	1238	-2.10555	4.36e-19	7.21e-18
AT4G36360	-	Chr4:17176342-17181466	17176342	17181466	5125	3392	-1.67402	5.6e-30	2.17e-28
AT4G36580	-	Chr4:17257760-17260855	17257760	17260855	3096	2291	-1.6776	2.8e-11	2.26e-10
AT4G36670	-	Chr4:17287496-17289728	17287496	17289728	2233	1911	1.85701	7.87e-09	4.75e-08
AT4G36700	-	Chr4:17298200-17300367	17298200	17300367	2168	1842	-1.86158	8.68e-05	0.00028613
AT4G36850	-	Chr4:17353291-17356037	17353291	17356037	2747	1728	2.42805	6.62e-18	9.97e-17
AT4G37220	-	Chr4:17515042-17516162	17515042	17516162	1121	866	2.35075	6.91e-09	4.21e-08
AT4G37300	AT4G37310	Chr4:17554493-17556048	17554493	17556048	1556	1384	2.27787	6.68e-68	1.95e-65
AT4G37330	-	Chr4:17562317-17564763	17562317	17564763	2447	1903	1.59767	1.75e-31	7.61e-30
AT4G37610	AT4G37608	Chr4:17670481-17672353	17670481	17672353	1873	1438	2.22288	9.88e-15	1.13e-13
AT4G37770	-	Chr4:17752079-17754157	17752079	17754157	2079	1785	-2.94224	1.81e-18	2.84e-17
AT4G37800	-	Chr4:17775370-17777445	17775370	17777445	2076	1288	-2.00363	7.15e-37	4.64e-35
AT4G37910	-	Chr4:17824777-17828192	17824777	17828192	3416	2733	-1.58706	2.43e-44	2.55e-42
AT4G37990	-	Chr4:17855637-17857878	17855637	17857878	2242	1897	-3.1737	0.00109571	0.00287479
AT4G38290	AT4G38280	Chr4:17942871-17944047	17942871	17944047	1177	465	1.62083	2.52e-28	8.84e-27
AT4G38932	-	Chr4:18151827-18152597	18151827	18152597	771	771	1.6305	4.55e-36	2.79e-34
AT4G39070	AT4G39060	Chr4:18204631-18206684	18204631	18206684	2054	1422	2.78798	1.79e-14	1.99e-13
AT4G39210	-	Chr4:18259547-18263468	18259547	18263468	3922	2103	-3.89921	4.69e-85	4.94e-82
AT4G39330	-	Chr4:18291218-18293018	18291218	18293018	1801	1379	-2.92313	7.92e-78	4.41e-75
AT4G39340	-	Chr4:18293129-18293512	18293129	18293512	384	384	-2.90255	1.14e-05	4.39e-05
AT4G39730	-	Chr4:18432659-18433753	18432659	18433753	1095	1009	-2.17689	1.47e-58	3.03e-56
AT4G39800	-	Chr4:18469255-18472048	18469255	18472048	2794	2095	-2.08198	2.39e-56	4.57e-54
AT4G39940	-	Chr4:18519599-18521605	18519599	18521605	2007	1399	-2.03693	1.09e-16	1.48e-15
AT4G39950	-	Chr4:18525042-18527602	18525042	18527602	2561	2137	-1.59949	2.77e-08	1.56e-07
AT4G39980	-	Chr4:18539511-18542122	18539511	18542122	2612	2011	-1.72833	1.89e-33	9.31e-32
AT4G40010	-	Chr4:18548444-18551183	18548444	18551183	2740	1440	-2.79279	3.44e-14	3.73e-13
AT5G00430	-	Chr5:7205078-7205379	7205078	7205379	302	302	4.37749	1.35e-15	1.67e-14
AT5G00820	AT5G02140_AT5G02150	Chr5:424426-424704	424426	424704	279	279	1.81849	1.45e-15	1.78e-14
AT5G00870	AT5G02590	Chr5:583419-583724	583419	583724	306	306	-2.51758	4.92e-29	1.82e-27
AT5G01155	AT5G06165_AT5G01165_AT5G01195	Chr5:1867517-1867993	1867517	1867993	477	477	-2.5221	5.02e-06	2.05e-05
AT5G01220	-	Chr5:86543-90117	86543	90117	3575	2275	-2.65687	1.78e-98	4.83e-95
AT5G01240	-	Chr5:97536-101835	97536	101835	4300	2457	1.91908	2.68e-35	1.55e-33
AT5G01740	-	Chr5:280674-281532	280674	281532	859	859	1.89604	1.28e-23	3.13e-22
AT5G01770	AT5G01760	Chr5:293675-302015	293675	302015	8341	5281	-1.85341	2.08e-17	3.01e-16
AT5G01790	-	Chr5:304677-305912	304677	305912	1236	1236	-2.93305	1.07e-31	4.68e-30
AT5G01820	-	Chr5:313190-315405	313190	315405	2216	2216	-1.63347	2.94e-27	9.54e-26
AT5G01945	AT5G12390	Chr5:4011615-4011841	4011615	4011841	227	227	1.76509	1.53e-13	1.57e-12
AT5G02140	AT5G00815_AT5G02150_AT5G00820	Chr5:423202-424437	423202	424437	1236	1139	1.80747	2.55e-12	2.31e-11
AT5G02155	AT5G14120	Chr5:4556624-4556997	4556624	4556997	374	374	2.78911	1.4e-44	1.5e-42
AT5G02430	-	Chr5:526433-529982	526433	529982	3550	3020	-2.21063	2.01e-10	1.47e-09
AT5G02490	-	Chr5:550035-552827	550035	552827	2793	2485	-3.85379	4.24e-18	6.5e-17
AT5G02590	AT5G00870_AT5G02600	Chr5:583086-584179	583086	584179	1094	1094	-2.45934	1.97e-33	9.72e-32
AT5G02840	-	Chr5:648648-651979	648648	651979	3332	2107	1.95367	1.07e-58	2.26e-56
AT5G03030	AT5G03020_AT5G00900	Chr5:708318-709734	708318	709734	1417	975	-1.62091	1.83e-22	4.1e-21
AT5G03210	-	Chr5:762604-763480	762604	763480	877	877	-4.55267	1.5e-08	8.75e-08
AT5G03240	-	Chr5:771660-773515	771660	773515	1856	1856	1.62741	3.06e-27	9.89e-26
AT5G03285	-	Chr5:793514-793717	793514	793717	204	204	-2.09187	7.26e-10	4.95e-09
AT5G03350	AT5G03345	Chr5:815610-816670	815610	816670	1061	1061	-2.98032	6.7e-09	4.09e-08
AT5G03355	-	Chr5:817835-820008	817835	820008	2174	2174	1.76233	1.15e-06	5.22e-06
AT5G03470	AT5G03480	Chr5:866339-869252	866339	869252	2914	2324	2.04474	5.73e-32	2.58e-30
AT5G03615	-	Chr5:7891346-7891734	7891346	7891734	389	389	3.44858	4.41e-05	0.00015242
AT5G03685	AT5G24080	Chr5:8141667-8141975	8141667	8141975	309	309	-4.03332	1.58e-10	1.17e-09
AT5G03760	-	Chr5:985622-990630	985622	990630	5009	2433	-2.1556	1.69e-58	3.44e-56
AT5G03830	-	Chr5:1018334-1020460	1018334	1020460	2127	1500	1.6959	4.67e-15	5.5e-14
AT5G03975	AT5G25450	Chr5:8857370-8857668	8857370	8857668	299	299	-3.46271	1.4e-14	1.58e-13
AT5G04380	-	Chr5:1234712-1236391	1234712	1236391	1680	1433	-4.01273	5.83e-34	3.03e-32
AT5G04770	-	Chr5:1378621-1382478	1378621	1382478	3858	3025	1.74081	3.41e-15	4.06e-14
AT5G04810	-	Chr5:1389979-1393997	1389979	1393997	4019	3242	1.58837	1.07e-23	2.65e-22
AT5G04950	-	Chr5:1457641-1459039	1457641	1459039	1399	1399	-2.27647	6.74e-28	2.28e-26
AT5G05220	-	Chr5:1550251-1551022	1550251	1551022	772	772	-3.639	1.59e-06	7.08e-06
AT5G05270	-	Chr5:1563286-1565324	1563286	1565324	2039	1384	-3.23855	4.44e-84	4.21e-81
AT5G05340	-	Chr5:1578869-1580875	1578869	1580875	2007	1304	-1.82173	0.00055884	0.00156428
AT5G05440	-	Chr5:1608988-1610527	1608988	1610527	1540	1540	2.16968	1.41e-19	2.45e-18
AT5G06165	AT5G01155_AT5G01165_AT5G01195	Chr5:1867197-1868244	1867197	1868244	1048	919	-2.33871	9.63e-06	3.77e-05
AT5G06205	AT5G41790	Chr5:16725542-16726024	16725542	16726024	483	402	-1.78713	1.13e-05	4.35e-05
AT5G06570	-	Chr5:2007419-2011179	2007419	2011179	3761	1812	2.83702	6.19e-15	7.2e-14
AT5G06690	-	Chr5:2060435-2062081	2060435	2062081	1647	1275	3.57897	9.28e-33	4.43e-31
AT5G07100	-	Chr5:2204206-2205965	2204206	2205965	1760	1576	2.79922	2.3e-40	1.82e-38
AT5G07440	-	Chr5:2355759-2358241	2355759	2358241	2483	2019	2.11209	5.39e-36	3.27e-34
AT5G07690	-	Chr5:2446669-2448584	2446669	2448584	1916	1731	-3.96162	2.47e-73	1.11e-70
AT5G07885	AT5G52100_AT5G52110	Chr5:21170058-21172163	21170058	21172163	2106	765	1.73971	1.07e-31	4.68e-30
AT5G08330	-	Chr5:2680401-2681993	2680401	2681993	1593	1593	1.7172	7e-29	2.57e-27
AT5G08495	-	Chr5:22828549-22828703	22828549	22828703	155	155	-2.25418	9.56e-06	3.74e-05
AT5G08515	-	Chr5:22828809-22828897	22828809	22828897	89	89	-2.70014	2.71e-06	1.16e-05
AT5G08640	-	Chr5:2803833-2805606	2803833	2805606	1774	1618	-3.21143	8.73e-29	3.17e-27
AT5G09590	-	Chr5:2975436-2978750	2975436	2978750	3315	2576	-2.6931	8.9e-66	2.44e-63
AT5G09620	-	Chr5:2983448-2985760	2983448	2985760	2313	2313	-1.7432	4.03e-47	4.93e-45
AT5G09930	AT5G09920	Chr5:3097555-3100291	3097555	3100291	2737	2175	-2.3095	1.51e-34	8.31e-33
AT5G10930	-	Chr5:3445029-3447278	3445029	3447278	2250	2250	-2.96473	2.92e-85	3.26e-82
AT5G11060	-	Chr5:3509833-3513741	3509833	3513741	3909	2531	-1.7502	2.47e-41	2.12e-39
AT5G11590	-	Chr5:3727453-3728726	3727453	3728726	1274	1274	-3.65476	2.2e-06	9.61e-06
AT5G11790	-	Chr5:3799408-3803216	3799408	3803216	3809	2727	-1.62625	8.6e-32	3.8e-30
AT5G12020	-	Chr5:3882231-3883111	3882231	3883111	881	881	-9.87705	6.71e-12	5.81e-11
AT5G12030	-	Chr5:3883957-3884838	3883957	3884838	882	882	-3.37244	7.42e-06	2.95e-05
AT5G12080	-	Chr5:3897893-3901790	3897893	3901790	3898	2982	-2.02361	3.03e-41	2.56e-39
AT5G12960	-	Chr5:4097693-4101766	4097693	4101766	4074	2941	-2.83741	1.07e-07	5.57e-07
AT5G13170	-	Chr5:4181042-4183354	4181042	4183354	2313	1351	-5.29515	2.75e-38	1.93e-36
AT5G13200	-	Chr5:4206738-4208289	4206738	4208289	1552	1462	-1.71245	7.49e-07	3.49e-06
AT5G13400	AT5G13390	Chr5:4296688-4299264	4296688	4299264	2577	2226	-2.23104	1.95e-48	2.57e-46
AT5G13490	-	Chr5:4335272-4337730	4335272	4337730	2459	1894	-1.77313	3.16e-18	4.89e-17
AT5G13710	-	Chr5:4423555-4427324	4423555	4427324	3770	1944	1.58655	1.63e-45	1.82e-43
AT5G13830	-	Chr5:4467311-4468487	4467311	4468487	1177	727	-1.93991	7.68e-06	3.05e-05
AT5G13930	AT5G13940	Chr5:4488476-4490264	4488476	4490264	1789	1703	-3.85047	5.18e-28	1.76e-26
AT5G14120	AT5G02155_AT5G14130	Chr5:4555821-4558710	4555821	4558710	2890	2490	3.07815	8.47e-96	1.61e-92
AT5G14180	-	Chr5:4571294-4574679	4571294	4574679	3386	2066	1.63675	1.04e-05	4.06e-05
AT5G14200	AT5G14210	Chr5:4576123-4578402	4576123	4578402	2280	1706	-2.01933	9.88e-25	2.63e-23
AT5G14470	-	Chr5:4662775-4664681	4662775	4664681	1907	1379	3.41637	3.93e-31	1.68e-29
AT5G14580	-	Chr5:4697207-4703091	4697207	4703091	5885	3459	-1.99283	5.83e-23	1.36e-21
AT5G14700	-	Chr5:4740238-4743539	4740238	4743539	3302	1781	-2.46611	4.19e-16	5.37e-15
AT5G14740	-	Chr5:4757856-4762666	4757856	4762666	4811	3095	2.39774	8.74e-66	2.44e-63
AT5G15050	-	Chr5:4871531-4873683	4871531	4873683	2153	1823	-1.64034	4.85e-19	7.97e-18
AT5G15450	AT5G15440	Chr5:5014212-5018347	5014212	5018347	4136	3186	-2.77842	1.97e-72	8.31e-70
AT5G15500	-	Chr5:5031648-5033540	5031648	5033540	1893	1893	-1.70448	1.63e-08	9.48e-08
AT5G15950	-	Chr5:5205869-5208036	5205869	5208036	2168	2053	-1.90413	1.19e-49	1.65e-47
AT5G16110	-	Chr5:5260522-5262840	5260522	5262840	2319	1556	2.75779	2.7e-95	4.65e-92
AT5G16120	-	Chr5:5265473-5268078	5265473	5268078	2606	1934	1.68055	2.3e-38	1.63e-36
AT5G16370	-	Chr5:5356551-5358789	5356551	5358789	2239	2239	1.76816	1.22e-51	1.89e-49
AT5G16480	-	Chr5:5381069-5382939	5381069	5382939	1871	1201	1.61404	3.71e-24	9.5e-23
AT5G16880	-	Chr5:5548914-5551509	5548914	5551509	2596	2203	1.64071	8.12e-53	1.34e-50
AT5G17300	AT5G17305	Chr5:5690225-5692992	5690225	5692992	2768	2017	2.14229	3.56e-30	1.41e-28
AT5G17305	AT5G17300	Chr5:5692700-5692924	5692700	5692924	225	225	1.78389	1.87e-20	3.51e-19
AT5G17670	AT5G17660	Chr5:5820969-5822736	5820969	5822736	1768	1179	1.64343	8.93e-38	6.11e-36
AT5G17860	-	Chr5:5902394-5904532	5902394	5904532	2139	2139	-1.71248	8.3e-22	1.77e-20
AT5G18110	AT5G18100	Chr5:5988744-5990681	5988744	5990681	1938	1120	1.69755	2.61e-50	3.74e-48
AT5G18540	AT5G18525	Chr5:6153785-6156309	6153785	6156309	2525	1181	1.59881	5.17e-06	2.11e-05
AT5G18705	AT5G18700	Chr5:6236839-6237851	6236839	6237851	1013	919	-1.69961	2.73e-05	9.78e-05
AT5G19240	-	Chr5:6470072-6471636	6470072	6471636	1565	1392	-1.70865	1.2e-07	6.24e-07
AT5G19730	-	Chr5:6670275-6673625	6670275	6673625	3351	1862	-2.13131	2.89e-17	4.13e-16
AT5G20150	-	Chr5:6802282-6803655	6802282	6803655	1374	1206	-2.72657	5.99e-32	2.69e-30
AT5G20230	-	Chr5:6826365-6827748	6826365	6827748	1384	1192	1.94558	1.32e-11	1.11e-10
AT5G20250	AT5G20260	Chr5:6833564-6836862	6833564	6836862	3299	3120	3.04843	3.5e-49	4.77e-47
AT5G20410	-	Chr5:6896463-6898783	6896463	6898783	2321	1911	-2.59241	1.6e-29	6.11e-28
AT5G20670	-	Chr5:6993084-6993948	6993084	6993948	865	865	-1.61435	1.04e-07	5.43e-07
AT5G20710	-	Chr5:7010451-7014249	7010451	7014249	3799	2852	1.91882	2.02e-09	1.31e-08
AT5G20790	-	Chr5:7039674-7040919	7039674	7040919	1246	1246	-3.34306	9.25e-11	7.07e-10
AT5G21170	-	Chr5:7205477-7208613	7205477	7208613	3137	1636	2.69675	2.54e-97	5.36e-94
AT5G21940	AT5G21930	Chr5:7249014-7250770	7249014	7250770	1757	1644	1.73432	5.97e-12	5.21e-11
AT5G22460	AT5G22450	Chr5:7443460-7445639	7443460	7445639	2180	1592	-3.10767	6.16e-14	6.53e-13
AT5G22920	-	Chr5:7664871-7667288	7664871	7667288	2418	1506	2.11536	1.53e-14	1.71e-13
AT5G23380	-	Chr5:7866742-7870384	7866742	7870384	3643	1857	2.58719	1.03e-32	4.9e-31
AT5G23955	-	Chr5:8085082-8090422	8085082	8090422	5341	5341	1.77376	8.17e-13	7.81e-12
AT5G24080	AT5G03685	Chr5:8139111-8142432	8139111	8142432	3322	3054	-4.07828	7.34e-28	2.47e-26
AT5G24150	-	Chr5:8172300-8175525	8172300	8175525	3226	1975	-2.85136	8.29e-44	8.31e-42
AT5G24155	-	Chr5:8179703-8181107	8179703	8181107	1405	1253	-2.35078	1.46e-16	1.95e-15
AT5G24215	AT5G03695	Chr5:8221371-8222930	8221371	8222930	1560	375	1.69715	2.76e-08	1.55e-07
AT5G24470	-	Chr5:8356204-8358546	8356204	8358546	2343	1677	3.18315	7.45e-21	1.45e-19
AT5G24660	-	Chr5:8443279-8444101	8443279	8444101	823	823	-2.53621	6.05e-14	6.43e-13
AT5G25450	AT5G03975_AT5G25451	Chr5:8856917-8858476	8856917	8858476	1560	1395	-3.38292	4.08e-19	6.78e-18
AT5G25610	-	Chr5:8914122-8916856	8914122	8916856	2735	1727	-3.23427	9.35e-82	7.09e-79
AT5G26200	AT5G26210	Chr5:9157142-9158404	9157142	9158404	1263	1263	1.92326	2.29e-14	2.52e-13
AT5G26220	-	Chr5:9162969-9164884	9162969	9164884	1916	1220	-1.73466	0.0006179	0.0017134
AT5G26860	-	Chr5:9450952-9457000	9450952	9457000	6049	3423	-2.15504	3e-50	4.24e-48
AT5G27395	-	Chr5:9671393-9674267	9671393	9674267	2875	1576	-1.79618	9.57e-20	1.69e-18
AT5G27889	-	Chr5:9903437-9903598	9903437	9903598	162	162	1.90395	1.98e-05	7.3e-05
AT5G27890	-	Chr5:9903640-9905921	9903640	9905921	2282	1591	2.0633	1.93e-08	1.11e-07
AT5G28626	-	Chr5:10632241-10633944	10632241	10633944	1704	1704	1.82996	4.58e-20	8.27e-19
AT5G33370	AT5G33365	Chr5:12602468-12604832	12602468	12604832	2365	1568	-2.78337	6.74e-10	4.62e-09
AT5G35970	-	Chr5:14118755-14123362	14118755	14123362	4608	3475	-1.65243	1.02e-19	1.79e-18
AT5G37260	-	Chr5:14751344-14753088	14751344	14753088	1745	980	2.72802	6.76e-24	1.7e-22
AT5G37300	-	Chr5:14767426-14770396	14767426	14770396	2971	2060	-4.00517	1.47e-23	3.61e-22
AT5G37550	-	Chr5:14918901-14920025	14918901	14920025	1125	1125	-3.09913	1.81e-14	2.01e-13
AT5G37670	-	Chr5:14968758-14969591	14968758	14969591	834	834	-2.64613	9.32e-11	7.11e-10
AT5G38940	-	Chr5:15588623-15589791	15588623	15589791	1169	1085	1.65141	1.78e-05	6.62e-05
AT5G39580	-	Chr5:15847065-15849141	15847065	15849141	2077	1294	1.71946	0.001728	0.00434027
AT5G39790	-	Chr5:15932505-15935270	15932505	15935270	2766	1466	-1.8967	3.55e-14	3.85e-13
AT5G40380	AT5G40382	Chr5:16151522-16155215	16151522	16155215	3694	2851	-2.77587	1.47e-48	1.97e-46
AT5G40382	AT5G40380	Chr5:16155086-16156221	16155086	16156221	1136	512	-1.84517	1.02e-06	4.68e-06
AT5G40390	-	Chr5:16161449-16165453	16161449	16165453	4005	2991	-2.19393	1.06e-44	1.13e-42
[truncated: 120 more rows]

## Sheet: Table S6
Supplementary Table S6: Gene Ontology terms enriched among all diferentially spliced genes in WT plants upon night break treatment.
[truncated: 194 more rows]

[truncated: 6 more sheets: Table S7, Table S8, Table S9, Table S10, Table S11, Table S12]
